# Supplementary material for: Elicitor Specific Mechanisms of Defence Priming in Oak Seedlings Against Powdery Mildew
Source: Plant Cell Environ. 2025 Feb 25;48(6):4455–74. doi: 10.1111/pce.15419 (PMC12050401; doi:10.1111/pce.15419)
Supplement: Supplementary file 5 — Table S1. Summary of GO term enrichment analysis, Fisher p‐values and the number of genes associated with each enriched GO term in data containing all (up‐ and downregulated) primed DEGs (Wald‐test padj ≤ 0.05) at 1 dpi. [file PCE-48-4455-s006.xlsx]

## Sheet: Table S1
Table S1
		BABA primed 1dpi			SA primed 1dpi			JA primed 1dpi
	Ontology	Go term	Number of genes	fisher p-value	Go term	Number of genes	fisher p-value	Go term	Number of genes	fisher p-value
	BP	plant-type secondary cell wall biogenesis	43	1.8e-06	photosynthesis	95	5e-09	cellular response to hypoxia	49	2e-09
		lignin biosynthetic process	43	9.9e-06	photosynthesis, light harvesting	19	8.1e-05	plant-type secondary cell wall biogenesis	33	1e-07
		purine ribonucleoside monophosphate metabolic process	54	5.5e-05	chloroplast organization	50	0.00028	lignin biosynthetic process	28	3.8e-05
		glycolytic process	31	0.0001	translation	139	0.0005	brassinosteroid mediated signaling pathway	30	0.00038
		cell wall macromolecule biosynthetic process	25	0.0001	thylakoid membrane organization	13	0.00065	systemic acquired resistance, salicylic acid mediated signaling pathway	11	0.00078
		lipid metabolic process	382	0.00037	cell redox homeostasis	13	0.00131	response to wounding	54	0.00078
		photosynthesis	97	0.00047	chlorophyll biosynthetic process	17	0.00236	phloem development	14	0.00163
		microtubule cytoskeleton organization	49	0.00097	endoplasmic reticulum to Golgi vesicle-mediated transport	15	0.00245	xylan biosynthetic process	10	0.00174
		cysteine biosynthetic process from serine	12	0.00099	glutamine metabolic process	11	0.00246	cell-cell signaling	11	0.00175
		translation	177	0.00116	amide metabolic process	189	0.00362	ethylene-activated signaling pathway	51	0.00201
	MF	fatty acid synthase activity	25	1.2e-05	mRNA binding	172	7.8e-13	water channel activity	11	7.2e-06
		structural constituent of cytoskeleton	15	2.5e-05	structural constituent of ribosome	76	2.2e-05	transcription cis-regulatory region binding	101	0.00038
		structural constituent of ribosome	105	3.4e-05	hydrolase activity	654	0.0001	DNA-binding transcription factor activity	171	0.00102
		mRNA binding	196	4.5e-05	flavin adenine dinucleotide binding	40	0.00043	oxidoreductase activity, acting on CH-OH group of donors	70	0.00478
		copper ion binding	64	9.2e-05	chlorophyll binding	14	0.00049	monoatomic anion transmembrane transporter activity	41	0.00744
		transcription cis-regulatory region binding	159	0.00011	glucosyltransferase activity	70	0.00059	fatty acid synthase activity	13	0.00986
		microtubule binding	53	0.00074	purine ribonucleoside binding	55	0.00174	ABC-type xenobiotic transporter activity	13	0.02391
		porin activity	10	0.00079	GTP binding	55	0.00174	iron-sulfur cluster binding	25	0.02442
		microtubule motor activity	28	0.00107	structural constituent of chromatin	14	0.00178	glucosyltransferase activity	70	0.04299
		water channel activity	11	0.00124	nucleoside-triphosphatase regulator activity	32	0.00181	carbohydrate transmembrane transporter activity	15	0.0436
	CC	chloroplast stroma	219	8.2e-14	chloroplast stroma	190	2.6e-20	chloroplast stroma	134	1.7e-09
		organelle subcompartment	297	4.2e-13	organelle subcompartment	185	1.9e-18	chloroplast envelope	127	4.3e-07
		chloroplast envelope	188	1.7e-09	chloroplast envelope	165	4.7e-17	chloroplast membrane	71	1.9e-06
		chloroplast thylakoid membrane	133	3.1e-08	chloroplast thylakoid membrane	116	1.5e-13	plant-type vacuole membrane	36	0.00049
		microtubule	87	3.4e-06	chloroplast	600	1.8e-10	organelle subcompartment	158	0.00057
		cytosolic large ribosomal subunit	34	1.3e-05	cytosol	442	5.8e-09	apoplast	88	0.00135
		chloroplast membrane	98	5.9e-05	photosystem II oxygen evolving complex	12	1.3e-07	filiform apparatus	16	0.00491
		plant-type cell wall	101	0.00029	chloroplast thylakoid lumen	23	3.2e-07	side of membrane	55	0.00702
		cytosol	599	0.00034	chloroplast thylakoid membrane protein complex	10	2.2e-05	vacuolar membrane	72	0.00989
		chloroplast thylakoid	168	0.00057	photosystem I	23	2.8e-05	chloroplast inner membrane	23	0.01213
		Shared by BABA and JA
		Shared by BABA and SA
		Shared by SA and JA
		Shared by all
