# Supplementary material for: Elicitor Specific Mechanisms of Defence Priming in Oak Seedlings Against Powdery Mildew
Source: Plant Cell Environ. 2025 Feb 25;48(6):4455–74. doi: 10.1111/pce.15419 (PMC12050401; doi:10.1111/pce.15419)
Supplement: Supplementary file 6 — Table S2. Summary of GO term enrichment analysis, Fisher p‐values and the number of genes associated with each enriched GO term in data containing all (up‐ and downregulated) primed DEGs (Wald‐test padj ≤ 0.05) at 2 dpi. [file PCE-48-4455-s009.xlsx]

## Sheet: Table S2
	Table S2
		BABA primed 2dpi			SA primed 2dpi			JA primed 2dpi
	Ontology	Go term	Number of genes	fisher p-value	Go term	Number of genes	fisher p-value	Go term	Number of genes	fisher p-value
	BP	regulation of DNA-templated transcription	120	0.0064	photosynthesis	69	5.7e-08	translation	100	7.4e-19
		response to UV	12	0.01	photosynthesis, light harvesting	15	5.4e-05	cytoplasmic translation	13	0.00028
		glucosinolate metabolic process	17	0.0162	chlorophyll biosynthetic process	13	9.7e-05	response to biotic stimulus	209	0.0003
		negative regulation of DNA-templated transcription	23	0.0163	response to high light intensity	12	0.00057	regulation of metabolic process	146	0.00489
		monoatomic cation transport	31	0.0168	rRNA processing	40	0.00146	phosphorelay signal transduction system	27	0.00512
		translation	51	0.0176	response to red light	11	0.0018	seed germination	20	0.01526
		reactive oxygen species metabolic process	21	0.02	regulation of seed germination	15	0.00271	reactive oxygen species metabolic process	18	0.01649
		rhythmic process	20	0.0232	phosphorelay signal transduction system	32	0.00273	rRNA processing	28	0.02119
		phosphorelay signal transduction system	28	0.0257	response to far red light	10	0.00325	regulation of abscisic acid-activated signaling pathway	11	0.02577
		negative regulation of gene expression	44	0.0279	regulation of defense response to bacterium	16	0.00388	regulation of translation	13	0.02723
	MF	hydrolase activity	309	0.00033	mRNA binding	99	1.2e-07	structural constituent of ribosome	78	5.3e-26
		structural constituent of ribosome	36	0.00296	chlorophyll binding	14	1.3e-06	mRNA binding	73	5.3e-06
		monooxygenase activity	49	0.01043	metal ion binding	460	0.00184	monooxygenase activity	55	0.0013
		glutathione transferase activity	15	0.01405	myosin phosphatase activity	20	0.0031	2 iron, 2 sulfur cluster binding	10	0.00177
		oxidoreductase activity, acting on paired donors, with incorporation or reduction of molecular oxygen	53	0.01739	heterocyclic compound binding	883	0.00955	translation initiation factor activity	12	0.00201
		RNA helicase activity	15	0.01891	ATP-dependent peptidase activity	10	0.00974	oxidoreductase activity, acting on paired donors, with incorporation or reduction of molecular oxygen	54	0.00221
		UDP-glycosyltransferase activity	52	0.02108	translation initiation factor activity	13	0.01276	antiporter activity	21	0.01649
		DNA-binding transcription factor activity	88	0.02519	iron ion binding	62	0.01299	iron ion binding	46	0.0217
		iron ion binding	49	0.0293	metallopeptidase activity	17	0.01677	signaling receptor activity	34	0.04171
		heme binding	54	0.03486	DNA-binding transcription factor activity	115	0.02357
	CC	cytosolic large ribosomal subunit	14	0.00038	chloroplast thylakoid membrane	84	3.2e-14	cytosolic large ribosomal subunit	38	8.2e-27
		peroxisome	24	0.02754	organelle subcompartment	104	1e-11	cytosolic small ribosomal subunit	19	3.8e-12
		ribonucleoprotein complex	78	0.03892	chloroplast stroma	114	2.2e-09	nucleolus	62	3.4e-07
		cell wall	32	0.04641	plastoglobule	16	1e-07	endoplasmic reticulum	98	8.2e-06
		cytosol	180	0.04869	cytosol	269	1e-06	cytosol	215	0.0012
					chloroplast	370	1.3e-06	ribosome	82	0.0018
					chloroplast envelope	95	7e-06	plastid	154	0.0019
					chloroplast membrane	54	1.1e-05	ribonucleoprotein complex	124	0.0023
					photosystem II	22	1.8e-05	chloroplast membrane	29	0.0081
					thylakoid lumen	21	2.3e-05	vacuolar membrane	32	0.031
		Shared by BABA and JA
		Shared by BABA and SA
		Shared by SA and JA
		Shared by all
