# Supplementary material for: Elicitor Specific Mechanisms of Defence Priming in Oak Seedlings Against Powdery Mildew
Source: Plant Cell Environ. 2025 Feb 25;48(6):4455–74. doi: 10.1111/pce.15419 (PMC12050401; doi:10.1111/pce.15419)
Supplement: Supplementary file 7 — Table S3. Summary of GO term enrichment analysis, Fisher p‐values and the number of genes associated with each enriched GO term in data containing upregulated primed DEGs (Wald‐test padj ≤ 0.05, log2(fold‐change) > 1) at 1 dpi. [file PCE-48-4455-s004.xlsx]

## Sheet: Table S3
Table S3
		BABA primed - Upregulated 1dpi			SA primed - Upregulated 1dpi			JA primed - Upregulated 1dpi
	Ontology	Go term	Number of genes	fisher p-value	Go term	Number of genes	fisher p-value	Go term	Number of genes	fisher p-value
	BP	plant-type secondary cell wall biogenesis	35	1.3e-15	cellular response to hypoxia	13	0.00047	plant-type secondary cell wall biogenesis	30	1.3e-14
		lignin biosynthetic process	31	3.4e-12	ethylene-activated signaling pathway	18	0.00065	cellular response to hypoxia	29	5.3e-10
		lignin catabolic process	22	5.3e-10	response to salicylic acid	22	0.00213	lignin biosynthetic process	20	9.1e-08
		cell wall organization	110	7.1e-10	response to jasmonic acid	15	0.00454	response to oxidative stress	40	6.9e-05
		microtubule-based movement	24	2.1e-09	biosynthetic process	183	0.00543	ethylene-activated signaling pathway	28	0.00019
		DNA replication initiation	12	4.5e-06	cellular catabolic process	44	0.00619	lignin catabolic process	11	0.00024
		xylan biosynthetic process	11	4.5e-06	regulation of abscisic acid-activated signaling pathway	16	0.00633	hydrogen peroxide catabolic process	17	0.00048
		cell cycle	95	8e-06	root development	24	0.00738	defense response	221	0.0011
		cell division	74	1.2e-05	ubiquitin-dependent protein catabolic process	13	0.02046	lipid catabolic process	27	0.00115
		xyloglucan metabolic process	17	1.9e-05	cellular process	455	0.02517	response to brassinosteroid	17	0.00175
	MF	microtubule binding	39	1.2e-11	polysaccharide binding	23	0.00038	transcription cis-regulatory region binding	50	2e-05
		hydroquinone:oxygen oxidoreductase activity	22	4.3e-10	oxidoreductase activity, acting on CH-OH group of donors	15	0.00302	DNA-binding transcription factor activity	77	6.4e-05
		microtubule motor activity	23	4.1e-09	calcium ion binding	19	0.00978	oxidoreductase activity, acting on CH-OH group of donors	26	8.7e-05
		copper ion binding	35	2.6e-07	heme binding	26	0.02752	hydroquinone:oxygen oxidoreductase activity	11	0.00022
		structural constituent of cytoskeleton	10	3.8e-06	ubiquitin protein ligase activity	10	0.02918	lactoperoxidase activity	15	0.00123
		ribonucleoside triphosphate phosphatase activity	89	0.00017	protein serine kinase activity	72	0.03434	polysaccharide binding	33	0.00129
		fatty acid synthase activity	12	0.00022	protein serine/threonine kinase activity	75	0.04886	heme binding	43	0.01114
		transcription cis-regulatory region binding	61	0.00031				microtubule binding	14	0.02028
		hydrolase activity, acting on ester bonds	87	0.00069				O-acetyltransferase activity	13	0.02542
		serine-type carboxypeptidase activity	13	0.00127				aspartic-type endopeptidase activity	11	0.04212
	CC	extracellular region	260	1.9e-18	nucleus	161	0.0162	apoplast	67	4e-14
		microtubule	60	7.1e-15	membrane	229	0.0291	side of membrane	38	3.6e-10
		apoplast	80	2.3e-11				extracellular region	163	2.7e-05
		side of membrane	51	1.3e-10				plant-type cell wall	34	9e-05
		plant-type cell wall	56	2.1e-09				plasma membrane	235	0.0005
		cytoskeleton	85	0.00013				microtubule	24	0.00071
		phragmoplast	21	0.00027				cell wall	48	0.00265
		cortical microtubule	11	0.00038				vacuole	58	0.00358
		cell wall	68	0.00185				membrane	460	0.00834
		spindle	16	0.00314
		Shared by BABA and JA
		Shared by BABA and SA (none)
		Shared by SA and JA
		Shared by all (none)
