# Supplementary material for: Elicitor Specific Mechanisms of Defence Priming in Oak Seedlings Against Powdery Mildew
Source: Plant Cell Environ. 2025 Feb 25;48(6):4455–74. doi: 10.1111/pce.15419 (PMC12050401; doi:10.1111/pce.15419)
Supplement: Supplementary file 8 — Table S4. Summary of GO term enrichment analysis, Fisher p‐values and the number of genes associated with each enriched GO term in data containing upregulated primed DEGs (Wald‐test padj ≤ 0.05, log2(fold‐change) > 1) at 2 dpi. [file PCE-48-4455-s012.xlsx]

## Sheet: Table S4
Table S4
		BABA primed - Upregulated 2dpi			SA primed - Upregulated 2dpi			JA primed - Upregulated 2dpi
	Ontology	Go term	Number of genes	fisher p-value	Go term	Number of genes	fisher p-value	Go term	Number of genes	fisher p-value
	BP	defense response	67	0.0105	xyloglucan metabolic process	11	1.3e-07	response to cold	12	0.0069
		signal transduction	56	0.0165	cell wall biogenesis	12	1.3e-06	defense response	42	0.01
		auxin-activated signaling pathway	11	0.0166	defense response	105	0.00012	response to biotic stimulus	33	0.0112
		carbohydrate metabolic process	39	0.0173	cellular response to hypoxia	10	0.00109	regulation of DNA-templated transcription	23	0.0258
		cell wall organization	21	0.0247	defense response to other organism	70	0.0059
					circadian rhythm	13	0.01024
					cellular metabolic process	211	0.01249
					response to water	17	0.01465
					defense response to fungus	29	0.01898
					regulation of DNA-templated transcription	36	0.01945
	MF	ADP binding	39	0.00088	ADP binding	41	0.00075	DNA-binding transcription factor activity	18	0.04421
		heme binding	23	0.00131	heme binding	21	0.01098
		hydrolase activity	100	0.01094	hydrolase activity, hydrolyzing O-glycosyl compounds	27	0.01358
		NADP+ nucleosidase activity	20	0.01125	iron ion binding	18	0.01639
		NAD+ nucleosidase activity	20	0.01125	NADP+ nucleosidase activity	19	0.03542
		NAD+ nucleotidase, cyclic ADP-ribose generating	20	0.01125	NAD+ nucleosidase activity	19	0.03542
		iron ion binding	18	0.01797	NAD+ nucleotidase, cyclic ADP-ribose generating	19	0.03542
		protein binding	118	0.04302	glycosyltransferase activity	36	0.03966
	CC	extracellular region	54	0.00023	cell wall	25	3.4e-08	cytosol	36	0.0121
		plant-type cell wall	15	0.00137	apoplast	29	7.8e-08
		cytoplasmic vesicle	15	0.0282	plant-type cell wall	12	0.024
		cytoskeleton	13	0.03444	Golgi apparatus	23	0.025
		Shared by BABA and JA (none)
		Shared by BABA and SA
		Shared by SA and JA
		Shared by all
