# Supplementary material for: Elicitor Specific Mechanisms of Defence Priming in Oak Seedlings Against Powdery Mildew
Source: Plant Cell Environ. 2025 Feb 25;48(6):4455–74. doi: 10.1111/pce.15419 (PMC12050401; doi:10.1111/pce.15419)
Supplement: Supplementary file 9 — Table S5. Summary of GO term enrichment analysis, Fisher p‐values and the number of genes associated with each enriched GO term in data containing downregulated primed DEGs (Wald‐test padj ≤ 0.05, log2(fold‐change) < ‐1) at 1 dpi. [file PCE-48-4455-s014.xlsx]

## Sheet: Table S5
	Table S5
		BABA primed - Downregulated 1dpi			SA primed - Downregulated 1dpi			JA primed - Downregulated 1dpi
	Ontology	Go term	Number of genes	fisher p-value	Go term	Number of genes	fisher p-value	Go term	Number of genes	fisher p-value
	BP	circadian regulation of gene expression	14	1.2e-06	oxylipin biosynthetic process	12	0.00036	defense response to other organism	84	8.8e-05
		negative regulation of abscisic acid-activated signaling pathway	19	2.9e-06	photosynthesis	37	0.00171	defense response	126	8.9e-05
		pollen tube reception	14	3.2e-06	carboxylic acid metabolic process	94	0.00258	response to other organism	117	0.00024
		stomatal movement	25	3.5e-06	plant-type hypersensitive response	44	0.00402	transmembrane transport	42	0.00162
		brassinosteroid mediated signaling pathway	18	8.3e-06	regulation of localization	11	0.00415	recognition of pollen	18	0.00408
		negative regulation of cell growth	14	1.3e-05	defense response to other organism	129	0.00616	reproductive process	54	0.00605
		multi-organism reproductive process	14	1.5e-05	photosynthesis, light harvesting	10	0.00813	cellular nitrogen compound metabolic process	84	0.01634
		post-embryonic development	75	5.4e-05	fatty acid biosynthetic process	25	0.00828	monoatomic ion transport	28	0.01978
		defense response to fungus	61	6.7e-05	amino acid catabolic process	11	0.00854	signal transduction	69	0.02367
		defense response	220	0.00014	signal transduction	117	0.01125	root development	18	0.02433
	MF	monooxygenase activity	53	4.5e-09	ADP binding	95	1.2e-06	ADP binding	70	3.8e-09
		oxidoreductase activity, acting on paired donors, with incorporation or reduction of molecular oxygen	56	1.9e-08	cellulose synthase (UDP-forming) activity	10	0.00046	ATP binding	165	0.00124
		ADP binding	101	9.2e-08	oxidoreductase activity, acting on paired donors, with incorporation or reduction of molecular oxygen	47	0.0005	oxidoreductase activity, acting on paired donors, with incorporation or reduction of molecular oxygen	29	0.00375
		iron ion binding	52	6.1e-07	monooxygenase activity	41	0.00065	carbohydrate binding	48	0.00413
		polysaccharide binding	39	2.1e-06	iron ion binding	40	0.00178	NAD+ nucleotidase, cyclic ADP-ribose generating	28	0.00537
		heme binding	54	1.6e-05	NAD+ nucleotidase, cyclic ADP-ribose generating	43	0.00585	NADP+ nucleosidase activity	28	0.00537
		ATP binding	288	7.8e-05	NAD+ nucleosidase activity	43	0.00585	NAD+ nucleosidase activity	28	0.00537
		protein serine/threonine kinase activity	139	0.00013	NADP+ nucleosidase activity	43	0.00585	heme binding	28	0.00577
		protein serine kinase activity	131	0.00056	ATP binding	263	0.00874	iron ion binding	24	0.00916
		NAD+ nucleosidase activity	48	0.00064	protein heterodimerization activity	10	0.0386	monooxygenase activity	23	0.00917
	CC	filiform apparatus	14	4e-07	chloroplast stroma	58	2.1e-07	membrane	238	3.3e-06
		membrane	453	1.8e-06	photosystem II	12	2.9e-05	plasma membrane	111	0.0265
		chloroplast membrane	23	0.00026	chloroplast thylakoid membrane	36	0.00014	vacuolar membrane	17	0.0424
		plasma membrane	208	0.00662	chloroplast	180	0.00016
		vacuolar membrane	23	0.02293	photosystem I	12	0.00028
		endomembrane system	102	0.04949	chloroplast envelope	46	0.00028
					lipid droplet	10	0.00105
					chloroplast thylakoid	47	0.00141
					chloroplast membrane	24	0.00436
					thylakoid	52	0.02228
		Shared by BABA and JA
		Shared by BABA and SA
		Shared by SA and JA
		Shared by all
