# Supplementary material for: Elicitor Specific Mechanisms of Defence Priming in Oak Seedlings Against Powdery Mildew
Source: Plant Cell Environ. 2025 Feb 25;48(6):4455–74. doi: 10.1111/pce.15419 (PMC12050401; doi:10.1111/pce.15419)
Supplement: Supplementary file 10 — Table S6. Summary of GO term enrichment analysis, Fisher p‐values and the number of genes associated with each enriched GO term in data containing downregulated primed DEGs (Wald‐test padj ≤ 0.05, log2(fold‐change) < ‐1) at 2 dpi. [file PCE-48-4455-s003.xlsx]

## Sheet: Table S6
	Table S6
		BABA primed - Downregulated 2dpi			SA primed - Downregulated 2dpi			JA primed - Downregulated 2dpi
	Ontology	Go term	Number of genes	fisher p-value	Go term	Number of genes	fisher p-value	Go term	Number of genes	fisher p-value
	BP	response to molecule of bacterial origin	13	0.00049	photosynthesis	32	9.9e-06	plant-type hypersensitive response	36	2.4e-06
		signal transduction	85	0.00109	photosynthesis, light harvesting	11	6.5e-05	response to biotic stimulus	143	4.9e-06
		cellular response to hypoxia	11	0.00113	monoatomic anion transport	15	0.01416	protein phosphorylation	68	9.4e-06
		protein phosphorylation	62	0.00128	cellular nitrogen compound metabolic process	110	0.02444	defense response	149	2.5e-05
		positive regulation of defense response	20	0.00304	recognition of pollen	15	0.0468	positive regulation of defense response to bacterium	11	0.00089
		defense response to fungus	31	0.00911				response to molecule of bacterial origin	12	0.00285
		plant organ senescence	11	0.01239				positive regulation of defense response	24	0.00358
		cellular nitrogen compound metabolic process	112	0.01451				polysaccharide catabolic process	11	0.00609
		plant-type hypersensitive response	24	0.01503				recognition of pollen	17	0.00748
		reproductive process	60	0.02012				reproductive process	48	0.01414
	MF	NAD+ nucleotidase, cyclic ADP-ribose generating	27	0.00201	chlorophyll binding	12	1.1e-10	protein binding	171	6.8e-05
		NADP+ nucleosidase activity	27	0.00201	iron ion binding	35	1.6e-06	monooxygenase activity	29	0.0002
		NAD+ nucleosidase activity	27	0.00201	monooxygenase activity	34	4.3e-05	oxidoreductase activity, acting on paired donors, with incorporation or reduction of molecular oxygen	28	0.00041
		ADP binding	46	0.00221	heme binding	34	5.7e-05	signaling receptor activity	29	0.0005
		protein serine kinase activity	66	0.01059	oxidoreductase activity, acting on paired donors, with incorporation or reduction of molecular oxygen	32	6.7e-05	ADP binding	49	0.00108
		ATP binding	140	0.01418	calmodulin binding	31	0.00137	iron ion binding	25	0.00179
		ubiquitin protein ligase binding	16	0.01602	ubiquitin protein ligase binding	19	0.00448	carbohydrate binding	42	0.00283
		iron ion binding	21	0.01629	carbohydrate binding	35	0.02067	ATP binding	151	0.00333
		protein binding	154	0.01745				protein serine/threonine kinase activity	73	0.00589
		heme binding	23	0.02604				protein serine kinase activity	70	0.00622
	CC	vacuolar membrane	16	0.0055	photosystem II	14	1.2e-08	plasma membrane	140	2.7e-08
		plasma membrane	112	0.0063	chloroplast thylakoid membrane	32	3.9e-08	membrane	250	0.00041
					photosystem I	10	2.7e-05
					organelle subcompartment	20	0.00037
					chloroplast	116	0.0008
					chloroplast stroma	34	0.00283
					plasma membrane	123	0.01548
					chloroplast membrane	13	0.0354
		Shared by BABA and JA
		Shared by BABA and SA
		Shared by SA and JA
		Shared by all
