# Supplementary material for: Elicitor Specific Mechanisms of Defence Priming in Oak Seedlings Against Powdery Mildew
Source: Plant Cell Environ. 2025 Feb 25;48(6):4455–74. doi: 10.1111/pce.15419 (PMC12050401; doi:10.1111/pce.15419)
Supplement: Supplementary file 11 — Table S7. List of identified metabolites from selected primed masses for BABA, SA and JA at the level of confidence 3 (MS1 and MS2). Non‐available indicates no fragmentation spectra available in databases with the LC‐MS/MS experimental conditions. [file PCE-48-4455-s008.xlsx]

## Sheet: Table S7
Table S7
Compound Identification	Elicitor	Experimental RT	Corrected neutral m/z	Abduct	Pathway	ID	MS2 in database	0MW	0MW	0MW	0MW	0MSA	0MSA	0MSA	0MSA	0MJA	0MJA	0MJA	0MJA	0MBABA	0MBABA	0MBABA	0MBABA	1MW	1MW	1MW	1MW	1PMW	1PMW	1PMW	1PMW	1MSA	1MSA	1MSA	1MSA	1PMSA	1PMSA	1PMSA	1PMSA	1MJA	1MJA	1MJA	1MJA	1PMJA	1PMJA	1PMJA	1PMJA	1MBABA	1MBABA
Berberine	BABA	239.567	336.149	m+H	Alkaloids	posM338T240	292.09/321.10/336.12	558.929	140.698	373.125	447.412	440.936	251.38	238.123	305.952	536.316	204.193	352.255	111.805	388.772	784.722	233.826	238.952	420.339	353.827	296.031	84.8264	568.459	340.871	380.552	254.81	140.516	401.124	272.747	124.97	440.669	197.518	267.81	186.407	388.231	264.541	248.952	131.429	251.772	83.0445	155.656	172.793	32657.5	13757
Solamargine	BABA	247.586	867.481	m+H	Alkaloids	posM887T248	Non-available	84.4669	34.3666	96.987	73.4664	243.89	35.2492	42.5382	23.6155	144.612	42.0893	54.9266	24.6086	99.8531	32.3259	19.4468	25.5265	112.506	64.5005	49.2961	10.8518	48.3563	28.6792	368.077	16.5594	94.6123	44.2768	58.6044	30.78	65.0465	35.9258	337.714	23.0192	83.9581	35.3671	60.9626	24.6015	44.2109	27.6172	34.7889	20.0734	24498.1	8570.77
Nicotinate D-ribonucleoside	BABA	37.2529	255.102	m+H	Alkaloids	posM257T37_2	Non-Available	116.578	267.788	373.651	376.152	352.052	195.811	108.518	246.233	1375.2	294.345	854.75	417.984	187.957	37.8492	357.955	532.63	216.451	34.44	174.023	169.672	257.345	216.214	771.354	172.947	5165.1	720.704	148.677	82.3969	272.36	244.751	87.2309	384.352	5690.33	176.625	190.472	142.86	358.614	1563.11	240.132	4421.54	203.765	221.294
Sarpagine	BABA	146.458	310.186	m-H	Alkaloids	negM308T146	Non-Available	27.4404	171.606	129.819	23.9767	168.782	864.315	455.075	602.02	547.296	318.346	373.981	426.219	400.446	667.393	363.622	384.158	129.14	161.134	343.796	102.573	250.442	33.2264	104.209	17.1013	25.538	47.0143	88.5143	27.6117	116.489	29.2899	61.8042	90.9973	29.6521	17.2136	37.5906	19.266	36.9856	26.0686	102.528	86.7112	51.862	46.1581
(-)-Sparteine	BABA	146.467	234.17	m-H	Alkaloids	negM232T146	98.09/82.06/152.14	44.0502	121.188	57.2107	19.6696	112.955	633.992	290.182	406.759	380.1	196.977	250.645	302.568	241.526	434.678	217.072	275.29	91.071	99.0049	218.473	67.0025	169.063	36.4308	57.9844	22.9821	4197.21	2426.13	134.635	239.438	98.226	31.2257	53.2607	80.5868	27.095	21.9241	46.3324	17.2361	31.2762	31.7132	59.8159	63.0349	64.4427	48.7582
(6S)-6-Hydroxyhyoscyamine	BABA	165.676	305.122	m+H	Alkaloids	posM307T166	140.2/122.50/306.3	544.999	267.185	412.441	1091.98	603.185	268.034	254.998	1456.15	893.383	891.141	544.313	1827.12	5292.01	117.077	85.0299	38.4121	736.794	753.891	745.566	2234.68	2026.58	219.366	1172.16	553.743	732.588	368.595	462.232	290.808	1130.85	5423.41	575.488	4813.72	1507.68	705.166	640.906	276.91	806.81	30.7092	2101.54	300.287	8466.31	979.47
Echitovenine	BABA	165.74	396.185	m-H	Alkaloids	negM394T166	Non-available	198.561	104.525	2072.46	184.168	151.567	171.191	34.9608	59.8886	672.468	191.679	134.482	268.528	671.062	230.621	729.934	785.879	84.869	66.7025	184.748	473.832	137.593	75.3315	198.39	64.9999	2760.89	870.654	247.99	114.699	84.1424	201.714	411.703	131.074	918.285	550.036	207.348	65.4627	125.569	170	185.436	87.2368	1236.42	813.379
Boldine	BABA	207.512	327.144	m-H	Alkaloids	negM325T208	265.4/297.3	864.158	619.88	817.101	333.321	1673.98	1465.88	753.419	804.11	584.166	1283.64	1866.09	695.235	892.414	57.3725	69.1	1095.11	1320.38	2050.41	3219.6	1018.57	2520.49	2407.24	2088.39	1030.61	971.898	373.87	369.592	498.527	2441.52	2140.87	1009.96	1763.4	4468.35	1208.46	1303.2	1525.21	895.225	698.902	2212.72	593.394	1559.55	978.462
Dictamnine	BABA	215.688	199.061	m-H	Alkaloids	negM197T216	Non-available	183.958	9411.84	115.684	231.961	7790.83	6690.02	4159.25	7020.05	3764.12	3617.98	149.384	4677.62	6531.39	126.019	195.375	40.2322	170.878	142.025	111.038	195.57	7496.23	107.719	5007.77	4296.41	5302.74	7040.06	86.1631	126.698	210.654	5406.26	84.2698	6097.87	7067.19	6712.74	112.884	3184.67	6404.91	93.6447	9380.72	376.065	13539.7	89.2023
Nicotinic Acid	BABA	251.394	123.081	m-H	Alkaloids	negM121T251	96.04/80.04	18.6722	24.2549	22.2953	10.9695	52.2079	126.322	72.6641	32.351	51.4721	84.6719	50.7117	52.0516	30.0945	19.2861	26.1812	34.9191	30.0269	17.1885	39.9181	23.305	19.7137	12.7723	21.261	9.74359	19.9323	17.5886	28.5372	14.1016	24.9198	16.2201	17.34	25.3858	15.6914	10.8554	18.5037	18.4614	12.3503	11.1023	37.887	20.8329	21.4298	12.6892
Nicotine Ditartrate	BABA	252.725	462.177	m+H	Alkaloids	posM464T253	Non-available	254.168	135.364	296.235	67.316	355.298	201.819	1063.84	267.886	1393.83	459.126	847.204	66.1345	282.732	734.999	1176.17	163.654	2470.31	708.887	294.208	359.63	175.171	848.556	321.927	198.731	1040	523.479	212.063	116.089	275.816	35.1754	1099.65	110.258	1072.29	92.8041	179.411	239.405	199.709	198.949	264.747	186.493	9435.64	3721.56
Harmaline	BABA	264.323	214.144	m-H	Alkaloids	negM212T264	174.09/172.09/200.09	21.8919	21.1218	21.3421	12.6668	34.6688	86.3132	45.9995	24.0244	24.1629	27.201	28.0513	25.3778	18.495	23.6191	34.503	29.7501	25.5805	50.6099	48.3992	34.8267	51.0653	15.7589	18.875	10.8021	20.8392	44.4652	27.4709	16.6842	20.5113	14.4271	16.9773	20.523	17.1356	32.0837	14.0677	15.3474	17.2551	11.3376	19.903	16.2148	26.0059	18.1779
Laudanine	BABA	284.027	343.151	m+H	Alkaloids	posM364T284	Non-available	6773.38	2558.27	4328.05	1020.52	7750.02	3936.69	2962.2	1920.28	8396.27	2975.92	8248.58	2577.34	940.807	1019.59	1117.88	1183.68	8039.49	7874.69	10355.3	4005.8	14763.1	46.045	11427.2	3792.61	8815.27	3088.5	5617.93	2003.25	9173.93	4906.58	4364.21	4075.85	10278.3	5918.27	6031.46	4280.28	4797.39	2935.2	6807.01	5564.25	11958	4687.68
(+)-Lupanine	SA	383.041	248.178	m+H	Alkaloids	posM249T383	55/136/149	12811.6	16362.7	9631.32	3616.59	10723.4	6176.7	6484.84	3594.9	11919.5	6270.66	8354.95	3542.99	8566.8	6720.02	4574.21	4022.43	8574.69	6922.19	5743.03	2349.53	13263.9	6118.3	7085.23	2515.42	11104.9	5500.9	8603.54	5048.56	7057.37	4876.73	5935.01	5617.07	9705.41	5659.77	5280.86	3792.67	6303.15	4208.75	5230.37	5056.59	12943.6	5522.89
Cathine	SA	38.907	151.096	m+Na	Alkaloids	posM176T39	44/77/105	518.201	74.5508	883.226	158.951	350.681	809.043	563.645	120.433	248.398	724.378	1239.24	176.761	541.586	64.5934	248.674	169.761	61.1481	44.786	75.9185	26.6263	107.491	491.574	77.7022	19.5526	141.23	96.0544	141.213	77.8412	70.4046	60.0857	192.1	63.7393	35.6319	61.7145	46.1114	49.1836	47.6005	82.0324	108.324	37.3058	167.195	64.1096
Codeinone	SA	270.018	297.151	m+H	Alkaloids	posM298T270	241.05/181.06/58.07	6173.51	1904.47	3115.07	662	955.781	871.248	2454.74	3597.51	4101.47	823.935	2199.12	1318.87	2286.72	5610.76	1986.41	1110.39	1767.99	101.265	1689.41	714.895	3994.63	1492.61	2204.47	532.187	3501.84	2940.77	4375.99	622.302	3143.69	2430.67	2576.28	823.223	960.303	706.724	1609.93	30.0326	1978.65	1376.59	5259.22	188.905	106780	52391.4
Glutamine	BABA	49.1959	146.081	m-H	Amino acids biosynthesis	negM144T49	84.04/130.05	101.385	100.056	86.9244	68.7508	93.9577	88.6353	83.5831	60.6685	107.095	107.947	106.607	88.7808	600.99	143.417	306.159	218.373	99.4656	106.288	99.1444	45.7916	83.2905	100.938	93.8721	56.0593	220.968	1643.84	224.054	150.496	80.0914	87.9885	86.0903	80.6517	87.9491	81.7166	73.6194	70.2767	63.558	72.9798	84.3855	81.8338	106.228	68.4207
(S)-2-(Succinylamino)-6-oxoheptanedioate	SA	262.567	289.062	m+H	Amino acids biosynthesis	posM291T263	Non-available	682.946	791.053	701.566	462.639	1164.6	595.663	772.373	78.4321	1788.72	1895.06	630.585	314.756	998.36	434.298	156.199	628.866	150.848	1204.88	931.316	181.844	973.188	505.476	821.548	1290.03	663.828	447.776	496.814	331.014	181.715	897.571	710.516	253.589	467.807	425.814	768.513	264.428	200.703	515.831	920.361	219.162	369.116	580.864
CMP-N-acetyl-beta-neuraminate	SA	233.451	614.135	m-H	Amino sugar and nucleotide sugar metabolism	negM658T233	Non-available	1570.24	824.515	4461.34	399.906	768.801	498.543	78.2788	988.976	3335.71	308.854	1084.11	1872.01	1504.07	1039.5	1103.93	436.588	3871.04	240.591	606.258	353.278	2238.95	1905.23	100.022	1890.51	269.058	819.684	149.443	609.759	2651.95	515.262	382.5	254.976	96.9943	179.864	1382.66	172.009	39.7916	231.153	16.3569	195.821	1828.93	1276.36
D-Glucosamine	SA	256.171	179.067	m+H	Amino sugar and nucleotide sugar metabolism	posM180T256_2	162.08/72.04	415.715	183.711	285.684	104.738	421.433	132.88	91.5497	60.3941	448.579	171.701	265.705	98.0935	256.746	39.6355	105.864	88.4591	50.8245	252.451	165.49	170.461	923.173	161.279	477.166	93.3846	993.96	211.148	238.858	170.318	440.65	155.701	318.37	115.085	697.943	419.082	255.83	46.7873	674.233	174.827	738.456	162.529	207.434	136.66
Allysine	BABA	49.1959	145.074	m-H	Aminoacids	negM144T49	128.07/129.07/100.07	101.385	100.056	86.9244	68.7508	93.9577	88.6353	83.5831	60.6685	107.095	107.947	106.607	88.7808	600.99	143.417	306.159	218.373	99.4656	106.288	99.1444	45.7916	83.2905	100.938	93.8721	56.0593	220.968	1643.84	224.054	150.496	80.0914	87.9885	86.0903	80.6517	87.9491	81.7166	73.6194	70.2767	63.558	72.9798	84.3855	81.8338	106.228	68.4207
L-Lysine	BABA	253.968	146.095	m-H	Aminoacids	negM145T254	97.07	67.5147	84.9486	61.407	40.5802	99.5257	158.697	104.679	77.926	90.0408	115.879	96.2596	75.9767	58.3399	87.8926	107.222	100.429	84.604	101.715	121.423	63.2849	98.7558	61.338	90.839	31.5086	82.5394	80.2162	90.6932	62.8703	46.3594	61.8636	80.2736	63.4157	63.4616	56.8015	57.7205	53.4731	57.2548	45.5185	58.9756	78.6327	98.9019	69.1442
L-Threonine	BABA	55.6516	119.075	m+H	Aminoacids	posM120T56_1	73.94/101.96	103863	59748.3	84789.7	20002.4	146972	91113.1	62415.1	51203.8	88618.7	40602.9	42383.4	29828.2	38178.2	24013.3	27720.9	14223.8	230.925	66.004	681.093	29.2123	513.434	1383.46	437.162	739.577	33232.8	38808.3	174.164	16277.5	494.499	123.363	5049.33	8316.06	286.245	327.746	345.456	26613.8	998.531	665.006	5064.98	20811.2	223.375	1564.18
Citrulline	JA	247.587	175.099	m+NH4	Aminoacids	posM193T248	Non-available	81.3838	21384.2	34513.5	14001.9	26374.2	19956.7	21215.9	10761	35297.7	25313	19073.7	13606.1	26740	17148.5	13023.1	25885.8	18534.3	21599.9	14873.6	3980.25	20073.4	9529.06	16858.1	5121.7	33471.3	22461.9	28634.2	20950.3	12556.3	14539.7	96.1043	15043.3	24613	12597.2	10430.8	12976.8	14187.9	12437.6	16905.6	12052.1	18631	8216.39
2-Phenylethylamine	BABA	208.385	121.098	m+FA-H	Biosynthesis of secondary metabolites	negM168T208	105.06/122.09	23.3025	40.2858	36.1062	17.8972	48.7579	113.881	28.3534	29.3859	29.768	25.7545	25.0286	21.0131	23.8265	69.3113	47.9052	56.9812	35.1915	58.8405	79.711	40.0163	31.2155	18.2021	31.8349	17.0264	27.9146	24.9421	27.9066	17.8075	26.1011	18.062	27.3453	22.4058	27.2434	14.1924	23.5462	13.3597	15.3669	17.1533	21.1367	19.2813	35.815	27.9065
Shikimic acid	BABA	236.894	174.069	m+H	Biosynthesis of secondary metabolites	posM175T237	93.03/73.03/155.03/137.02	1874.2	598.587	920.915	137.799	2513.75	999.037	707.429	391.447	1095.62	529.329	1418.79	441.991	11240.8	7386.11	14468.4	3325.94	3732.59	3715.57	2483.05	1494.54	4432.14	3167.75	3670.16	1201.66	1469.55	930.681	1957.96	921.869	2996.66	2041.39	1902.33	1943.05	3126.38	1796.89	2391.59	1772.88	640.557	1760.48	65.9519	2818.71	4859.34	80.7759
N-Isopropylammelide	BABA	39.7625	170.12	m+H	Biosynthesis of secondary metabolites	posM172T40	Non-available	394.464	709.669	816.259	162.038	950.183	183.342	199.1	359.794	880.124	994.274	974.453	97.6705	339.868	185.556	2444.7	1193.56	1049.41	818.552	956.34	163.943	1708.39	210.751	292.064	90.0332	6212.01	7903.47	2740.98	996.267	979.134	452.509	307.679	251.148	205.935	401.701	232.92	712.831	602.399	418.366	550.523	353.154	630.733	182.611
Rhodomycin D	SA	229.968	557.154	m-H	Biosynthesis of secondary metabolites	negM555T230	Non-available	616.3	623.455	635.197	4372.27	2055.47	1666.46	1992.79	1459.49	2874.79	38.9735	1589.03	1742.15	796.984	456.708	788.64	5454.52	3125.95	286.852	567.581	1656.52	1762.89	1886.25	76.252	819.502	4700.91	66784.6	479.792	503.994	1585.98	1550.68	6616.16	1647.43	439.095	286.206	632.114	1244.05	2529.05	5273.78	698.932	355.289	316.297	723.866
(S)-2;3;4;5-Tetrahydropyridine-2-carboxylate	SA	208.192	127.112	m-H	Biosynthesis of secondary metabolites	negM125T208	Non-available	82.1691	438.19	646.369	26.4701	1118.81	3509.11	1689.46	514.559	341.741	346.406	321.757	348.91	343.689	692.311	1675.03	1763.31	705.353	1238.79	2013.26	1284.93	591.944	57.6156	281.154	34.1585	107.898	162.983	302.316	103.208	315.12	47.6673	225.502	368.473	68.1343	44.9671	193.321	47.7108	62.3419	36.4575	120.745	132.284	337.051	313.894
34a-Deoxy-rifamycin W	SA	271.234	639.347	m-H	Biosynthesis of secondary metabolites	negM637T271	Non-available	841.482	192.922	682.811	257.973	1017.19	800.335	480.181	424.841	1331.64	454.36	1269.29	124.707	157.553	415.694	297.972	155.966	910.763	1394.95	1856.21	956.125	2130.4	1997.89	2025.43	1203.75	999.903	485.128	934.346	413.922	1444.43	1123.29	831.045	801.484	2222.67	2249.96	1130.75	964.128	919.891	729.673	1465	1476.23	1566.26	1128.95
Biotinyl-5'-AMP	BABA	218.981	573.191	m+H	Biotin metabolism	posM575T219	Non-available	40860.5	30939.7	27226.6	9459.66	8779.3	5806.76	762.153	3554.93	12599.5	3146.77	360.792	7495.1	4588.28	1737.65	23063.7	1662.01	14288	1732.92	7161.54	8053.35	18268.5	21427.1	9450.41	12447.7	14076.9	7149.16	383.011	17537.3	12424.4	3726.48	10423.4	3722.44	27405.8	2830.96	10786.8	7986.03	299.242	6546.13	5031.65	1073.63	2102.85	5564
Phenylic acid	BABA	278.867	94.0283	m+H	Degradation of aromatic compounds	posM96T279	Non-available	137.483	87.4771	119.43	44.8496	122.282	76.1749	74.2582	57.2123	208.352	65.1048	206.448	82.2126	43.091	21.1768	25.6213	16.4302	190.563	189.795	263.214	112.01	63.687	306.93	139.825	199.338	165.786	85.2318	98.8952	42.9176	288.129	107.62	129.176	88.3114	385.431	171.056	47.6416	92.1255	35.8146	122.829	176.13	113.669	229.368	184.096
Benzene	BABA	279.729	78.0415	m+H	Degradation of aromatic compounds	posM80T280	78.04	133.293	62.4862	107.747	32.8368	103.048	83.2165	67.414	46.5776	177.417	52.1994	152.861	59.0227	39.7302	14.5342	26.7152	12.7073	2190.89	2456.22	3384.27	1001.03	4055.68	2594.54	3189.34	1027.54	2255.14	798.862	1675.48	527.227	2559	1501.63	1485.8	1186.22	2695.41	1349.57	2058.07	1191.42	1395.68	958.397	1919.16	1328.72	2715.38	1182.39
1-Methylnaphthalene	SA	208.192	142.122	m-H	Degradation of aromatic compounds	negM186T208	Non-available	1003.16	7028.21	10357.5	187.713	16928.1	1360.04	22873.9	8789.42	6950.26	6750.82	5072.71	7033.22	5662.32	12208.2	21766.9	24781.3	10701.2	20114	27128.9	18466.6	10043.4	736.214	4903.74	248.381	1526.9	3309.11	5681.15	1597.22	5617.89	793.426	4219	7546.12	837.77	515.197	3191.06	1234.89	745.906	371.796	2183.22	2720.32	6065.02	5262.4
Chrysoeriol	BABA	331.061	300.07	m+H	Flavone and flavonol biosynthesis	posM301T331	256.03/284.03/173.01	50912.7	91279.9	93519.2	3673.07	162853	440880	346503	56.6539	381578	304134	661518	329134	338244	185630	193247	151631	144675	102770	152123	48451.2	148.983	22374.9	57363.1	1285.29	38339.2	50653.8	135463	43747.6	263258	42253.1	177652	112085	85428.1	28981.3	119979	57713.7	41588.8	21169.8	156627	100157	105899	48106.8
6-D-erythro-Neopterin	BABA	147.329	253.128	m-H	Folate synthesis	negM251T147	Non-available	44.1928	65.1299	99.4657	64.9406	112.737	117.689	105.055	83.8106	111.339	110.799	134.775	55.3172	66.2189	33.6954	70.6862	49.7295	120.835	177.383	131.557	27.565	82.2062	109.2	92.349	71.0057	151.69	116.073	55.1003	59.8322	97.6403	187.588	82.4578	95.0589	194.014	126.756	98.4605	110.415	91.8275	112.408	39.8546	101.083	3190.68	2734.43
7;8-Dihydrofolate	BABA	293.43	443.13	m-H	Folate synthesis	negM441T293	Non-available	789.591	545.348	2035.15	1297.17	1213.47	9757.41	834.443	3549.16	14852.8	1050.22	780.157	7001.25	807.034	994.821	1614.31	386.114	853.608	1827.96	1565.08	809.451	1866.31	2551.57	2834.77	3710.08	913.559	4409.3	795.253	15371.6	5567.64	1505.35	1077.59	1390.02	3171.28	563.286	1114.17	469.9	600.458	686.997	611.832	6950.39	855.278	595.207
Stevioside	BABA	326.592	804.405	m-H	Glicogenesis	negM802T327	803.36/641.31	125.969	98.0698	82.4658	73.8996	153.967	87.2219	88.0679	50.5727	84.7466	78.7539	113.777	27.2647	49.1657	70.9987	72.4335	40.3215	159.52	699.281	134.522	61.1492	434.708	257.857	291.812	192.621	130.785	178.465	92.9971	59.8006	70.8508	97.0492	147.994	103.952	252.708	198.567	211.717	80.3835	132.421	106.812	145.393	112.552	247.629	154.605
3alpha;7alpha;12alpha-Trihydroxy-5beta-cholan-24-oylglycine	SA	231.725	465.26	m+H	Glicogenesis	posM467T232	Non-available	1854.84	309.911	341.561	137.735	1810.57	644.468	641.819	204.412	488.094	306.661	2653.32	183.723	510.999	267.912	164.636	62.2888	2827.86	2844.39	4692.9	1206.96	321.696	4295.98	5370.14	2955.45	1617.1	218.097	436.596	166.301	5250.63	1977.53	2071.24	212.65	5874.99	2864.86	3245.5	951.767	669.462	811.997	2991.84	1244.75	816.283	1465.68
1D-myo-Inositol 1;2;3;4;5;6-hexakisphosphate	SA	356.073	659.855	m+H	Glucogenesis/Glicolisis	posM661T356_1	179.05/161.04/101.02/71.01	720.653	155.775	433.003	109.266	1121.95	467.121	340.835	319.375	404.81	240.01	900.09	216.082	314.95	61.5337	310.224	54.2761	940.375	2182.34	1348.69	225.048	6872.4	1902.47	2769.11	867.375	883.575	322.625	502.861	135.176	2738.71	1877.9	1168.05	1840.34	3282.88	1235.73	811.772	623.306	1242.73	193.142	2717.7	1016.24	2348.12	918.653
Unsaturated digalacturonate	SA	207.532	352.041	m-H	Glucogenesis/Glicolisis	negM351T208	59.2/70.9/113.1	90.6049	63.853	73.1758	44.84	102.327	84.0165	63.8683	78.7649	95.8638	51.0345	74.4295	67.2889	42.1002	64.4505	70.9011	45.722	72.5554	61.9602	62.3085	49.5558	61.6038	65.5384	82.4076	52.1295	59.686	66.6736	55.4126	55.6442	150.705	153.313	107.439	72.9285	71.8746	44.3897	66.9173	43.382	67.4899	56.6569	48.5037	42.5907	186.285	103.516
10-Methylthio-2-decanoic acid	BABA	163.586	232.11	m+H	Glucosinolates	posM234T164	Non-available	497.283	152.036	243.406	67.3108	421.257	36.5233	180.14	88.5154	252.761	256.507	173.677	248.164	221.526	2259.3	6407.21	8255.91	309.096	144.134	179.441	108.209	489.25	150.754	182.236	137.414	26167.3	12117.1	1229.19	1419.33	212.888	70.2703	152.099	239.27	252.317	118.947	484.866	80.165	178.847	130.03	196.242	128.143	689.717	221.15
1-Methylpropyl glucosinolate	BABA	164.195	375.07	m+H	Glucosinolates	posM377T164	Non-available	865.721	464.387	127.635	4791.87	1844.57	1140.43	3324.71	2974.14	561.302	859.001	4236.66	833.675	9063.78	2464.64	265.858	8512.57	4263.08	826.933	634.429	1814.47	528.815	3598.59	685.243	132.288	3856.97	6193.89	2226.58	155.984	4687.81	1214.24	1743.8	2513.06	591.22	12603.2	179.223	2974.47	273.749	1564.09	2646.05	29.6457	5771.73	2464.98
2-Oxo-5-methylthiopentanoic acid	BABA	208.96	162.066	m+H	Glucosinolates	posM164T209	Non-available	458.732	378.178	708.906	250.979	1151.54	1974.1	1502.78	320.618	586.938	285.749	364.226	242.645	779.171	1283.28	1743.58	693.112	973.27	784.277	1766.17	581.025	811.963	158.173	202.549	320.993	1552.33	1067.8	302.306	414.343	584.819	60.156	314.913	270.857	588.675	143.349	431.895	402.832	973.649	349.779	146.256	221.358	479.818	36.2013
2-Oxo-6-methylthiohexanoic acid	BABA	332.745	176.003	m+H	Glucosinolates	posM179T333	Non-available	1133.69	91.2703	625.649	149.866	1483.34	84.2884	34.5914	35.8626	1078.49	408.674	1295.54	79.9365	482.416	182.389	298.883	142.088	1823.07	1968.41	2140.02	207.942	8706.11	2622.11	3841.56	1387.37	1967.77	572.349	1137.77	179.889	3056.84	28.9856	116.609	633.223	4418.97	1569.01	1931.52	609.819	1156.15	614.859	1638.45	1784.84	120.279	934.918
3-(O-Geranylgeranyl)-sn-glycerol 1-phosphate	BABA	231.106	444.236	m+H	Glycerol-phospholipids biosynthesis	posM463T231	Non-available	7446.83	2259.27	3997.28	999.747	7958.59	3641.1	2858.57	2240.27	8046.61	3042.62	6222.86	2290.17	207.633	139.505	2134.04	1765.59	9022.34	7203.21	8574.68	2860.01	16237.5	7758.11	10040.2	4754.83	7250.57	2455.6	2825.49	1382.1	11819.9	5104.89	5588.1	3840.67	12388	5983.84	6162.89	3689.5	7881.04	3175.26	6101.21	4373.52	10794.1	4230.59
JA-Val	JA	76.1786	196.07	m-H	Hormone signalling	negM196T76	165.129/209.0727/209.1175/118.0868	422.593	240.661	414.243	389.901	494.463	574.766	526.09	293.943	701.188	724.417	573.563	475.482	293.252	411.918	261.036	407.823	334.965	422.405	715.319	1009.37	437.723	728.829	798.055	299.154	687.409	538.538	640.527	267.069	638.258	639.398	410.652	843.745	536.614	870.52	543.857	550.746	993.535	674.362	694.865	668.825	800.377	617.459
Abscisic acid glucose ester	JA	327.358	426.198	m+H	Hormone signalling	posM428T327	203.1/188.08/136.05	17037.3	6911.08	10886.8	1810.49	20173.3	15302.8	120.458	7195.79	11000.8	6669.62	22103	6128.78	9595.93	6268.41	8627.7	4095.32	25961.1	32382.4	23535.8	6735.34	88484.8	38984.8	50292.9	23668.9	18453.4	9773.58	8976.92	4172	38273.6	17355.3	21555.2	15955.3	50512.7	26635.2	28831.8	16667.4	16393.5	12626.8	25414.9	22782.3	281.617	19903.8
(-)-Methyl jasmonate	JA	215.331	224.137	m+H	Hormone signalling	posM225T215	41/83/109/151	10876.1	6026.31	6667.91	3017.73	5115.5	6172.88	6646.08	3012.52	7957.89	5775.44	7411.98	3570.2	8390.88	11019.7	5579.99	4418.37	6945.07	3427.77	4368.98	1290.47	6939.51	2241.54	3487.94	1368.88	9509.9	7010.22	7964.89	5579.46	5235.32	2078.33	5631.4	3458.56	5398.54	3722.16	4055.8	3192.16	2183.76	1896.84	2316.6	1949.49	5405.23	2259.76
gentisic acid	SA	50.4818	139.04	m-H	Hormone signalling	negM139T50	108.02/109.02	312.6	447.765	330.08	814.774	207.579	169.948	237.29	419.164	233.515	233.069	281.291	203.491	351.793	250.323	310.694	654.892	320.007	186.039	302.231	166.45	74.4931	331.548	417.854	371.667	250.795	697.939	181.494	406.045	17.7786	208.16	299.847	300.288	382.766	352.917	382.426	184.468	449.809	171.29	193.214	145.243	69.8729	342.346
salicyluric acid	SA	117.69	137.025	m+H	Hormone signalling	posM137T118	93.2	294.394	208.142	261.857	405.977	364.011	279.001	52.3051	483.484	430.683	331.514	376.985	319.019	282.79	226.301	482.978	395.212	348.944	308.485	268.65	228.964	484.066	295.912	279.566	303.307	379.991	506.113	302.087	221.307	241.152	327.397	327.132	269.559	567.873	427.287	264.37	209.013	572.167	232.655	345.473	325.911	513.238	288.56
Salycilic acid	SA	329.18	211.134	m-H	Hormone signalling	negM211T329	65.0384/ 93.033/ 94.0358/137.0231	562.362	1062.72	1060.67	1316.81	3010.38	2935.78	1508.69	1438.12	2898.55	572.321	869.893	1500.02	643.449	768.778	559.834	685.58	1333.75	1882.95	450.03	396.595	1426.76	1249.6	1219.21	563.879	1898.78	2019.49	667.452	688.723	4024.01	1935.35	3294.64	2517.9	1602.89	1042.96	657.511	575.861	1339.33	1018.39	538.204	636.398	3195.83	2653.5
(Indol-3-yl)pyruvate	BABA	295.204	203.058	m+H	Indol-derivates	posM205T295	65.8/115.1/114	7017.73	4493.47	3159.68	2942.12	2328.28	194.799	4161.26	3201.36	4294.34	202.744	4703.27	2908.36	4807.38	3284.85	3295.98	843.208	11288.7	723.622	2846.13	285.657	6256.75	3165.19	5231.44	4469.29	480.52	1436.48	597.457	1176.17	6298.88	1496.48	5421.37	526.9	8655.86	25.3127	3862.16	1962.58	4103.85	3492.72	210.247	36.6336	15357.7	6721.68
Indole-3-acetamide(3;27)	BABA	167.434	174.113	m-H	Indole derivates	negM172T167	41.9/44/128.1/116	75.411	109.722	110.954	34.7014	190.853	499.998	265.02	128.755	124.698	113.559	128.706	89.1646	89.5187	193.819	276.967	267.647	193.231	168.53	351.479	158.928	186.636	60.974	129.597	37.283	92.5368	84.2352	117.207	56.77	104.68	50.0131	77.397	77.4916	62.7317	50.5537	95.2226	46.5706	48.9795	52.2934	74.4969	74.6608	104.238	69.1518
3-Indolylacetyl-L-alanine	BABA	208.389	246.078	m-H	Indole derivates	negM244T208	Non-available	68.8121	127.031	47.0738	43.6239	341.69	965.034	336.69	139.079	151.817	143.122	169.756	170.447	27.1485	243.049	270.468	40.8656	117.379	351.119	475.436	269.018	186.4	54.8277	67.5887	40.7669	42.9069	144.011	85.9516	69.446	161.325	61.2967	108.061	116.6	33.0532	119.534	90.9018	50.0334	209.396	254.104	103.872	69.7403	329.508	303.817
Hydroxysugiresinol	BABA	75.2967	302.103	m+H	Lignans	posM305T75	Non-available	2021.58	850.027	1758.03	1073.34	3172.71	1234.89	2663.07	1231.34	7143.53	1338.44	3996.93	1930.2	2623.78	74.7973	22.0118	588.549	221.104	2625.45	3877.9	1037.19	5422.79	4181.11	5663.34	4427.01	2331.67	1375.4	1654.25	589.337	9962.59	3144.88	3866.36	1373.36	115.656	2162.06	4422.49	982.886	9545.04	2050.63	4534.91	811.102	5823.41	1809.47
Sesamolinol-digluclioside	BABA	240.296	696.205	m+H	Lignans	posM698T240	Non-available	1788.7	1109.24	1331.45	543.544	528.525	1084.74	693.151	450.911	2357.83	236.198	540.273	655.308	935.227	1256.32	4805.85	340.435	873.191	60.3344	519.891	67.6767	2590.68	480.93	650.069	698.444	4864.41	347.867	2495.17	782.314	1338.52	408.302	1616.57	307.886	1877.85	2698.81	219.316	452.71	1557	1119.27	145.837	120.404	133032	56473.5
Dihydrodehydrodiconiferyl alcohol	BABA	322.195	360.16	m+H	Lignans	posM362T322	Non-available	2533.6	1127.9	1938.5	870.717	4024.39	2330.22	1288.81	1229.89	1924.79	702.292	3219.75	1000.74	822.027	1324.18	1751.07	218.35	3695.54	4479.44	3582.1	665.736	13287.6	5371.85	7370.24	3748.03	2872.33	1976.37	1977.89	1273.79	6657.84	3816.65	4748.19	2331.37	8634.55	4010.11	5087.53	2714.95	156.588	1869.68	4992.09	3433.77	8449.8	3843.51
Lariciresinol acetate	BABA	327.233	402.207	m+Na	Lignans	posM429T327	160.05/147.04/109.02	371.773	3612.65	1068.04	1644.47	5793.87	5200.98	4168.62	2231.95	1906.95	1645.35	6887.79	2552.97	3039.43	1720.81	2301.83	1178.71	9713.19	9811.84	7651.86	2340.95	24216.5	11172.5	13849.4	6590.48	456.498	486.933	315.258	538.173	11768.5	5591.15	9358.53	4588.91	14669.8	7711.2	9160.46	4760.38	2202.76	4802.02	9455.08	7014.42	12390.3	6078.77
trans-Dihydrodehydrodiconiferyl alcohol-9-O-beta-D-glucoside	BABA	334.241	522.256	m+H	Lignans	posM524T334	Non-available	3467.62	1651.14	2189.68	485.191	4239.7	2036.89	1744.79	1562.04	3004.23	1251.73	4350.11	1071.79	1975.2	2277.19	1163.1	39.9693	5341.65	6059.24	6332.52	1539.71	19211.5	8208.11	10834.3	4037.88	5028.09	1868.52	1603.88	594.614	7903.37	3587.78	3125.37	3439.14	12921.4	4884.24	5700.66	2863.12	3632.28	2209.23	5578.3	3340.67	7721.35	3764.53
Dolichol diphosphate	SA	334.99	520.278	m+H	N-Glycan Biosynthesis	posM522T335	Non-available	3966.98	1740.3	222.308	1205.66	3805.27	112.125	4699.91	1254.76	5248.35	343.658	3976.67	166.506	368.351	499.151	3202.32	974.091	2977.79	3169.6	3373.79	813.974	11238.7	4643.75	5924.46	2117.86	2566.86	1069.15	878.155	272.941	4244.28	1756.82	1756.89	1622.48	6311.65	2761.73	3053.65	1366.93	1978.96	1062.38	2765.6	1771.8	4146.81	1726.33
N1-(alpha-D-Ribosyl)-5;6-dimethylbenzimidazole	SA	178.277	278.16	m-H	N/A	negM276T178	Non-available	58.6298	50.5778	74.3285	29.303	91.598	305.563	162.057	95.4323	115.201	68.3281	110.736	83.6122	103.597	145.956	227.666	171.268	89.6474	94.4846	193.581	100.72	85.1088	37.0295	73.1357	25.0523	50.5921	45.0116	52.9797	33.4183	58.4185	37.0976	51.856	56.4298	47.0197	27.3298	56.1075	22.5025	53.0166	29.8025	52.8954	55.0212	79.5893	50.832
5;10-Methylenetetrahydromethanopterin	SA	288.612	788.294	m+H	N/A	posM790T289	Non-available	10661.9	3315.63	6323.56	2652.63	8640.71	3914.81	3520.71	2775.89	13684.5	2863.21	10885.4	3627.77	4472.09	2449.05	3908.87	4151.78	6439.98	10169.9	14416.8	6186	26023.5	12405.8	19850.2	9763.27	11907	4878.27	5468.97	2960.61	17067.3	6369.49	8082.76	4862.09	10039.8	10441.8	12888.8	4547.1	3201.85	4758.25	9947.07	6574.69	21625.6	9801.49
1-(2;6-Dihydroxypyridin-3-yl)-4-(methylamino)butan-1-one	BABA	259.605	210.094	m+H	Nicotinate and nicotinamide	posM213T260	Non-available	17566.7	43.6649	103.684	183.19	18892	55.2072	13435.8	13448.3	447.969	11373.7	114.292	5863.05	23067.6	13796.2	563.409	786.566	16787.2	7770.78	11301.2	5770.15	110.632	40.5214	19567.4	186.316	249.167	14737.1	10333.4	317.585	9970.05	13077.5	5238.11	12087.3	45.0128	3895.97	17471	5624.06	454.887	2448.71	75.2253	1936.15	23967.8	10774.2
Naringenin	BABA	208.17	272.081	m-H	Phenylpropanoids	negM270T208	147.04/153.01/119.04	39.4723	73.6257	139.467	33.3562	209.923	562.372	216.601	48.0725	98.9656	110.171	97.0888	42.7779	69.0043	127.554	131.032	198.019	35.2195	61.9143	81.7445	42.544	43.8046	18.2293	29.7229	17.9328	22.1574	21.1511	28.6269	19.2268	27.8797	16.7998	21.5534	24.5331	16.634	13.4414	18.6853	13.9076	15.2239	18.3483	14.355	23.2215	34.8145	26.4898
p-Coumaroyl quinic acid	BABA	115.918	338.119	m+H	Phenylpropanoids	posM339T116	93.03/191.05/173.04	4273.86	1836.29	3245.12	3674.59	10595.9	1411.99	2073.77	949.004	13544.1	2459.92	2747.02	1235.06	4605.51	785.079	2354.05	1336.06	3649.59	1647.89	2039.97	1018.15	95.1262	2162.83	3068.46	1013.62	3278.4	723.592	2432.17	517.817	3374.05	5520.35	2571.89	4946.48	3768.72	1766.09	3068.26	460.168	2649.75	847.895	1646.5	712.784	4710.98	6801.15
Pelargonidin 3-O-3'';6''-O-dimalonylglucoside	BABA	213.309	604.086	m-H	Phenylpropanoids: Anthocyanin biosynthesis	negM602T213	269.04/431.09/267.03	302.654	230.824	127.187	175.134	168.261	135.657	108.594	83.653	813.963	105.268	119.89	397.638	145.657	590.068	124.678	94.2247	73.4704	427.332	202.581	81.285	62.5982	175.258	71.009	96.2585	181.526	85.3235	70.8751	43.3793	187.27	101.966	132.979	96.4451	158	425.451	148.179	51.2265	205.06	56.2254	33.9633	67.8845	268.085	330.718
3-Amino-4;7-dihydroxycoumarin	BABA	37.1801	193.033	m-H	Phenylpropanoids: Biosynthesis of secondary metabolites	negM193T37	121.02/106.03/132.02	1656.61	925.861	8774.15	716.709	1128.28	721.113	784.246	705.445	13003.1	8120.48	738.258	8758.98	1120.75	4736.41	713.087	12768.6	1176.1	1015.36	9530.52	8498.4	1386.12	587.85	931.308	3004.04	1477.27	932.447	10056.9	3496.41	781.559	11668.5	941.166	12819.9	1419.6	5618.87	1244.67	506.167	668.264	8161.63	5820.63	6045.05	15073.6	237.197
Geranylgeranyl diphosphate	BABA	331.663	450.243	m+Na	Phenylpropanoids: Biosynthesis of secondary metabolites	posM478T332_2	79/448/449	1457.05	660.809	111.551	267.517	1893.73	500.976	704.718	360.832	1309.8	416.893	1700.44	408.412	263.638	469.13	457.99	177.828	1678.48	1836.6	1639.54	314.81	5189.76	2488.85	3455.17	1110.99	1576.31	637.944	542.909	686.014	1217.62	1028.46	119.715	776.789	2936.84	1347.98	1826.54	802.963	975.534	862.378	1253.31	910.708	3301.15	948.606
(+)-Aromadendrin	BABA	208.19	288.054	m-H	Phenylpropanoids: Flavone and flavonol biosynthesis	negM286T208	Non-available	29.4803	43.7024	60.3183	13.5786	96.2061	184.228	77.8598	25.2889	42.6449	36.4084	41.1709	28.0395	35.3133	40.1035	80.6463	78.4844	52.8562	88.3578	102.421	35.894	50.2411	18.2059	40.2081	12.1625	22.2747	32.2482	49.5851	18.1074	40.1187	17.7487	39.8981	27.9588	36.7584	14.3974	29.6	17.3833	21.261	11.857	21.5027	25.8278	48.0042	26.6502
Betanin	BABA	233.999	550.134	m+FA-2H+Na	Phenylpropanoids: Flavone and flavonol biosynthesis	negM664T234	Non-available	1520.31	1196.84	3348.36	424.054	1569.12	1527.86	215.961	1088.76	2836.45	879.142	1812.85	1823.34	1130.5	755.882	649.22	741.157	2737.44	779.62	952.137	381.685	2237.78	2087.68	2080.06	776.869	304.981	1473.86	953.392	951.046	1776.95	985.892	617.677	526.019	1662	420.729	1136.12	519.032	531.78	637.698	85.6203	617.334	1506.91	1038.43
3;7-Di-O-methylquercetin	SA	138.328	330.095	m-H	Phenylpropanoids: Flavone and flavonol biosynthesis	negM329T138	121.02/165.01/300.02	430.44	941.588	741.373	158.991	787.049	1096.63	624.074	870.936	904.266	976.29	726.667	834.708	1649.24	1771.87	2058.2	1761.96	3817.51	2114.07	390.729	393.479	1502.95	698.606	502.749	2555	4187.77	3390.24	1799.21	1223.61	1247.31	620.407	1819.91	527.654	2714.17	768.023	571.464	388.427	1240.63	1167.78	555.743	1062.19	818.136	1191.59
Malonic acid	BABA	162.287	104.071	m-H	Phenylpropanoids: precursors	negM102T162	41/58.9	46.8736	44.8671	54.0987	33.9835	53.185	53.2179	40.3242	34.0192	62.9019	43.8406	54.0522	44.5898	69.9399	80.9286	123.151	232.636	48.0702	42.0335	51.3596	25.7991	53.5706	50.7336	38.2659	25.9525	636.511	323.354	73.4341	57.4722	42.6203	48.5069	37.3598	39.4618	47.5052	38.2499	35.207	31.3622	36.3481	40.1447	29.416	35.8239	74.4241	44.8531
CMP-2-aminoethylphosphonate	SA	147.298	430.099	m-H	Phosphonate biosynthesis	negM428T147	Non-available	131.601	89.1194	48.7791	67.0975	84.0213	93.969	107.282	64.1941	128.495	87.2785	76.3026	73.5925	316.431	257.815	229.551	184.984	91.7879	57.5951	105.861	41.6596	107.253	76.5938	153.615	80.4422	690.999	195.438	156.565	299.806	50.4511	143.962	207.883	66.3452	351.6	87.4647	121.529	91.3246	45.4301	85.1431	143.271	61.5324	254.105	100.729
Uroporphyrinogen III	SA	239.463	836.231	m+H	Porphyrin and chlorophyll metabolism	posM838T239	Non-available	288.368	82.4599	1829.95	329.375	619.984	322.064	1172.73	655.718	2206.89	132.172	880.787	229.708	1553.2	136.804	125.966	247.913	249.514	63.7731	147.715	101.57	1733.72	573.923	1562.12	1111.93	325.546	698.518	302.532	986.276	3462.19	351.994	199.953	270.695	128.813	213.399	1833.67	312.952	276.781	925.711	133.477	72.9402	1503.24	376.014
Bacteriochlorophyll d	SA	285.297	686.371	m+H	Porphyrin and chlorophyll metabolism	posM688T285	Non-available	725.768	285.124	65.5727	423.967	713.587	287.509	569.945	186.566	915.379	231.202	695.564	233.283	520.357	362.226	278.618	303.782	200.736	67.5173	162.727	44.6091	389.921	118.606	197.787	34.6831	227.519	84.663	202.535	60.4295	229.223	126.66	98.2892	74.2032	302.468	177.229	128.668	48.932	282.427	62.2296	92.6387	59.196	125535	57242.4
D-Urobilin	SA	339.748	588.297	m+H	Porphyrin and chlorophyll metabolism	posM590T340	Non-available	994.405	164.642	694.674	138.699	2042.56	761.5	775.363	154.55	1884.29	494.531	2463.92	632.53	502.921	1395.22	2720.9	203.842	2839.41	3334.25	3842.22	890.73	11025.1	4427.57	6580.19	2050.18	3031.27	845.295	1343.02	612.257	4138.9	1970.86	1493.34	2111.19	7450.48	2627.19	2972.72	1350.23	1727.58	637.184	3119.35	1863.82	4420.63	1742.67
ADP	SA	173.857	427.067	m+H	Primary metabolism	posM429T174	78.95/158.92/134.04	204.934	2689.34	177.101	278.182	231.998	704.836	173.806	1422.86	1887.75	1466.03	3268.55	751.409	3237.1	2823.09	2340.5	192.463	131.668	327.423	177.426	318.93	298.192	123.297	1718.04	70.4663	250.325	1297.46	1380.9	464.23	169.971	1366.22	264.45	534.999	229.628	543.122	114.856	777.35	209.34	735.939	2112.23	2282.41	244.26	2160.94
2-Amino-6-hydroxypurine	SA	172.988	151.005	m+H	Purine metabolism	posM153T173	108.02	205.06	12470.2	12264.2	6107.69	103.553	7433.54	7278.47	4098.25	19357.2	8131.76	11870.9	9133.69	61.2109	5703.61	10405.6	4753.56	7952.28	12831.5	17430.8	8188.06	13669.8	7065.18	15382.9	9361.97	145.994	4813.64	6865.78	6734.8	13732.1	9978.8	11848.4	6865.27	20834.8	4983.36	8201.04	5144.34	13940.6	4478.38	9012.37	14280.8	18892.7	9558.08
Sphingosine 1-phosphate	SA	364.562	379.235	m+H	Sphingolipid metabolism	posM381T365	95.08/57.03/252.26	1611.04	5766	4472.87	2755.77	10496.7	4545.75	618.898	3754.44	2270.61	888.565	1430.72	437.543	1115.96	5588.28	5534.43	438.956	19452.2	718.746	1179.43	7032.73	44066.3	23313.7	28204.9	6853.33	1133.68	13325.5	817.178	373.934	21123.6	14879.2	6887.78	10480.1	24304.7	390.863	674.973	9266.79	6582	367.161	897.142	380.137	28976.1	13516.2
(6E)-8-Hydroxylinalool	BABA	208.172	170.126	m-H	Terpenoid	negM216T208	Non-available	124.371	1069.74	1537.29	36.4466	2618.67	8055.18	4006.66	1567.69	1291.03	1058.23	829.881	1124.44	1034.38	2179.57	4526.09	4378.65	1887.55	3186.18	5198.84	3561.61	1824.34	85.6265	752.534	24.9063	89.5237	401.325	723.979	170.327	900.533	93.5406	555.687	792.757	93.35	40.1125	457.331	123.285	150.276	75.4117	323.024	285.557	916.6	692.038
14beta-dihydroxytaxadiene	BABA	246.731	362.267	m+H	Terpenoids	posM364T247	Non-available	465.992	268.434	494.476	136.965	267.925	146.406	282.425	94.8873	446.09	279.632	140.083	91.3304	380.164	181.118	156.749	324.376	198.703	206.942	109.905	19.1984	175.354	56.0329	138.465	31.5726	526.371	269.572	335.279	218.673	118.26	114.092	389.974	87.116	320.53	93.5999	105.568	63.1594	155.974	113.403	163.478	70.4601	152.237	54.5004
Solanesyl diphosphate	SA	317.324	790.468	m+NH4	Terpenoids	posM831T317	Non-available	4430.37	1149.59	3023.71	350.771	3990.81	1552.95	2845.5	1132.36	4543.34	39.6627	4957.75	993.643	928.197	194.521	591.049	229.936	6335.89	6243.79	12305.8	4107.85	18759.4	11464.8	19802	5439.1	11374.3	3270.74	8949.43	4462.55	9755.34	5590	6049.94	2806.41	19397.2	5126.58	8407.18	2853.13	7501.1	1953.4	6646.8	3884.46	14195.4	5422.87
3;4-Dihydroxyphenyllactic acid	BABA	209.462	198.052	m+H	Tyrosine metabolism	posM200T209	Non-available	68.6573	263.024	320.97	54.1084	734.615	1120.27	884.782	145.536	362.76	124.085	200.856	115.869	829.412	304.803	1025.06	383.469	509.004	421.347	993.067	345.996	497.775	167.186	193.673	64.2805	884.886	257.279	170.845	89.2013	281.459	160.323	127.962	51.6659	392.9	216.996	20.7289	199.435	89.8185	61.0229	204.781	48.7086	286.315	82.7967
3-Oxobutanoic acid	BABA	240.375	102.066	m+H	Tyrosine metabolism	posM104T240	60/101.02	1399.19	90.1978	856.717	191.961	112.371	707.849	69.0824	347.688	1136.25	27.5285	49.6496	382.067	170.23	71.4361	152.084	32.7986	1492.26	1015.59	1329.08	471.764	3181.76	1398.53	1556.7	741.052	153.253	503.13	573.574	252.151	205.26	778.279	1051.9	525.865	2185.17	824.28	1789.96	437.71	1142.33	54.0076	920.547	1046.31	42.5078	73.7586
Dihydroechinofuran	BABA	288.944	258.17	m-H	Ubiquinone and other terpenoid-quinone biosynthesis	negM256T289	Non-available	35.982	131.639	237.536	15.7138	438.367	1513.35	905.445	156.169	103.56	205.884	114.676	109.455	114.424	169.327	487.269	509.176	1343.96	358.289	70.13	2274.51	1178.64	1401.62	1502.91	313.469	1658.01	449.848	1625.6	2339.88	904.605	2023.04	463.943	946.551	2159.7	3393.09	1249.4	655.223	819.012	401.837	1593.89	672.627	3511.11	2466.49
2;3-Epoxymenaquinone	BABA	280.373	324.152	m+NH4	Ubiquinone and terpenoids	posM342T280	Non-available	4717.83	2204.89	4027.08	1078.05	5404.11	3484.97	2885.52	1603.46	6291.52	2111.5	7228.12	2029.84	402.708	206.269	317.349	152.384	5972.81	6364.92	8753.43	2732.63	10259.2	6099.4	9009.62	2867.72	6394.16	2334.26	4539	1425.73	6527.95	4248.17	3620.02	3144.31	7321.73	3221.41	5209.57	3270.7	3832.12	2514.26	4915.36	3571.6	8353.02	3888.08
O-beta-D-Glucosyl-trans-zeatin	JA	284.029	381.132	m+H	Zeatin biosynthesis	posM385T284_2	Non-available	4725.79	2118.39	3302.38	718.099	4324.21	3136.63	1726.31	1392.58	5455.12	2456.04	4919.77	2138.84	2499.78	328.432	538.881	95.6612	4754.14	5952.75	7486.92	2601.68	9256.43	5870.82	8187.39	2601.53	5810.69	2351.14	3984.95	1512.13	6261.44	3696.12	1037.26	2925.1	6909.86	3344.19	4425.47	3177.52	3085.87	2790.88	4752.56	3906.71	6411.86	3218.45
[truncated: 38 more columns]
