# Supplementary material for: Elicitor Specific Mechanisms of Defence Priming in Oak Seedlings Against Powdery Mildew
Source: Plant Cell Environ. 2025 Feb 25;48(6):4455–74. doi: 10.1111/pce.15419 (PMC12050401; doi:10.1111/pce.15419)
Supplement: Supplementary file 12 — Table S8. Summary of enriched Kegg pathway and gene matches for BABA primed metabolites at 1 dpi. When an exact match for a given metabolite was not found the closest relevant precursor is given in brackets. Gene(s) directly involved in biosynthesis are those used to produce a given metabolite for which matches were found during the Kegg KO ID search. [file PCE-48-4455-s007.xlsx]

## Sheet: Table S8
Table S8
	Metabolite	Kegg pathway match	Gene(s) directly involved in biosynthesis
	Berberine	-	-
	Solamargine	-	-
	Sarpagine	Indole alkaloid biosynthesis	-
	(-)-Sparteine	Tropane, piperidine, and pyridine alkaloid biosynthesis	-
	Echitovenine	Indole alkaloid biosynthesis	-
	Harmaline	Indole alkaloid biosynthesis	-
	Nicotinic Acid	Tropane, piperidine, and pyridine alkaloid biosynthesis and Nicotinate and nicotinamide metabolism	URIDINE NUCLEOSIDASE (URH2)
	Nicotine Ditartrate	-	-
	Naringenin	Flavonoid biosynthesis	CHALCONE ISOMERASE (CHI)
	Boldine	-	-
	Laudanine	-	-
	Nicotinate D-ribonucleoside	Nicotinate and nicotinamide metabolism	5'/3'-NUCLEOTIDASE; PYRIMIDINE AND PYRIDINE-SPECIFIC 5'-NUCLEOTIDASE (SDT1)
	(6S)-6-Hydroxyhyoscyamine	Tropane, piperidine, and pyridine alkaloid biosynthesis	-
	Dictamnine	-	-
	Indole-3-acetamide(3;27)	Tryptophan metabolism	-
	3-Indolylacetyl-L-alanine(4;33)	-	-
	(Indol-3-yl)pyruvate (Indolepyruvate)	Tryptophan metabolism	-
	Sesamolinol-diglucLioside	-	-
	Hydroxysugiresinol	-	-
	Dihydrodehydrodiconiferyl alcohol (Coniferyl alcohol)	Biosynthesis of various plant secondary metabolites and Phenylpropanoid biosynthesis	CINNAMYL-ALCOHOL DEHYDROGENASE (CAD); CAFFEIC ACID 3-O-METHYLTRANSFERASE / ACETYLSEROTONIN O-METHYLTRANSFERASE (COMT)
	Lariciresinol acetate (Lariciresinol)	Biosynthesis of various plant secondary metabolites	PINORESINOL/LARICIRESINOL REDUCTASE (PLR)
	trans-Dihydrodehydrodiconiferyl alcohol-9-O-beta-D-glucoside (Coniferyl alcohol)	Biosynthesis of various plant secondary metabolites and Phenylpropanoid biosynthesis	CINNAMYL-ALCOHOL DEHYDROGENASE (CAD); CAFFEIC ACID 3-O-METHYLTRANSFERASE / ACETYLSEROTONIN O-METHYLTRANSFERASE (COMT)
	Pelargonidin 3-O-3'';6''-O-dimalonylglucoside	Anthocyanin biosynthesis	-
	(+)-Aromadendrin (Dihydrokaempferol)	Flavonoid biosynthesis	ANTHOCYANIDIN SYNTHASE (ANS)
	Malonic acid	-	-
	Geranylgeranyl diphosphate	Biosynthesis of various plant secondary metabolites	-
	Betanin	-	-
	3-Amino-4;7-dihydroxycoumarin	-	-
