# Supplementary material for: Elicitor Specific Mechanisms of Defence Priming in Oak Seedlings Against Powdery Mildew
Source: Plant Cell Environ. 2025 Feb 25;48(6):4455–74. doi: 10.1111/pce.15419 (PMC12050401; doi:10.1111/pce.15419)
Supplement: Supplementary file 13 — Table S9. List of genes associated with priming by BABA at 1 and 2 dpi. [file PCE-48-4455-s001.xlsx]

## Sheet: Table S9
Table S9
	gene	MW0_1	MW0_2	MW0_3	MB0_1	MB0_2	MB0_3	MB0_4	MJ0_1	MJ0_2	MJ0_3	MJ0_4	MS0_1	MS0_2	MS0_3	MS0_4	1MW_1	1MW_2	1MW_3	1MW_4	1MB_1	1MB_2	1MB_3	1MB_4	1MJ_1	1MJ_2	1MJ_3	1MJ_4	1MS_1	1MS_2	1MS_3	1MS_4	1PMW_1	1PMW_2	1PMW_3	1PMW_4	1PMB_1	1PMB_2	1PMB_3	1PMB_4	1PMJ_1	1PMJ_2	1PMJ_3	1PMJ_4	1PMS_1	1PMS_2	1PMS_3	2MW_1	2MW_2
	Qrob_T0000020.2	0	0	0	1	15	0	0	0	0	15	0	39	20	8	17	0	53	19	0	53	1	7	3	1	0	75	51	1	0	1	0	0	0	0	0	25	24	50	26	8	1	0	0	0	0	0	13	13
	Qrob_T0000750.2	295	306	242	300	348	252	286	258	247	270	264	295	233	285	231	236	364	264	474	275	301	340	354	243	262	266	337	239	237	230	309	330	300	376	264	271	323	317	261	260	264	337	279	375	368	374	309	252
	Qrob_T0001000.2	202	158	117	206	397	291	276	150	172	343	166	647	377	150	281	686	918	761	358	647	287	562	276	229	303	959	948	222	272	352	116	289	268	383	229	609	563	778	407	429	219	375	238	250	190	252	408	377
	Qrob_T0002820.2	347	553	471	520	818	519	514	531	464	633	272	1051	562	520	607	499	986	710	408	766	452	648	392	325	374	973	962	558	364	651	435	405	288	329	397	738	759	1140	829	668	307	507	383	543	506	505	487	445
	Qrob_T0002950.2	477	1313	949	1023	1300	964	1033	1283	1170	1524	926	1828	1194	730	889	1532	1955	1685	1992	1708	1603	1185	2103	811	866	1384	1536	1018	1220	1069	1058	1907	1850	1386	1659	1161	864	1703	843	1252	1619	1117	1747	614	678	609	1188	934
	Qrob_T0003160.2	8	8	2	6	7	5	10	11	2	6	2	11	12	4	21	6	12	12	6	7	15	10	5	6	4	19	36	6	14	14	5	0	6	0	2	8	9	18	18	20	4	5	2	7	5	12	8	11
	Qrob_T0003480.2	80	122	109	162	176	127	157	129	127	158	77	165	178	118	111	257	185	184	177	137	182	271	380	168	143	364	327	27	102	22	239	310	291	203	315	125	111	135	49	146	279	247	241	404	237	392	211	185
	Qrob_T0004180.2	20	24	128	36	74	13	41	90	72	121	33	1437	206	201	565	63	1067	334	39	347	51	149	130	23	43	624	655	68	40	60	30	127	77	95	121	371	327	558	338	1085	80	140	113	28	19	49	233	183
	Qrob_T0004400.2	147	307	345	277	392	197	224	247	255	186	166	157	112	356	193	588	380	395	429	298	825	478	344	295	264	397	400	348	446	408	524	305	258	316	215	324	664	360	734	250	257	508	315	437	564	430	219	192
	Qrob_T0004690.2	371	578	612	562	680	674	605	570	636	546	432	654	570	630	531	573	614	645	703	606	759	868	594	504	558	774	782	398	680	562	695	766	701	831	725	652	768	795	663	595	678	703	688	903	945	863	489	400
	Qrob_T0004920.2	733	1193	755	1071	1120	1005	888	1370	1486	1384	865	943	1026	773	808	1136	1202	1183	1803	867	1544	978	980	1063	1122	1085	1131	604	998	618	627	775	800	681	684	609	612	888	643	564	736	627	734	1441	1092	1050	785	790
	Qrob_T0005090.2	41	29	17	30	23	65	49	26	30	29	28	57	26	14	42	11	28	26	55	45	94	44	43	4	11	96	122	10	84	0	61	79	82	68	63	25	11	18	3	63	48	51	88	68	64	108	42	66
	Qrob_T0005180.2	538	599	844	743	856	755	732	596	701	622	519	717	561	712	613	900	823	958	725	817	950	904	835	691	858	714	844	820	723	901	643	648	625	590	488	806	891	945	890	645	672	703	635	860	768	853	540	582
	Qrob_T0005720.2	105	93	91	68	137	116	100	115	74	110	82	107	171	150	102	116	41	87	84	155	135	123	180	152	155	80	95	125	115	104	134	141	155	101	147	97	122	116	101	115	169	199	185	202	196	185	134	138
	Qrob_T0005830.2	11	29	29	29	33	7	18	16	18	18	17	25	8	12	21	39	47	53	31	28	45	19	18	26	11	25	21	6	30	32	33	25	2	2	10	24	37	30	56	19	13	15	8	25	26	17	19	13
	Qrob_T0005870.2	45	46	16	51	103	32	44	55	47	111	41	382	136	68	70	94	500	225	73	233	47	106	97	56	50	862	947	55	50	55	63	65	50	87	58	412	144	668	186	123	49	57	59	71	44	58	181	69
	Qrob_T0006100.2	31	31	28	16	25	13	28	17	16	7	20	40	19	72	34	43	21	36	29	61	38	38	8	35	46	93	62	27	9	23	11	18	17	8	16	47	68	99	76	13	10	14	22	26	39	33	19	34
	Qrob_T0006150.2	772	1212	936	969	981	1085	1054	1158	1273	1108	1017	763	920	1083	925	746	849	912	970	952	841	966	1333	996	1124	946	959	954	1011	913	1413	1187	1048	1225	1037	846	1073	1206	1010	1125	947	887	902	1136	1075	1068	1131	1009
	Qrob_T0007330.2	40	47	38	41	55	29	44	61	54	32	29	73	48	30	27	53	40	44	30	44	35	62	85	56	62	37	49	29	96	53	8	10	10	13	12	61	19	57	16	23	31	9	24	12	2	6	16	48
	Qrob_T0007860.2	0	6	74	5	2	2	2	0	10	26	1	0	0	62	1	1	91	35	124	1	131	29	7	0	0	4	5	0	9	0	8	83	67	2	81	1	3	2	0	0	0	0	2	71	76	125	4	0
	Qrob_T0007940.2	18	9	30	9	13	17	14	30	21	16	33	33	16	4	31	90	25	71	18	23	24	29	12	42	28	11	22	41	12	17	11	22	11	57	15	9	12	6	17	14	8	25	13	20	13	10	47	52
	Qrob_T0007990.2	15	4	21	24	26	33	46	23	27	42	21	46	31	64	15	19	219	99	39	60	19	22	28	26	26	157	141	16	20	8	16	15	11	7	10	143	30	218	18	33	15	8	14	0	20	5	15	40
	Qrob_T0008190.2	6	1	10	17	75	8	19	3	7	104	3	146	102	15	71	20	113	25	1	66	8	104	16	4	4	167	291	91	40	95	10	11	9	23	10	79	57	59	29	84	18	19	4	3	5	16	120	88
	Qrob_T0008500.2	15	22	37	23	34	17	30	20	28	20	21	61	42	29	21	47	55	51	33	47	54	52	42	29	37	48	96	10	44	31	35	47	22	6	25	49	52	75	54	33	37	39	39	16	32	22	25	27
	Qrob_T0008530.2	41	118	54	92	97	74	55	91	80	86	32	87	97	87	79	115	106	82	98	114	134	142	152	95	107	163	180	51	66	53	91	98	78	72	92	154	114	195	152	81	93	63	83	85	92	92	85	65
	Qrob_T0008650.2	80	68	55	48	96	82	64	56	68	91	42	112	97	67	72	98	150	68	76	112	105	146	94	91	130	155	180	55	95	76	54	104	45	48	54	108	140	278	51	88	74	112	89	121	76	95	95	71
	Qrob_T0009290.2	543	645	660	729	1101	671	703	1460	1382	1652	902	1550	1140	544	941	1357	2168	1449	1387	1203	543	1168	604	966	1073	1019	1055	1367	748	1605	1534	1092	994	948	1042	1897	1611	2727	1716	1048	960	781	1010	1524	1479	1620	850	813
	Qrob_T0009550.2	133	184	156	204	170	184	142	153	196	163	118	180	178	173	136	187	113	187	159	184	200	255	239	158	156	186	261	197	232	168	193	290	231	227	239	167	230	230	214	152	219	193	206	212	265	254	165	130
	Qrob_T0010050.2	1274	1639	1616	1306	1274	1446	1312	1729	1730	1560	1217	1522	1392	1596	1270	1181	1040	1189	1312	1147	1289	1534	1264	1277	1432	1589	1699	816	1203	1028	1303	1725	1598	1489	1385	995	1413	1461	1525	1365	1486	1321	1490	1849	1880	1742	1281	1111
	Qrob_T0010200.2	239	324	294	277	439	227	249	295	314	420	333	366	392	303	232	633	615	643	538	320	331	475	533	336	363	477	472	327	479	439	260	324	271	269	261	431	319	716	392	292	236	332	301	439	353	427	378	411
	Qrob_T0010330.2	0	0	0	0	0	0	0	0	0	0	0	0	0	0	0	2	56	9	0	6	0	0	0	0	0	18	18	0	0	0	0	0	0	0	0	30	1	30	3	1	0	0	0	0	0	0	0	0
	Qrob_T0010540.2	123	162	146	161	189	180	143	245	228	249	206	205	223	237	169	153	169	180	218	205	301	265	215	298	296	299	293	101	184	122	264	308	285	204	261	139	183	182	158	228	198	330	267	334	287	349	176	145
	Qrob_T0010810.2	10	15	15	131	533	39	114	18	15	761	38	1854	1443	220	685	140	1446	707	28	1530	85	655	39	61	100	1397	1482	145	56	154	4	48	40	26	38	1464	804	2188	780	567	22	39	44	17	6	26	1312	989
	Qrob_T0010890.2	8	2	16	3	8	9	6	4	7	0	12	3	5	0	6	2	11	3	1	11	5	21	4	5	0	3	12	11	3	1	3	8	1	0	5	12	43	41	46	9	3	3	3	0	3	8	12	10
	Qrob_T0011020.2	315	619	583	518	502	569	551	688	662	564	436	518	459	568	508	471	472	430	414	521	518	672	547	482	536	601	584	286	379	377	483	619	533	524	585	451	524	698	505	467	588	485	497	725	695	626	375	369
	Qrob_T0011060.2	13	0	0	0	0	0	0	15	35	21	25	9	67	7	0	0	0	0	9	13	27	1	1	10	9	0	0	0	7	1	37	28	23	0	28	0	0	0	0	20	7	5	1	0	16	0	11	19
	Qrob_T0011810.2	306	467	457	680	552	788	653	472	511	645	423	570	461	611	451	646	458	543	699	532	666	738	794	613	661	672	847	448	588	435	879	914	806	688	869	527	761	773	668	571	716	864	728	855	972	902	533	367
	Qrob_T0013410.2	468	685	726	789	934	802	767	767	846	884	503	1041	856	812	839	640	907	754	804	994	748	970	721	631	665	1360	1230	431	564	510	640	861	729	597	673	925	907	1509	1056	689	679	605	729	890	818	860	829	596
	Qrob_T0013460.2	14	22	24	44	100	50	57	34	26	80	23	140	153	35	63	39	75	48	13	120	18	58	35	12	43	84	60	77	61	159	2	21	13	8	22	65	37	84	47	72	27	15	29	9	6	7	84	77
	Qrob_T0016010.2	281	359	660	687	1189	221	642	24	111	218	185	212	87	886	96	1017	183	768	400	110	680	1124	142	99	138	576	612	157	190	181	154	1153	1112	118	1433	402	711	186	201	382	526	326	676	755	657	820	338	303
	Qrob_T0016140.2	11	38	69	34	48	24	47	62	57	56	24	10	36	24	57	27	11	23	21	19	14	7	2	35	45	47	47	4	6	11	4	48	36	22	73	2	10	8	14	24	36	18	53	29	19	18	10	21
	Qrob_T0016160.2	3	11	1	8	10	3	10	9	2	1	2	7	8	4	14	41	12	42	7	9	5	5	5	4	8	1	1	9	10	4	5	18	22	21	16	3	0	1	6	13	0	0	10	6	2	6	1	1
	Qrob_T0016550.2	2797	2648	2253	2247	2615	2205	2073	2754	2597	2646	2767	2032	2124	2038	2230	1628	2505	2066	2728	2099	3255	2170	3546	2142	2370	1579	1512	2237	3010	2140	2039	2564	2312	3275	2130	1691	1925	1921	1653	1843	2067	2395	2086	2443	2011	2465	2406	2310
	Qrob_T0016780.2	6	2	2	7	2	2	1	4	6	2	6	4	0	1	14	0	13	1	10	5	13	3	20	0	1	3	8	0	4	0	9	10	12	10	8	2	0	1	1	2	3	2	3	4	10	0	1	0
	Qrob_T0017140.2	0	0	0	0	0	0	1	1	0	0	0	2	0	0	2	0	18	11	0	46	0	2	0	0	1	38	26	0	0	0	0	0	0	0	0	46	4	80	12	5	0	0	1	0	0	0	0	0
	Qrob_T0017180.2	19	18	16	30	69	46	52	13	26	27	10	277	190	29	38	86	181	198	7	110	17	69	25	43	33	206	195	34	30	21	15	24	21	36	11	165	93	172	81	143	15	33	13	10	13	11	76	76
	Qrob_T0017220.2	505	845	760	692	735	773	753	1080	823	899	581	978	767	903	850	475	675	512	701	836	698	854	916	640	772	1141	1114	322	529	393	615	1218	1054	687	1000	729	647	952	696	725	650	858	876	1099	1029	1071	776	652
	Qrob_T0017390.2	136	269	224	339	345	331	376	416	367	388	326	326	255	196	190	325	300	342	411	377	379	312	463	373	435	264	334	334	373	325	244	294	281	314	243	236	288	246	186	257	205	240	312	331	218	325	247	190
	Qrob_T0017400.2	951	1010	1077	878	897	1085	924	989	880	1135	983	966	1111	1120	897	1106	1142	1108	976	1075	1417	1709	1489	985	1277	1246	1269	955	1398	952	1961	1846	1646	1691	1497	1170	1876	1464	1571	1464	1551	2040	1687	2211	2342	2197	1195	1328
	Qrob_T0017670.2	150	193	151	265	333	139	181	89	152	123	180	90	114	112	118	490	424	511	177	236	502	283	317	186	209	254	293	341	353	443	310	204	226	197	163	275	571	322	831	266	247	335	275	185	203	224	194	233
	Qrob_T0018240.2	135	110	202	148	141	126	109	103	95	136	76	131	194	162	96	234	251	256	222	233	213	153	128	199	202	205	185	148	167	174	289	250	182	189	164	277	264	370	309	165	225	229	227	263	278	268	57	78
	Qrob_T0018340.2	196	120	125	194	253	171	145	132	103	238	122	588	315	127	256	428	640	472	471	491	236	404	222	251	237	441	415	328	180	339	200	159	207	234	146	539	384	715	323	282	170	234	181	276	209	334	269	158
	Qrob_T0018890.2	29	16	38	57	73	40	40	33	60	71	29	88	53	29	55	77	131	126	85	65	44	40	58	73	49	68	80	132	43	122	19	19	15	23	18	62	44	73	58	29	20	33	17	11	20	25	79	45
	Qrob_T0020350.2	69	59	61	103	131	64	81	44	56	32	48	67	43	87	57	217	129	154	102	116	187	158	68	55	61	53	87	50	57	124	74	82	43	43	22	81	107	126	121	51	40	35	74	93	71	86	94	56
	Qrob_T0020640.2	1	7	6	2	7	3	7	2	1	2	3	25	5	8	4	15	16	16	5	12	5	1	16	3	4	11	17	3	6	6	5	18	13	17	7	1	2	10	2	12	5	5	1	8	8	9	17	15
	Qrob_T0020700.2	34	23	11	30	26	5	9	22	26	26	8	27	33	8	9	54	21	48	34	25	26	20	54	26	21	6	10	57	8	18	13	6	4	8	5	23	19	28	15	10	14	5	35	7	6	0	12	23
	Qrob_T0020830.2	80	112	79	120	108	116	101	77	96	120	48	86	115	81	68	111	171	146	90	141	119	145	107	73	75	134	148	81	54	80	84	75	57	50	79	160	106	187	141	92	88	62	93	136	107	104	93	61
	Qrob_T0020940.2	62	31	36	41	69	49	48	79	46	57	65	18	33	44	37	20	39	33	30	49	51	48	91	29	29	56	52	45	46	30	31	54	57	70	70	29	34	27	56	41	19	72	42	89	58	63	43	13
	Qrob_T0021000.2	3128	4246	4015	3203	3701	3483	3343	3278	3624	3198	2447	3047	2702	5114	3032	2908	2622	2958	2613	3219	4051	3881	4127	3271	3907	3992	3808	2305	4254	2504	3620	4860	4109	4159	3937	3396	4372	4780	4818	3387	3719	3995	4069	5430	5624	4924	2031	2069
	Qrob_T0021020.2	402	572	506	625	635	729	619	447	563	622	467	888	676	456	577	707	887	767	782	653	533	837	740	520	602	969	922	374	398	475	702	600	467	439	531	797	764	1056	639	542	455	521	491	588	523	676	577	522
	Qrob_T0021460.2	0	0	0	1	8	0	5	20	23	12	15	3	0	0	0	0	0	0	0	3	1	0	6	42	45	0	0	25	28	17	11	1	4	3	4	10	20	17	36	4	0	1	7	1	0	0	0	0
	Qrob_T0021750.2	1	8	36	38	21	50	44	52	15	17	16	21	7	25	11	72	8	45	20	9	11	27	30	3	0	73	68	0	26	1	73	30	22	51	6	8	6	2	5	39	31	28	31	11	16	13	1	1
	Qrob_T0021910.2	346	238	244	337	278	300	255	301	261	367	275	339	292	240	300	514	269	354	372	258	263	347	402	253	300	264	218	290	211	261	241	226	181	164	213	334	372	418	351	254	201	238	256	287	242	291	199	272
	Qrob_T0022270.2	0	0	10	3	2	0	0	0	0	0	0	1	0	2	4	0	6	0	15	0	2	0	3	0	1	0	0	0	1	2	2	0	0	0	0	3	2	2	7	1	4	0	1	2	2	6	0	0
	Qrob_T0024220.2	53	59	73	67	105	54	60	105	108	96	61	126	76	63	50	198	285	196	58	130	98	80	79	66	85	182	180	102	68	91	47	96	80	58	58	187	134	242	136	60	91	64	88	101	87	91	79	76
	Qrob_T0024280.2	0	0	10	3	0	16	1	2	0	0	0	2	0	0	0	5	0	7	1	9	7	11	0	5	9	2	4	15	3	15	12	1	7	3	0	6	27	22	24	2	6	10	3	7	12	0	3	0
	Qrob_T0025100.2	407	479	695	578	658	455	486	381	378	465	316	500	413	479	423	740	540	647	560	599	764	692	561	411	444	602	597	384	444	381	364	479	357	324	364	529	718	700	588	425	414	381	438	578	539	569	364	324
	Qrob_T0025120.2	0	0	0	0	0	0	0	0	0	2	0	11	0	0	0	4	27	12	0	3	0	0	0	0	1	18	21	0	0	0	0	0	0	0	0	16	9	36	6	0	4	0	1	0	0	0	0	2
	Qrob_T0025140.2	5270	8324	5923	5129	5853	6319	6337	7177	7184	7202	6829	6021	5888	5014	5776	2763	4914	3978	5739	5135	3284	5103	10289	6074	5863	4162	4280	4254	6511	4428	4582	5482	4933	4889	4081	3816	4485	4751	3597	4101	4313	5431	5249	6193	4780	6161	6644	5735
	Qrob_T0025970.2	5	5	5	7	4	0	1	5	2	0	3	7	5	0	8	6	8	10	4	6	5	3	14	4	7	2	8	9	2	2	0	3	3	0	4	25	4	24	17	8	0	0	2	6	2	2	0	2
	Qrob_T0026090.2	3	19	0	7	3	0	10	2	5	3	1	0	6	1	1	0	1	5	2	1	7	0	1	2	3	7	1	4	2	11	1	7	9	3	9	0	2	0	1	6	2	8	0	1	10	3	3	0
	Qrob_T0026240.2	21	2	13	12	33	14	10	35	23	38	22	82	30	20	46	50	65	35	21	52	11	63	44	16	11	46	32	37	41	37	24	13	9	24	11	49	77	26	46	42	25	30	15	24	14	29	47	46
	Qrob_T0026470.2	138	175	182	144	172	148	121	224	284	200	139	162	170	156	170	172	160	161	204	196	201	145	117	136	150	174	165	104	162	125	180	184	120	212	144	149	116	158	97	105	102	133	146	292	221	235	176	168
	Qrob_T0026840.2	1048	1925	1834	1718	1405	2100	1595	2226	2361	2102	1301	1689	1450	1807	1633	1530	1239	1499	1677	1718	1694	1997	2207	1621	1797	1994	2167	969	1111	940	1390	2276	2018	1386	1946	1560	1363	2107	1450	1564	1857	1496	2098	2272	1911	2047	1379	1214
	Qrob_T0027210.2	87	68	84	106	90	169	118	100	130	147	65	195	91	106	102	64	82	94	104	75	115	142	82	78	68	59	75	6	66	24	192	182	187	105	228	79	134	107	116	66	121	123	113	221	135	121	101	68
	Qrob_T0027720.2	158	146	171	201	250	215	160	158	161	296	73	1111	359	245	393	631	888	721	350	582	319	500	464	279	270	1055	1059	227	247	294	102	213	216	168	145	736	585	1118	527	593	179	219	263	121	93	138	311	276
	Qrob_T0027750.2	13	62	31	77	43	15	25	7	32	16	10	33	98	17	68	37	57	68	188	69	39	56	88	161	148	295	333	179	127	218	3	101	72	36	84	40	30	49	28	52	113	117	95	125	96	94	113	88
	Qrob_T0027800.2	108	177	111	192	461	126	183	208	232	394	149	898	417	216	284	571	1494	836	249	754	270	494	132	152	253	1180	1162	237	181	311	172	397	361	218	390	1153	574	2022	601	524	497	287	510	136	105	88	444	319
	Qrob_T0027810.2	547	946	785	790	905	882	864	677	780	719	589	794	648	730	644	755	792	844	616	780	995	889	709	642	775	1069	1122	773	853	748	919	883	875	841	813	712	835	944	876	764	713	715	810	1012	927	1039	588	663
	Qrob_T0027860.2	3	0	3	6	4	0	5	2	0	17	1	11	12	0	3	10	24	4	0	13	0	8	0	1	0	13	9	4	0	11	0	0	0	0	0	11	10	24	14	4	0	1	1	0	0	0	11	12
	Qrob_T0028180.2	0	0	2	0	0	2	4	0	1	0	0	2	3	1	2	2	0	2	0	0	0	0	0	0	1	0	0	0	1	2	0	1	0	0	0	21	20	0	5	0	0	3	7	0	2	6	0	1
	Qrob_T0028450.2	38	69	88	73	99	81	86	94	77	49	50	49	41	110	65	63	32	57	72	53	39	60	108	84	117	85	103	76	89	91	61	43	46	61	53	82	87	115	118	51	37	91	50	98	71	73	62	33
	Qrob_T0029980.2	56	94	59	105	122	76	62	120	127	162	129	90	102	66	67	101	71	90	243	88	63	107	209	93	104	50	54	175	113	187	85	122	121	211	101	66	114	85	89	155	84	120	115	104	100	117	92	101
	Qrob_T0029990.2	601	971	637	1094	1047	1143	961	933	985	1048	628	1403	1506	1005	674	1490	1834	1486	1061	1427	1057	1676	1903	1007	1030	2070	2105	976	1350	1237	1219	1467	1179	1114	1228	1914	1525	2775	1610	1341	1106	1023	1282	1485	1519	1577	1182	936
	Qrob_T0030180.2	14	7	32	24	28	29	30	59	52	34	29	25	15	6	11	6	33	17	91	48	24	15	14	8	5	7	15	37	30	37	25	28	12	19	21	37	73	63	101	36	6	36	25	33	30	14	64	30
	Qrob_T0030480.2	91	28	90	43	56	38	34	27	30	49	25	106	71	52	34	46	65	40	62	76	18	37	36	36	28	112	132	35	15	21	12	30	32	25	52	77	94	145	82	67	50	45	35	31	30	43	68	57
	Qrob_T0030540.2	247	406	156	265	384	305	266	642	569	531	361	287	416	286	195	593	545	587	214	636	293	396	610	317	397	540	556	398	402	417	316	237	195	322	211	478	448	877	495	389	249	276	207	306	208	274	414	375
	Qrob_T0030560.2	7	30	19	50	45	42	24	23	18	50	30	45	50	20	23	76	160	108	50	53	60	43	58	26	24	143	129	37	31	39	13	21	9	19	10	69	45	92	23	27	10	12	35	34	14	26	26	32
	Qrob_T0030710.2	806	1461	1061	940	1133	864	835	1031	1095	1167	877	787	837	990	1072	1033	861	1028	1025	963	1354	1218	1385	1055	1133	1154	999	779	984	1012	1258	1264	1123	1127	1102	934	1159	1311	1046	876	1143	1085	1290	1287	1296	1146	819	824
	Qrob_T0030780.2	59	81	118	178	116	195	150	109	121	99	134	83	132	176	225	85	57	83	96	57	87	74	78	89	69	129	153	32	69	31	84	123	118	162	102	49	75	68	89	90	163	116	133	234	206	164	106	99
	Qrob_T0030820.2	38	165	215	133	148	70	141	188	194	114	144	100	145	132	51	36	230	134	166	105	377	148	279	182	213	130	109	192	108	208	270	125	75	125	91	93	249	257	382	89	99	166	140	124	206	102	129	118
	Qrob_T0030950.2	0	3	0	0	0	4	2	7	1	0	8	0	6	0	0	1	0	0	0	0	2	2	0	1	0	1	1	1	0	0	2	1	6	3	2	0	0	0	0	7	0	1	4	0	4	1	10	3
	Qrob_T0031550.2	19511	22174	24421	28176	34076	25017	27781	29865	28361	27981	24514	26949	17245	25250	22224	51657	39918	48358	35805	55222	103778	51965	56429	47020	52505	44058	42992	48650	57110	55455	64711	52420	38911	43425	37918	46214	76760	61247	77823	49623	41087	57137	45328	60205	63079	53149	27277	26260
	Qrob_T0031690.2	0	0	0	1	0	0	0	0	1	0	0	0	0	0	0	70	0	38	0	20	5	0	0	5	1	0	0	0	0	0	9	0	0	0	0	4	5	12	13	0	0	0	0	7	0	0	0	0
	Qrob_T0031860.2	37	45	50	47	48	34	29	40	51	53	39	58	38	64	40	99	21	96	25	43	25	37	69	55	85	51	27	74	57	103	22	32	25	29	40	51	119	69	109	86	47	33	48	29	21	21	72	77
	Qrob_T0032080.2	121	165	141	219	240	160	162	167	207	221	168	211	240	190	211	205	182	191	183	231	221	249	263	129	191	259	226	121	156	113	129	293	245	242	269	189	183	299	243	222	234	232	287	281	333	318	221	153
	Qrob_T0032190.2	0	0	0	0	0	0	0	2	0	0	2	0	1	0	0	0	2	1	0	0	0	0	2	0	0	0	1	13	2	5	0	0	0	0	0	8	1	20	8	0	0	20	5	0	0	0	0	9
	Qrob_T0032200.2	541	519	509	987	1012	1014	1014	872	901	1080	781	641	1167	269	710	800	1169	953	1433	1065	1505	757	1227	1024	1027	1025	1137	840	851	825	997	1008	1033	1353	933	739	752	906	688	902	931	810	1102	1115	1381	1143	1041	1069
	Qrob_T0032210.2	53	115	83	105	97	111	104	146	113	74	82	111	78	129	101	75	89	75	86	89	99	138	112	50	105	142	141	73	68	62	99	159	125	109	122	87	111	127	80	64	101	82	111	137	86	112	107	77
	Qrob_T0032510.2	5	8	3	3	4	39	21	0	0	0	0	0	8	0	3	0	0	0	0	4	1	0	15	1	5	0	0	0	2	0	11	1	5	9	1	0	0	0	0	34	3	1	1	0	7	0	0	0
	Qrob_T0032570.2	1153	1504	1993	2301	3617	2374	2427	1720	1546	2311	850	5584	3300	2187	3477	1852	4973	3236	1334	4252	2018	2762	1265	1116	1289	4408	4581	2968	1942	3373	2080	2168	1696	1542	1816	2839	3407	4163	3886	3664	1707	1454	1800	2472	2783	2128	2421	2014
	Qrob_T0032590.2	2	4	3	6	2	0	1	3	3	10	2	4	5	5	7	0	7	5	6	5	7	3	2	2	1	5	9	7	1	3	4	0	0	1	1	8	16	2	9	6	3	2	0	5	4	6	2	3
	Qrob_T0032840.2	301	319	306	286	443	303	292	304	284	356	200	608	279	268	364	570	803	631	375	505	372	497	398	358	295	523	577	324	351	346	355	293	262	229	283	573	623	663	592	444	255	353	301	363	386	329	312	305
	Qrob_T0033330.2	9	1	4	3	8	7	14	6	4	3	3	0	6	17	5	3	4	1	4	6	13	5	2	6	7	17	15	1	0	1	7	14	18	29	25	7	9	7	9	26	9	4	10	35	26	19	1	3
	Qrob_T0033390.2	507	393	482	592	717	602	512	498	551	645	418	683	561	325	422	512	956	684	553	773	616	551	469	424	414	873	884	582	398	648	567	511	430	481	430	768	629	1109	827	827	539	421	529	593	551	520	523	623
	Qrob_T0033520.2	6	2	14	0	38	8	12	3	1	4	5	21	20	9	6	18	36	23	5	26	6	12	18	6	4	24	19	6	5	11	0	13	8	9	6	38	18	58	30	6	17	17	10	6	29	6	15	24
	Qrob_T0033630.2	0	0	0	0	0	0	0	0	0	0	0	6	0	3	0	0	1	2	0	10	5	1	0	9	2	1	1	0	0	2	5	0	1	6	0	9	104	14	198	2	0	0	0	3	30	0	0	6
	Qrob_T0033950.2	4	4	4	0	1	4	2	19	11	5	0	17	0	0	6	10	13	12	17	17	4	14	8	0	5	5	9	20	2	23	6	4	5	7	1	24	47	22	32	3	0	3	3	2	4	0	0	8
	Qrob_T0034120.2	140	417	276	199	246	281	208	198	252	230	115	315	341	343	228	142	258	132	103	218	413	318	94	187	278	375	413	108	191	149	243	522	451	359	495	247	323	356	466	445	547	429	502	680	751	710	233	147
	Qrob_T0034280.2	169	114	97	232	365	194	214	129	136	239	211	165	282	98	162	306	350	403	663	350	269	222	200	229	234	126	137	697	315	688	19	91	72	134	56	203	250	222	201	83	45	43	34	78	45	55	280	315
	Qrob_T0034290.2	565	840	889	817	968	828	864	1081	888	966	702	639	810	731	783	1630	1195	1652	1405	971	1657	920	1366	647	639	814	779	672	828	640	745	1048	832	953	785	678	806	981	875	551	618	527	706	754	714	628	762	771
	Qrob_T0034930.2	144	119	241	309	821	171	243	93	108	134	112	189	57	96	139	99	89	121	159	151	82	624	157	68	83	44	69	650	278	648	58	119	104	155	84	339	602	198	243	198	94	91	109	56	59	94	74	139
	Qrob_T0034950.2	13	21	22	17	15	29	23	14	20	38	10	29	18	29	17	21	44	23	14	42	17	24	40	16	19	26	39	3	18	16	7	7	14	5	12	42	22	45	11	9	6	15	10	25	22	13	16	6
	Qrob_T0034990.2	15	49	1104	45	13	7	21	2616	2132	1278	990	7	1082	28	72	38	16	28	1128	48	56	5	2299	2005	2254	33	42	0	16	0	39	16	25	49	5	88	210	136	343	135	10	26	11	16	8	16	60	33
	Qrob_T0035020.2	0	11	14	24	4	20	9	64	51	33	64	22	7	2	18	19	3	28	5	27	2	4	14	0	0	1	0	0	9	1	0	0	0	0	0	37	1	130	1	7	10	3	10	0	0	0	0	7
	Qrob_T0035200.2	17	39	43	104	108	62	100	59	35	55	50	68	51	27	32	157	248	168	184	62	221	136	57	49	62	115	108	92	79	121	77	80	52	19	69	87	138	100	121	58	75	48	88	56	47	47	59	56
	Qrob_T0035350.2	30	52	135	59	67	20	62	10	13	66	34	69	97	29	58	28	376	155	68	63	83	29	31	20	45	235	257	69	18	79	8	16	13	10	17	49	36	101	23	27	10	38	28	7	6	19	52	70
	Qrob_T0035360.2	56	82	41	76	67	62	63	78	133	71	104	74	25	74	43	74	84	77	43	34	110	42	103	88	82	156	132	33	89	52	59	57	74	136	57	33	55	54	50	50	58	72	57	88	82	112	149	139
	Qrob_T0035850.2	26	72	19	34	54	26	37	70	66	56	27	38	1	13	57	12	18	16	14	50	24	17	21	13	10	40	46	17	61	32	40	16	35	57	17	98	62	194	66	44	44	118	78	74	70	80	19	9
	Qrob_T0036400.2	40	36	65	66	73	66	70	43	56	75	63	151	87	103	96	102	153	116	61	105	92	87	58	83	94	164	132	66	108	56	98	94	71	60	83	109	108	197	137	124	64	100	93	121	125	144	49	39
	Qrob_T0036580.2	5	18	25	7	41	25	24	18	27	43	13	39	14	24	23	41	28	40	10	21	22	32	30	25	30	71	42	57	57	65	9	18	20	16	30	73	40	69	47	30	15	24	12	21	17	16	30	29
	Qrob_T0036690.2	4114	5360	6367	9613	8482	12069	9964	10397	9840	8182	7350	6642	4722	4674	7022	8096	4364	7221	8834	8074	6761	8812	4776	7337	8834	4677	4499	6750	7934	7629	12347	8690	7185	8248	6955	5812	7839	6386	6558	8588	7436	6833	7984	7944	7181	7586	6278	6099
	Qrob_T0037050.2	467	635	676	564	892	623	586	484	519	669	294	989	620	736	541	597	1078	822	545	886	545	770	685	650	647	1149	1230	424	351	438	447	735	575	606	563	982	913	1467	905	756	451	502	460	545	530	493	723	541
	Qrob_T0037080.2	489	534	727	566	656	514	501	436	476	444	407	426	436	663	430	379	390	445	557	441	611	560	597	401	471	532	586	506	460	557	504	637	602	636	668	407	610	648	570	438	450	637	499	585	562	655	509	465
	Qrob_T0037120.2	310	397	393	214	318	205	246	287	324	242	293	183	214	307	233	188	186	214	230	237	336	310	353	236	218	222	238	218	340	274	357	317	338	251	350	215	277	280	247	229	221	277	268	366	397	329	298	257
	Qrob_T0037250.2	67	51	57	93	147	78	76	39	45	176	74	184	172	117	111	106	320	186	98	144	91	113	78	91	104	221	240	69	94	130	51	75	112	103	103	196	199	317	176	140	78	95	71	97	113	123	125	106
	Qrob_T0037260.2	45	65	34	81	97	76	104	36	46	95	50	115	209	93	101	75	195	139	71	137	75	47	69	57	71	179	174	56	91	65	53	78	60	66	50	122	133	227	103	94	29	66	61	78	96	85	149	112
	Qrob_T0037300.2	5	1	5	1	4	6	3	2	4	8	10	19	14	14	3	4	58	28	5	12	2	4	3	8	2	24	23	0	0	0	0	0	1	0	1	13	5	44	9	1	2	0	1	5	2	0	0	5
	Qrob_T0038080.2	36	41	41	135	171	132	137	118	105	92	55	109	88	56	60	179	122	135	207	170	98	54	116	165	240	85	84	277	185	256	174	133	121	133	128	272	330	407	424	198	62	68	86	118	159	175	65	98
	Qrob_T0038180.2	387	550	490	531	654	537	508	593	543	501	413	538	432	350	413	859	525	831	802	470	456	583	738	528	532	329	417	225	314	227	347	358	302	179	236	348	476	627	402	333	284	206	317	407	363	365	429	369
	Qrob_T0038370.2	2	5	0	20	5	31	27	19	21	14	7	0	0	0	4	14	1	12	35	19	0	0	7	3	10	8	7	9	9	19	4	9	5	3	6	13	25	31	28	2	6	5	8	13	17	15	54	21
	Qrob_T0038480.2	2	3	1	8	9	4	0	3	9	0	0	10	3	9	3	21	3	12	18	5	2	10	7	10	7	4	0	4	7	25	6	15	20	19	6	2	2	9	4	8	2	14	6	13	17	20	4	1
	Qrob_T0039710.2	1164	1323	1211	1196	1280	1297	1093	1378	1386	1138	1088	1085	940	1099	1040	1041	798	1029	851	1143	1119	1112	1223	982	1118	983	1014	1000	1074	990	1218	1191	1053	1263	991	883	1071	1211	986	982	973	1094	1146	1339	1233	1404	1049	888
	Qrob_T0039820.2	887	966	1094	1146	1293	1311	1149	1370	1297	1268	898	1164	1035	1107	870	1143	1252	1161	1166	1226	1450	1477	1660	1315	1470	1450	1434	907	1012	1025	1396	1462	1229	1272	1159	1082	1160	1454	1109	1063	1105	993	1285	1372	1360	1406	935	885
	Qrob_T0039950.2	108	169	111	178	172	148	174	166	171	214	66	240	215	143	140	166	398	219	178	268	213	225	168	125	159	309	347	170	122	154	147	140	118	145	141	219	245	413	202	151	151	115	140	159	117	173	158	115
	Qrob_T0040750.2	0	0	1	23	5	56	31	8	5	2	3	5	23	0	7	1	2	5	1	5	1	5	7	13	17	31	36	66	26	47	17	42	74	37	29	14	16	22	28	78	38	7	41	13	54	16	21	0
	Qrob_T0041090.2	81	160	97	125	188	134	137	113	140	144	57	272	188	158	152	161	206	208	103	198	115	160	146	114	149	321	283	97	115	101	99	108	86	82	100	207	107	338	116	146	108	100	116	96	88	97	210	115
	Qrob_T0041400.2	989	1556	2139	2505	3719	2426	2524	1442	1745	1935	1095	3994	2142	1923	2814	2453	9470	4490	2144	4148	2403	2985	2293	1653	1825	5093	5312	3580	2489	3790	2201	1671	1692	1461	1501	6391	4740	9729	5303	3510	1680	1575	1801	2697	2836	2607	2213	2296
	Qrob_T0041540.2	14	32	33	67	186	49	59	10	14	263	31	637	488	68	222	241	493	321	55	355	29	111	64	40	38	291	347	25	37	47	21	22	24	51	13	200	108	327	112	166	38	35	64	7	1	8	365	304
	Qrob_T0041570.2	64	159	157	176	143	220	182	215	233	246	148	253	190	199	161	292	255	288	249	253	174	210	237	194	164	291	301	84	161	121	187	345	291	252	237	219	148	287	192	210	199	235	291	267	223	136	148	103
	Qrob_T0041670.2	78	92	68	89	57	94	66	79	69	119	51	153	89	106	73	86	128	143	101	82	60	126	91	108	69	152	124	105	67	60	121	131	106	130	109	106	99	109	88	96	86	78	94	125	131	131	62	73
	Qrob_T0042470.2	33	25	82	67	66	61	102	43	31	39	32	110	52	33	74	146	132	152	42	235	55	148	70	139	208	89	76	145	73	142	36	105	86	70	51	166	181	288	250	156	70	12	57	60	76	56	76	36
	Qrob_T0042510.2	2769	3257	2735	2881	2352	3287	2819	2682	2947	3511	3519	2338	3182	1977	1779	1621	2915	2313	2985	2035	2497	2379	2635	2178	2629	2737	2794	2205	3058	2551	3139	3315	2910	2969	3046	1948	2289	2691	1775	3390	3396	6193	3246	4160	4084	4209	3805	3530
	Qrob_T0042850.2	12	5	2	27	32	65	40	41	27	68	35	119	96	18	45	44	26	37	15	67	18	45	69	13	16	38	65	13	22	19	25	28	11	46	20	14	17	11	2	29	29	62	42	12	12	17	78	90
	Qrob_T0043060.2	904	994	1175	938	1219	825	903	637	624	991	632	1389	1121	942	1026	932	918	1044	694	1150	820	1111	829	771	966	1313	1233	715	706	914	610	800	676	604	711	917	944	1194	1005	861	695	748	789	900	866	1015	1028	875
	Qrob_T0043270.2	346	194	429	64	122	21	37	162	244	351	346	102	338	384	5	371	401	300	429	106	493	296	99	10	15	112	159	9	63	4	158	373	297	241	339	75	58	65	15	43	109	54	106	50	162	0	19	28
	Qrob_T0044810.2	6231	11014	11394	19070	24751	24498	19783	8639	11047	25514	8776	37001	20503	13233	10762	36213	36028	37191	24188	34147	13884	63803	25502	22884	22066	42072	43655	30119	23988	33338	19127	19861	17214	31616	12479	39930	46461	45902	31845	22013	17089	17716	18554	19465	12972	19188	23471	20975
	Qrob_T0045410.2	100	93	64	123	151	137	120	134	115	127	71	229	106	107	87	156	119	158	127	239	147	283	212	90	103	299	195	91	137	131	166	258	225	192	213	190	184	187	163	219	218	309	212	322	217	251	158	107
	Qrob_T0045460.2	2	1	0	0	3	2	0	3	0	0	0	12	1	6	1	2	6	2	0	5	3	2	4	10	8	0	1	0	2	3	0	0	0	0	0	2	1	13	3	0	0	0	1	3	2	5	2	0
	Qrob_T0045510.2	0	0	0	11	3	7	4	0	2	2	3	49	31	20	10	6	23	11	2	58	5	13	5	4	0	17	25	26	7	26	0	9	8	9	2	51	34	83	25	17	3	7	10	2	7	4	60	47
	Qrob_T0045520.2	325	330	219	340	358	197	264	469	525	450	291	390	556	406	187	401	433	428	397	572	578	411	790	535	729	599	559	436	665	365	322	636	560	700	504	486	397	757	380	405	526	601	473	572	673	483	530	485
	Qrob_T0045720.2	731	790	953	1101	1384	922	977	676	743	845	612	1002	733	915	839	1127	1686	1264	932	1062	1082	1081	1081	668	775	1388	1393	1737	1371	1685	1218	907	900	980	842	1302	1729	1810	1806	1249	761	1137	813	1125	1293	1294	967	968
	Qrob_T0045970.2	603	1224	778	745	507	871	734	1038	990	929	644	852	823	838	866	752	858	718	825	796	1063	870	1282	1128	1190	1190	1205	272	599	342	735	1062	1027	680	997	764	671	1136	688	747	966	765	1017	1081	1097	998	714	652
	Qrob_T0046000.2	5465	4197	4434	3731	5424	3036	3571	4867	5159	5437	4443	3782	3542	4640	4078	4023	4436	4433	6133	3898	4501	3700	5681	3479	3808	3769	3633	5521	5091	5819	7402	5286	5024	7161	4844	3597	4463	4393	3740	5717	4047	6941	4506	4970	6488	5076	4695	5084
	Qrob_T0046070.2	22	67	0	20	43	1	15	1	3	15	0	0	27	158	0	5	3	11	61	1	1	19	5	38	40	0	5	10	8	13	2	68	59	2	95	2	16	5	17	25	19	21	25	8	44	1	14	0
	Qrob_T0046170.2	733	1243	706	1367	1067	1346	1173	1045	1134	1100	1143	726	1134	1669	984	728	1105	998	1448	1315	2632	1572	2351	2049	2418	1727	1916	1688	1941	1778	3682	2871	2718	3983	2408	1304	2013	1600	2078	2169	2223	3743	2580	2653	3022	2619	1461	1408
	Qrob_T0047150.2	542	844	774	833	698	906	816	1143	1010	897	578	737	729	847	817	758	607	756	652	831	850	1009	1023	728	925	995	971	605	825	566	1101	1201	1149	984	1033	836	868	1117	983	861	963	907	1084	1305	1321	1192	620	518
	Qrob_T0047190.2	675	996	1074	1703	1947	1860	1765	1073	1061	1369	713	2126	1348	1129	1332	1737	3646	2362	1394	2160	1512	2037	1241	1112	1324	2402	2349	1689	1504	1868	1480	1353	983	1112	990	2232	2611	2912	2659	1802	1086	1189	1278	1498	2019	1337	1258	1071
	Qrob_T0047240.2	58	57	217	136	190	136	106	371	345	365	178	923	183	174	432	280	540	311	358	353	182	165	92	150	189	414	405	112	43	130	187	174	147	104	144	407	286	571	381	246	147	91	148	189	147	150	181	162
	Qrob_T0047890.2	0	0	3	1	6	14	14	0	0	0	4	0	4	0	0	1	0	0	0	2	1	5	1	2	0	9	5	0	0	1	13	5	7	0	9	0	0	0	0	0	0	0	1	3	7	6	2	8
	Qrob_T0047970.2	1	6	10	11	8	0	1	36	23	16	2	0	2	0	1	18	0	12	3	13	9	7	14	30	19	1	8	6	6	16	8	4	2	4	0	11	9	24	14	16	10	5	4	8	5	12	7	0
	Qrob_T0047980.2	3	17	3	11	2	27	17	18	16	13	9	10	4	19	9	5	16	14	18	3	15	3	9	4	10	20	16	2	5	5	8	23	33	7	35	4	7	9	8	8	16	6	20	18	17	23	2	6
	Qrob_T0048020.2	1	5	14	5	7	7	13	4	0	1	7	5	3	0	2	0	1	0	7	1	3	0	2	0	4	0	3	12	0	0	1	18	5	0	6	0	0	0	0	7	0	1	5	1	7	4	1	0
	Qrob_T0048040.2	3	2	31	1	7	7	6	0	0	3	1	31	1	1	7	3	10	4	4	12	9	43	12	1	3	12	19	2	5	0	22	1	4	0	3	30	5	53	2	9	7	25	9	2	6	0	0	7
	Qrob_T0048620.2	0	0	0	4	1	1	0	0	0	0	0	0	0	0	0	11	0	4	0	9	2	0	0	20	20	2	0	30	2	13	0	0	0	0	0	18	40	26	35	24	0	0	0	0	0	0	0	0
	Qrob_T0049020.2	79	109	135	106	133	118	113	100	181	92	97	91	89	60	91	177	116	180	203	85	94	133	157	67	81	110	132	99	118	91	112	177	154	171	111	86	110	129	125	64	94	133	97	138	112	123	64	86
	Qrob_T0049040.2	62	144	155	152	157	146	147	169	133	168	83	183	118	65	95	308	238	231	137	183	179	212	151	159	106	256	298	165	150	123	191	146	130	139	153	198	241	262	236	170	190	153	129	157	175	144	126	100
	Qrob_T0049060.2	237	337	352	330	490	416	354	408	318	297	251	428	325	287	318	494	480	449	384	468	462	542	411	325	402	523	588	288	290	298	386	383	387	204	350	438	520	714	465	343	364	284	356	405	415	385	346	297
	Qrob_T0049180.2	699	1296	1103	612	626	778	630	809	846	726	421	788	558	1168	774	513	458	507	473	706	749	809	667	688	745	956	960	324	565	496	856	921	806	602	837	622	682	893	735	679	873	619	854	868	749	729	447	311
	Qrob_T0049520.2	16	19	10	43	65	36	41	33	41	48	19	119	91	16	111	68	166	112	63	120	41	81	72	22	21	123	113	64	51	46	25	40	41	40	16	75	77	155	60	106	51	32	34	28	23	30	101	122
	Qrob_T0049540.2	0	0	0	1	0	0	1	0	0	0	1	2	0	0	0	2	0	7	0	1	1	0	0	2	0	15	9	0	0	0	0	14	5	0	11	3	0	0	1	6	9	8	7	13	6	5	0	0
	Qrob_T0049550.2	0	2	7	2	0	0	1	0	0	0	0	0	0	4	0	4	4	8	1	0	1	2	0	1	10	18	16	2	1	3	2	8	10	0	18	1	0	0	0	15	15	4	15	34	20	24	8	3
	Qrob_T0049900.2	15	5	22	10	31	19	7	25	27	35	17	68	19	0	46	25	114	35	42	35	21	18	12	14	19	148	124	5	5	21	4	6	10	2	13	70	20	93	29	62	2	15	7	12	10	6	46	65
	Qrob_T0049940.2	4824	5683	6029	9613	10345	10410	9187	6572	6374	6458	5521	6355	6082	5116	6201	11642	10960	11047	7715	7804	11187	8761	8397	6340	6890	9382	9557	11950	11078	12647	8654	8323	7113	7703	7189	9388	12169	13386	12708	7658	5621	6310	6077	9424	9707	8918	7473	6804
	Qrob_T0050520.2	26	48	17	10	14	24	15	12	21	6	17	2	41	16	25	36	13	55	25	29	48	9	7	45	36	20	6	44	42	24	16	8	9	9	8	11	39	13	62	7	33	18	16	15	18	13	25	37
	Qrob_T0050620.2	61	72	94	124	199	129	100	62	78	87	82	82	88	52	91	172	175	166	170	106	210	98	84	69	69	116	129	124	109	98	150	69	82	93	61	99	149	138	161	122	73	114	93	130	109	134	116	77
	Qrob_T0050660.2	10	25	13	18	10	19	14	22	22	30	7	47	16	10	7	44	68	82	26	26	10	39	24	24	16	55	73	18	19	14	17	15	12	16	10	42	31	82	12	47	26	22	21	13	14	21	26	21
	Qrob_T0050680.2	81	75	44	87	107	107	90	107	116	150	88	209	107	79	86	215	286	221	155	182	118	147	160	89	131	246	264	81	77	140	211	115	82	103	66	181	119	311	136	128	143	141	144	92	77	105	110	66
	Qrob_T0050980.2	3	7	7	21	15	4	13	5	14	18	8	10	14	14	2	22	15	11	6	28	16	16	18	9	13	10	27	3	5	4	9	2	2	3	3	15	17	13	23	12	2	12	12	19	4	5	3	11
	Qrob_T0051500.2	0	1	0	3	2	1	0	0	0	0	0	1	1	0	7	0	2	0	0	12	0	1	0	1	4	0	0	0	2	0	0	0	0	1	1	7	21	28	28	3	1	0	2	0	0	0	0	9
	Qrob_T0051540.2	4	2	0	0	0	0	0	9	3	3	5	0	5	0	0	0	2	4	0	5	8	4	1	4	0	2	1	2	0	1	0	3	0	6	2	16	31	31	19	0	6	0	2	1	0	0	7	7
	Qrob_T0051570.2	3	0	0	0	0	0	0	0	0	0	0	0	0	0	1	0	0	0	0	13	0	0	0	8	3	2	0	0	0	0	0	0	0	0	0	6	25	26	68	0	0	0	0	0	0	0	0	6
	Qrob_T0052780.2	5	10	2	16	35	5	9	2	1	18	3	16	28	13	8	15	0	6	0	21	11	12	11	3	3	8	4	14	5	12	0	1	6	10	4	31	45	52	37	14	12	19	7	6	9	16	12	19
	Qrob_T0052830.2	216	330	316	316	464	372	389	276	253	309	213	596	377	371	334	326	443	329	390	391	340	506	274	239	335	557	542	324	213	315	400	324	336	327	228	444	492	630	469	424	257	310	281	403	362	502	281	261
	Qrob_T0052900.2	33	26	11	45	50	51	58	53	12	35	68	34	33	14	28	27	19	33	50	28	34	56	90	24	16	29	21	21	54	22	22	40	71	49	45	24	37	30	39	45	53	61	73	66	47	105	27	51
	Qrob_T0052920.2	613	766	1160	2337	1050	2948	2217	109	93	283	118	291	614	320	169	1798	216	1204	312	590	213	169	174	325	391	750	816	493	348	615	125	167	125	236	102	672	616	1243	929	307	123	102	103	364	219	356	399	450
	Qrob_T0052990.2	8	11	7	5	11	21	9	15	17	19	10	5	21	6	1	12	4	6	13	17	8	14	27	3	6	8	8	3	5	10	4	1	8	3	5	8	18	26	13	10	15	8	14	7	15	13	10	15
	Qrob_T0053220.2	68	45	64	84	105	47	70	77	87	149	81	300	180	84	92	120	495	236	111	127	28	85	174	46	64	441	460	51	33	18	36	67	38	28	57	216	91	301	97	91	43	55	70	28	22	30	81	94
	Qrob_T0053890.2	0	34	88	30	61	3	30	36	46	23	27	35	61	30	8	42	18	31	52	35	92	103	43	9	9	104	116	24	62	26	61	124	67	95	88	42	67	25	49	36	41	129	52	128	86	108	24	16
	Qrob_T0053970.2	494	212	206	708	390	987	659	643	627	403	323	377	105	276	328	548	295	454	446	486	554	820	130	614	797	252	310	1527	574	1465	2044	449	346	863	273	708	1857	808	2108	963	591	387	747	1526	1594	1641	97	180
	Qrob_T0053980.2	993	920	1219	1195	1248	1430	1187	1159	1316	1085	1158	1100	1012	888	1147	784	726	866	1713	973	1299	919	1329	1155	1211	1035	1091	1824	1374	2064	1430	1349	1065	1007	1218	878	995	1121	1025	1132	1207	1441	1309	1791	1942	1825	967	1021
	Qrob_T0054480.2	673	1024	1138	1133	1039	1484	1180	1150	1199	969	722	991	858	990	1036	992	815	911	982	1231	1280	1265	1240	1061	1297	1125	1165	640	1155	767	1462	1395	1135	1021	1043	871	1069	1258	1147	1055	1218	1000	1236	1415	1495	1286	743	611
	Qrob_T0054570.2	312	676	684	594	551	751	627	721	886	807	391	697	625	716	612	473	487	510	419	533	532	707	560	515	592	803	714	352	476	406	656	928	903	658	815	568	510	794	553	577	691	471	757	987	913	684	415	375
	Qrob_T0055370.2	1635	1795	1903	1751	1613	2081	1786	2082	2152	1929	1357	2072	1648	1529	1130	1628	1710	1525	1893	1791	2119	2091	2777	2047	2344	2832	2733	1336	1541	1394	2708	2385	1984	2128	1920	1641	1567	2580	1496	2091	2664	2443	2453	2469	1989	2297	1472	1175
	Qrob_T0055430.2	53	102	65	70	38	83	73	34	24	56	6	669	113	144	289	55	344	119	38	317	54	62	89	81	96	931	984	43	33	55	36	125	110	68	100	647	271	1085	387	234	37	28	74	79	111	101	93	103
	Qrob_T0055660.2	28	32	173	61	49	30	22	32	32	28	15	49	20	67	79	23	31	26	1	39	16	81	15	27	27	27	16	52	31	75	255	44	41	27	38	63	153	84	223	111	64	44	61	297	246	282	0	13
	Qrob_T0055700.2	2	1	5	1	5	1	4	0	0	1	0	1	2	0	0	6	4	6	11	3	1	13	2	0	1	3	4	5	6	5	13	3	0	0	2	2	16	8	12	4	1	0	2	4	2	5	10	4
	Qrob_T0055740.2	2	0	6	26	6	6	12	8	9	18	2	144	59	9	24	35	532	207	0	179	11	23	18	12	9	125	138	129	49	135	2	3	5	17	5	177	61	357	85	64	4	4	9	12	2	1	5	23
	Qrob_T0055750.2	5	5	2	3	7	7	13	0	3	1	2	108	7	22	6	13	881	260	2	102	6	9	0	5	8	109	67	32	6	44	9	6	2	8	10	198	81	356	87	39	3	2	9	21	34	16	9	20
	Qrob_T0055890.2	10	0	6	7	75	7	34	0	2	49	6	20	9	2	1	36	215	64	3	36	2	14	44	1	4	22	41	8	12	12	0	0	6	0	2	49	17	61	17	13	11	6	6	1	1	2	50	38
	Qrob_T0055940.2	65	131	61	102	95	99	92	180	122	97	80	63	86	71	93	74	46	77	77	77	121	95	90	109	74	97	81	73	55	69	130	106	119	68	103	64	91	86	85	104	102	86	130	114	97	118	92	42
	Qrob_T0056570.2	3	0	1	19	11	67	41	0	0	0	0	51	5	15	0	6	5	19	2	21	82	174	1	2	2	0	0	57	23	32	0	4	4	10	0	40	83	23	51	6	0	15	0	2	7	0	16	19
	Qrob_T0056670.2	67	100	93	78	83	55	80	32	29	61	72	137	202	29	103	65	152	87	37	106	72	22	72	59	76	87	70	129	74	145	65	48	31	68	46	126	99	193	160	48	78	115	71	76	51	91	69	58
	Qrob_T0057020.2	25	9	11	27	58	21	21	30	25	52	33	43	45	24	35	68	52	59	22	55	18	38	45	20	11	45	45	65	42	77	29	25	16	26	13	69	31	55	40	33	35	13	29	16	25	26	47	48
	Qrob_T0057030.2	231	363	334	306	398	254	240	455	487	559	357	430	435	392	325	383	515	439	508	503	394	548	462	395	401	513	565	297	349	350	573	466	399	391	405	561	630	805	551	481	371	394	429	526	406	463	400	331
	Qrob_T0057150.2	657	1060	761	1038	970	1435	1140	1236	1353	1080	953	950	638	896	590	1201	728	1030	895	1062	1194	1071	1138	1116	1334	1034	988	878	777	945	1013	1194	1129	1306	1122	861	1084	1132	949	1101	1179	786	1178	1071	1119	1259	988	854
	Qrob_T0057220.2	663	1058	1200	1129	1399	1116	1076	993	975	907	708	951	776	1021	965	981	1019	1093	1023	1040	1439	1459	782	692	753	1045	1015	1039	1195	1377	1930	1058	868	805	669	1009	1913	1137	1863	1249	869	761	984	2026	2124	1947	796	667
	Qrob_T0057330.2	56	117	85	74	79	86	70	110	135	87	85	125	105	109	72	107	93	123	98	77	91	97	94	80	80	109	91	77	127	91	128	172	157	147	146	117	131	150	140	114	159	131	151	184	191	168	80	78
	Qrob_T0057340.2	1487	2413	2052	2247	2163	2850	2306	2278	2600	2397	1624	2630	2265	2641	1922	1725	1874	1874	1998	2382	2094	3250	2562	2058	2307	2495	2538	1655	2569	1782	3796	3262	2927	3284	2724	2506	2987	3287	2647	2525	2466	2852	2732	4014	3605	3861	1694	1568
	Qrob_T0057480.2	12	21	9	11	13	9	7	31	15	37	27	58	23	23	40	27	79	51	31	40	9	25	16	12	23	32	51	0	16	8	28	13	14	13	11	16	28	61	34	21	11	12	7	23	10	21	16	30
	Qrob_T0057490.2	80	75	68	74	57	54	58	126	162	191	124	315	132	116	164	99	225	127	91	157	91	95	89	110	123	186	210	39	73	40	90	65	83	74	59	151	102	186	109	121	60	68	65	113	93	145	106	67
	Qrob_T0057850.2	931	803	746	968	889	1088	892	1298	1223	1208	1363	781	1133	798	807	369	352	447	670	554	808	1933	1282	1228	1443	753	745	1123	1207	1294	1237	1666	1481	1891	1521	1071	1628	886	885	1225	1359	2369	1442	1717	1509	1821	955	1103
	Qrob_T0057880.2	5	17	2	50	17	76	50	2	10	38	24	36	7	72	45	27	27	11	9	19	9	50	29	16	35	54	49	21	11	35	12	41	32	46	27	19	26	0	5	16	21	81	42	18	32	17	25	53
	Qrob_T0058220.2	0	0	0	0	0	1	0	0	0	1	0	0	1	0	0	1	0	2	8	8	2	1	2	0	3	1	0	4	0	3	0	1	1	0	1	4	9	11	11	4	0	3	0	0	2	0	2	0
	Qrob_T0058360.2	0	1	9	19	68	3	15	0	0	2	2	2	0	3	1	2	0	3	2	58	3	2	1	110	130	4	4	85	90	121	0	17	2	1	1	91	63	129	102	98	32	23	23	1	0	3	0	0
	Qrob_T0058520.2	101	24	23	27	6	20	19	148	126	83	56	1	76	96	110	5	10	12	42	46	80	30	72	91	118	91	79	38	52	37	310	215	146	132	190	41	23	102	26	62	51	106	50	356	812	263	84	92
	Qrob_T0058940.2	43	31	40	97	195	47	75	50	57	109	24	176	99	33	72	157	328	209	81	168	76	124	60	57	56	320	308	74	66	56	48	78	64	45	71	330	137	532	174	112	81	56	55	30	30	29	121	126
	Qrob_T0058980.2	171	214	256	234	383	175	207	314	312	327	213	807	399	313	345	284	723	390	439	479	243	342	392	164	165	581	577	220	202	212	138	224	215	118	242	406	357	671	341	343	316	185	267	312	226	336	419	379
	Qrob_T0059350.2	20	15	60	11	45	15	15	30	9	44	19	55	39	38	22	24	63	33	37	24	8	17	19	26	18	39	31	12	4	3	2	11	3	9	13	41	16	72	23	33	7	13	14	4	10	3	18	13
	Qrob_T0059400.2	231	298	343	114	228	80	133	73	112	130	171	368	210	99	218	277	157	223	160	100	20	81	177	38	75	59	86	107	164	137	27	63	33	23	20	98	66	168	67	39	44	40	48	63	67	76	144	145
	Qrob_T0059490.2	1	126	3	1	28	2	11	1	37	10	9	6	40	8	59	223	138	136	0	15	9	4	186	146	142	2	0	36	15	40	3	9	23	18	12	4	6	4	8	4	4	18	3	9	8	11	98	122
	Qrob_T0059960.2	37	25	69	35	43	19	25	28	32	20	6	58	22	26	13	41	76	31	21	20	13	28	23	18	9	17	38	17	19	19	0	6	8	3	4	24	17	41	26	10	29	0	16	4	2	8	19	33
	Qrob_T0060000.2	250	288	330	420	620	418	463	394	416	566	198	1449	634	428	589	477	1219	692	355	954	374	562	502	522	520	1952	2039	392	326	342	258	479	424	231	390	1175	513	2008	649	622	365	423	415	364	323	337	453	426
	Qrob_T0060080.2	2	3	11	9	20	7	11	9	26	29	7	48	44	17	8	52	98	58	32	41	24	17	21	9	5	67	83	39	33	37	8	13	13	6	6	57	24	36	34	46	11	17	15	14	6	7	10	52
	Qrob_T0060630.2	62	69	63	102	104	87	116	128	120	130	94	83	159	102	88	122	142	139	125	88	107	150	132	115	112	223	184	99	102	89	157	196	156	103	154	113	112	160	136	169	120	166	133	150	118	118	146	95
	Qrob_T0061490.2	2333	1387	1708	2165	2221	2192	1936	2390	2338	2097	1832	2813	2341	3138	1932	1612	2236	1868	1775	2030	3002	4285	2722	2613	2459	3434	3486	3285	3358	3030	5433	6283	6324	11263	5063	3255	5914	3780	6005	5422	4650	9051	5159	10430	10342	11500	1295	1490
	Qrob_T0061530.2	1037	1462	1434	1459	1538	1514	1298	1654	1744	1648	1134	1465	1354	1322	1333	1383	1211	1413	1433	1479	1464	1639	1533	1277	1397	1525	1579	893	1343	1158	1261	1634	1387	1397	1285	1220	1244	1550	1170	1211	1267	1126	1352	1850	1563	1858	1224	1005
	Qrob_T0062550.2	188	394	35	357	223	406	393	36	73	100	82	228	130	445	128	349	418	307	64	110	9	114	193	305	317	357	326	45	88	74	28	295	234	302	192	53	85	110	107	206	213	209	207	655	530	707	296	265
	Qrob_T0062590.2	92	176	204	199	163	152	142	183	238	150	107	201	132	141	185	148	179	172	139	199	224	266	208	119	137	245	230	93	150	169	179	140	174	140	162	298	242	341	239	219	189	162	191	260	216	272	201	139
	Qrob_T0062630.2	168	154	224	196	129	166	133	256	273	185	253	162	59	113	142	93	91	98	176	113	88	131	206	104	97	57	85	133	167	124	99	165	163	186	112	62	84	96	64	124	156	157	144	151	124	118	190	148
	Qrob_T0063390.2	0	0	0	2	1	0	1	0	0	0	7	7	3	0	0	1	0	5	0	5	2	2	2	9	7	6	0	7	1	9	0	0	3	3	2	7	8	30	5	9	5	4	3	5	2	6	0	4
	Qrob_T0063930.2	0	19	32	2	0	0	2	0	0	0	0	10	1	0	0	0	1	0	0	5	1	0	0	21	35	0	3	37	0	29	0	6	4	7	0	8	39	18	57	37	6	14	20	2	8	0	0	0
	Qrob_T0064020.2	422	700	593	587	497	684	583	674	819	574	485	632	607	791	598	562	448	552	666	667	707	806	1003	585	729	947	921	344	625	467	824	961	974	806	903	530	574	818	630	704	758	715	888	978	920	875	520	388
	Qrob_T0064140.2	8	33	33	44	39	35	33	17	34	32	19	49	41	61	10	27	139	53	12	66	19	25	37	14	13	77	111	10	29	26	2	14	11	7	7	80	11	137	35	17	5	4	20	14	5	7	23	9
	Qrob_T0064150.2	671	877	1103	987	1449	976	1143	785	812	792	584	843	400	899	967	875	958	889	737	1099	852	1043	749	774	856	660	671	1130	702	1143	819	890	718	563	690	1379	1714	2276	2183	926	771	558	766	579	765	684	533	516
	Qrob_T0064290.2	94	65	50	52	52	55	46	60	53	69	56	46	95	81	69	45	94	68	72	38	66	94	121	86	92	116	99	58	119	77	97	165	174	187	156	62	91	77	110	63	85	184	91	154	148	103	42	69
	Qrob_T0064310.2	19	84	84	65	105	49	75	41	40	127	34	301	191	52	152	57	169	119	54	196	22	151	39	49	55	295	326	97	24	75	35	67	54	26	59	178	116	308	100	113	86	43	115	59	37	38	168	121
	Qrob_T0064320.2	62	62	52	75	148	106	118	75	51	93	33	170	128	64	46	132	256	145	108	149	54	99	134	96	51	241	237	172	64	167	58	72	55	41	45	157	102	204	111	79	40	92	51	52	30	78	74	78
	Qrob_T0064630.2	21	29	6	6	14	6	9	8	4	11	0	8	0	16	95	0	2	0	1	0	19	22	10	6	1	10	20	7	16	6	36	8	10	0	9	3	65	9	94	9	19	9	16	22	24	31	6	3
	Qrob_T0064650.2	237	428	366	445	353	440	436	543	490	460	329	322	308	547	361	427	313	331	390	377	652	431	558	452	520	554	523	217	503	196	449	590	552	387	562	357	358	488	409	385	499	435	467	571	638	586	300	280
	Qrob_T0064660.2	1118	1101	684	976	1169	834	878	1506	1466	1614	1416	1357	1447	712	896	976	1676	1321	1454	1250	1500	843	1361	1200	1332	1220	1236	1403	1326	1548	1279	1219	1159	1307	1133	939	863	1203	800	1226	942	1199	1166	1137	1313	1267	1046	1085
	Qrob_T0064730.2	69	30	118	23	41	35	23	23	20	17	13	47	18	27	4	5	5	9	2	32	4	16	2	30	7	13	31	63	6	54	0	11	10	1	3	66	26	94	27	60	13	9	10	1	42	7	23	32
	Qrob_T0064740.2	0	1	3	2	2	3	1	11	1	2	0	23	10	1	6	0	31	5	1	8	1	6	0	0	8	21	26	0	1	5	1	3	1	0	3	43	2	53	12	11	0	5	0	3	3	5	9	10
	Qrob_T0064840.2	0	0	0	1	12	0	0	0	0	0	0	11	5	0	2	1	1	3	3	24	0	2	4	2	0	29	16	11	6	15	0	1	0	0	1	25	15	82	26	1	0	6	0	0	0	0	0	0
	Qrob_T0064850.2	98	76	101	110	142	95	68	121	86	97	76	80	68	91	71	103	98	86	54	119	172	120	107	97	122	106	118	148	85	133	87	59	67	99	77	120	139	115	147	91	80	100	87	117	106	99	102	61
	Qrob_T0064920.2	9	0	0	8	6	19	3	20	10	11	1	6	10	0	0	2	0	1	4	4	3	4	3	0	1	20	13	0	1	0	0	13	17	2	14	0	0	0	1	0	1	11	12	5	0	9	0	1
	Qrob_T0065080.2	158	167	291	81	78	74	93	458	437	218	216	15	183	280	239	317	101	211	158	209	310	79	24	37	38	242	236	7	42	18	317	382	349	580	294	67	13	130	7	183	260	179	303	326	338	334	142	64
	Qrob_T0065130.2	19	27	36	2	4	4	1	26	13	11	17	4	0	19	34	11	15	12	15	23	28	2	7	2	6	28	18	7	6	7	37	41	16	51	16	15	0	18	4	8	25	20	28	23	32	44	14	0
	Qrob_T0065230.2	12	18	7	119	26	195	123	41	51	34	49	6	21	33	36	23	9	22	28	30	20	29	27	17	17	42	74	76	27	86	71	81	82	35	80	27	40	24	20	97	61	52	67	63	114	60	47	19
	Qrob_T0065870.2	197	169	293	207	274	222	207	204	221	227	222	257	215	245	212	299	245	238	333	247	316	223	281	257	243	168	177	145	150	191	185	176	152	128	147	219	271	294	193	211	194	159	199	197	168	244	169	140
	Qrob_T0066990.2	289	294	235	295	247	275	284	259	276	235	280	224	200	195	218	200	190	214	283	234	322	251	208	274	334	299	341	204	212	268	287	260	249	285	242	179	285	210	240	253	229	226	188	281	242	322	236	270
	Qrob_T0067310.2	303	272	423	359	453	471	434	292	314	232	138	268	162	331	324	585	235	481	212	301	291	781	214	247	218	220	188	649	420	683	700	379	323	222	320	435	822	487	672	527	389	266	370	341	367	334	210	175
	Qrob_T0067530.2	91	132	80	105	93	68	110	89	94	144	93	58	95	151	86	144	142	111	113	55	181	112	114	86	76	92	84	84	76	118	57	121	125	87	107	62	112	69	68	102	83	156	103	134	120	108	84	103
	Qrob_T0067620.2	34	37	104	86	279	80	99	67	93	221	52	714	291	148	334	114	752	376	81	522	71	152	135	76	78	758	762	156	75	129	33	92	85	96	103	474	266	806	269	322	121	116	128	80	103	97	309	216
	Qrob_T0067680.2	138	276	257	233	159	241	208	251	237	257	171	197	174	195	190	284	235	270	225	211	242	253	186	216	218	258	267	62	182	85	222	274	232	192	211	148	205	201	233	174	178	177	245	304	197	180	89	89
	Qrob_T0068210.2	1	11	23	6	9	30	12	16	23	10	11	37	18	23	5	14	60	31	3	17	9	20	14	18	5	38	30	14	11	26	12	5	2	2	0	19	7	23	11	9	4	15	8	4	5	0	31	12
	Qrob_T0068230.2	219	258	220	236	214	270	286	230	256	245	168	179	209	182	176	250	184	220	196	220	243	279	344	252	263	318	256	197	350	292	309	333	293	273	319	207	245	355	216	265	243	239	320	262	312	341	208	173
	Qrob_T0068360.2	2	4	4	10	3	22	8	0	4	8	4	15	18	1	7	13	10	22	12	7	20	16	14	15	13	6	9	22	4	12	12	13	7	3	5	13	34	18	31	9	18	9	20	9	19	34	14	10
	Qrob_T0068720.2	19	21	30	27	46	31	29	20	26	12	17	73	9	39	33	20	101	53	21	54	34	30	29	55	43	106	93	44	38	35	17	33	6	24	16	82	43	108	59	67	29	33	36	26	24	19	38	40
	Qrob_T0069190.2	367	349	260	226	279	218	232	320	326	325	242	301	284	284	259	201	528	332	241	262	196	190	533	278	288	284	291	137	232	141	198	360	298	248	269	175	211	270	189	270	248	349	255	288	349	346	216	256
	Qrob_T0069270.2	72	77	47	121	73	116	91	151	153	148	68	169	124	67	78	212	271	192	175	264	117	340	319	177	225	315	295	153	162	129	205	129	118	53	81	298	174	480	220	186	125	92	161	140	166	135	120	99
	Qrob_T0069290.2	0	3	2	0	0	0	2	2	2	0	4	1	3	1	0	2	4	2	5	12	3	1	1	0	0	7	1	5	5	1	6	1	0	0	0	2	1	11	17	0	3	4	1	0	0	0	0	0
	Qrob_T0069310.2	0	0	18	1	1	0	0	0	0	0	0	1	18	0	0	1	0	4	0	6	0	2	0	11	2	0	0	0	0	0	25	1	3	0	0	5	13	13	42	16	4	4	2	1	2	0	0	7
	Qrob_T0069790.2	0	4	0	19	3	13	5	27	19	14	24	9	1	13	0	0	0	2	27	12	43	13	10	9	7	0	0	23	15	47	0	1	0	0	0	8	11	14	4	2	2	1	0	0	14	2	0	0
	Qrob_T0069980.2	273	170	573	758	304	1176	806	261	250	177	221	114	136	180	94	113	46	149	297	115	189	97	17	87	114	102	91	163	39	129	161	246	247	135	224	48	84	66	116	674	186	125	200	170	240	176	158	222
	Qrob_T0070290.2	18	64	30	24	45	55	33	27	41	29	18	10	11	13	59	29	9	20	29	20	84	63	35	12	22	16	19	31	76	24	63	67	56	51	38	29	45	20	27	51	57	44	32	32	31	49	53	30
	Qrob_T0070370.2	521	557	726	541	530	455	469	612	560	459	435	458	417	480	480	491	329	445	488	407	561	574	506	476	610	428	382	425	436	358	498	556	463	539	462	382	478	467	493	474	411	441	483	571	620	541	367	290
	Qrob_T0070510.2	9	5	11	12	9	1	9	0	4	2	1	1	3	0	4	9	3	11	6	2	8	7	10	4	3	2	15	0	25	4	3	3	1	0	1	8	15	5	14	3	8	5	3	4	13	5	3	6
	Qrob_T0070740.2	41	9	8	33	34	51	37	8	34	91	76	179	95	52	90	19	625	198	8	372	29	133	34	101	156	703	713	51	39	50	53	170	146	146	123	778	225	1174	236	297	212	163	289	130	113	103	55	47
	Qrob_T0070860.2	1011	1427	1310	1337	1311	1723	1384	1414	1291	1227	934	1182	915	1388	1029	1008	978	1031	1053	1250	1456	1542	1466	1317	1601	1235	1294	860	1241	842	1488	1786	1551	1376	1631	1386	1445	1744	1554	1241	1406	1262	1451	1646	1763	1759	857	918
	Qrob_T0070870.2	738	1522	1631	1264	1871	1355	1340	1370	1420	1649	719	2777	1612	1727	1605	1685	2706	2179	1255	2175	1417	2224	1240	1294	1558	2691	2699	1022	1289	1184	1642	1510	1259	1053	1251	1989	1957	2748	2042	1796	1262	1114	1389	1750	1726	1792	1490	1200
	Qrob_T0070960.2	31	20	25	33	70	40	31	31	34	32	21	107	70	35	39	57	295	132	42	105	38	64	44	54	56	137	163	40	52	54	23	63	32	34	16	147	81	217	104	82	42	35	27	55	43	44	96	61
	Qrob_T0071290.2	107	147	121	172	168	144	152	202	125	156	138	266	197	180	111	174	323	186	207	165	128	185	190	115	150	328	384	150	128	167	126	104	148	132	128	193	204	328	194	147	104	159	138	159	148	210	138	127
	Qrob_T0071330.2	8061	6632	5021	4849	4215	5471	5173	6145	6137	5664	5873	4269	6075	8044	5451	3222	5212	4795	7716	4767	9220	8933	10260	8049	9002	6866	6826	6088	9801	6168	11168	11134	9987	14506	9119	6038	9645	7153	8890	8587	9100	15761	10540	19317	18290	20174	8169	7830
	Qrob_T0071930.2	6	8	1	18	19	11	24	31	30	14	13	14	8	19	11	14	18	8	1	108	28	6	6	1	0	23	10	0	0	2	23	13	13	30	2	3	7	6	5	21	16	15	11	6	2	8	3	4
	Qrob_T0072590.2	6	1	0	1	0	2	1	0	0	0	0	0	0	6	0	2	0	5	0	0	0	5	0	3	3	0	0	0	0	0	0	0	0	0	1	1	12	1	8	7	2	0	3	2	5	4	0	2
	Qrob_T0072640.2	0	0	0	1	1	0	0	2	0	0	0	0	1	0	1	3	2	3	0	1	0	1	0	1	0	0	0	3	0	0	0	0	0	0	2	3	21	3	16	0	0	0	0	1	1	0	1	0
	Qrob_T0072690.2	2	11	9	53	19	86	77	12	16	15	11	17	20	26	20	1	24	5	0	8	6	36	36	0	0	0	5	10	13	8	5	38	31	28	26	19	14	1	3	27	10	3	13	13	25	8	3	25
	Qrob_T0072860.2	127	289	245	260	283	243	230	209	210	204	140	212	192	243	198	265	254	314	196	282	304	295	254	223	274	334	358	229	195	256	234	235	207	170	233	249	360	407	300	217	196	193	222	285	287	342	166	255
	Qrob_T0072890.2	3	0	5	0	1	2	2	0	0	0	0	5	1	0	0	0	3	0	2	1	0	0	0	0	0	0	0	0	2	1	0	4	3	3	3	0	0	0	0	3	2	0	0	7	5	2	0	0
	Qrob_T0073210.2	155	170	197	192	287	151	190	155	138	212	157	298	217	190	201	184	418	216	229	292	242	261	217	162	186	327	362	164	161	199	144	213	166	200	188	292	278	411	357	165	139	198	208	236	167	185	167	192
	Qrob_T0073230.2	32	40	56	34	19	66	47	53	59	39	39	14	7	44	55	14	36	24	46	20	100	46	42	37	52	88	77	85	42	97	54	84	84	84	86	30	66	28	52	53	67	56	76	98	129	105	18	32
	Qrob_T0074230.2	48	65	219	63	73	65	84	70	119	285	210	241	53	97	87	122	63	99	356	133	85	64	17	24	46	61	71	76	158	67	63	101	107	15	94	204	134	338	145	67	123	116	148	60	105	47	32	36
	Qrob_T0074920.2	989	1163	1406	1343	2007	1245	1311	953	1009	987	726	1006	811	1111	929	1604	1574	1711	1309	1202	1621	1379	1126	964	1039	1467	1392	1473	1323	1463	1264	1156	924	1016	937	1153	1649	1502	1811	1069	833	1022	1045	1375	1410	1480	943	971
	Qrob_T0075680.2	301	249	223	264	405	262	266	306	334	388	297	427	325	218	327	370	526	435	312	372	293	228	372	304	290	419	485	704	411	665	190	254	244	298	159	428	348	612	521	463	164	396	195	192	237	189	417	523
	Qrob_T0075710.2	112	189	91	235	233	169	179	228	262	288	164	245	384	191	198	154	235	184	151	153	402	182	258	143	146	268	294	134	370	135	518	342	244	254	208	193	172	274	144	305	260	257	212	252	210	260	170	164
	Qrob_T0075770.2	14	44	22	14	5	18	20	18	14	39	43	5	25	12	16	7	10	6	45	17	29	9	3	4	16	26	25	9	15	8	8	31	21	5	40	7	10	7	3	12	15	9	13	18	11	9	36	32
	Qrob_T0076360.2	8	19	21	18	48	18	13	9	7	24	1	557	63	95	98	66	2217	683	66	319	12	47	18	55	61	1009	999	12	22	20	18	49	63	46	51	592	180	1107	294	281	30	29	17	34	21	42	46	85
	Qrob_T0076390.2	65	81	49	111	117	127	100	89	82	71	69	122	129	120	56	143	115	149	130	127	133	115	130	105	100	176	173	196	135	185	182	90	90	104	107	133	174	181	189	142	82	110	98	175	202	195	129	83
	Qrob_T0076410.2	281	415	355	382	424	491	457	450	460	366	382	329	262	487	398	293	218	276	306	371	515	536	371	299	365	274	295	443	457	537	570	479	424	335	440	296	405	389	421	428	399	358	395	472	454	513	252	280
	Qrob_T0076450.2	317	409	439	437	413	505	389	457	472	462	399	589	398	574	359	537	478	559	418	624	516	784	562	492	693	560	602	723	568	738	593	529	508	582	486	676	925	889	851	634	460	705	583	620	683	618	356	327
	Qrob_T0076600.2	0	0	0	0	0	0	0	0	0	0	0	4	0	0	0	0	2	3	0	1	0	0	0	193	133	2	3	0	0	0	0	0	0	0	0	4	12	3	28	32	14	8	20	0	0	0	0	0
	Qrob_T0076750.2	6	74	29	54	51	40	40	22	24	19	12	35	46	22	54	24	34	42	55	25	13	10	72	12	25	44	29	6	3	15	22	31	41	12	62	8	17	8	10	28	91	81	78	12	30	31	55	51
	Qrob_T0076930.2	3	17	10	8	7	4	3	7	21	4	10	0	19	7	18	9	14	5	29	1	4	2	8	0	4	5	11	11	18	22	8	33	20	13	16	2	5	4	1	9	24	12	23	7	16	13	26	0
	Qrob_T0076940.2	2	3	1	6	8	24	22	3	6	2	0	12	0	10	0	0	0	0	9	5	0	0	0	4	10	8	9	9	0	27	0	0	1	0	1	19	3	18	11	6	6	3	4	3	7	0	1	3
	Qrob_T0076950.2	31	67	15	17	22	2	13	44	29	43	34	42	36	58	10	8	32	13	33	1	22	34	13	49	82	24	26	68	17	42	68	95	62	0	97	16	6	11	5	28	28	45	24	32	24	13	7	31
	Qrob_T0077310.2	49	85	85	102	130	127	83	71	99	93	58	110	71	157	86	98	84	99	91	102	112	179	127	63	92	97	80	46	72	54	114	132	123	138	129	81	140	94	97	89	96	78	100	154	132	103	65	53
	Qrob_T0077330.2	21	55	35	89	86	50	50	23	35	39	26	94	29	56	25	74	95	78	24	61	70	82	42	8	39	97	100	51	60	61	37	30	38	38	40	49	74	142	90	50	66	56	85	20	37	22	43	38
	Qrob_T0077870.2	121	115	105	83	85	80	72	65	112	97	92	45	62	55	72	259	73	219	284	61	136	125	103	154	123	22	19	44	153	67	18	70	67	134	63	61	62	31	29	55	88	113	61	53	39	67	69	38
	Qrob_T0077950.2	206	329	206	193	291	194	199	289	250	374	242	420	357	276	289	191	145	210	382	269	231	310	323	208	254	316	301	251	268	253	348	384	287	336	310	232	326	276	305	384	322	418	359	460	409	528	286	267
	Qrob_T0078000.2	918	948	638	604	994	564	673	578	662	764	527	1353	525	597	692	530	1664	928	608	807	663	673	697	565	582	1730	1881	488	539	434	589	583	495	484	614	951	960	1456	856	831	502	545	566	520	586	560	534	494
	Qrob_T0078650.2	0	2	0	0	0	0	0	0	0	6	2	0	1	9	2	2	9	1	0	9	0	2	0	1	2	10	12	0	0	2	0	0	0	0	0	0	6	6	8	0	0	0	1	4	3	3	1	0
	Qrob_T0078880.2	355	166	73	207	219	155	148	70	78	46	53	39	153	33	128	46	15	50	56	80	192	59	42	75	77	105	95	142	94	147	0	69	41	90	49	5	21	14	16	60	48	124	42	70	55	74	41	44
	Qrob_T0079140.2	168	183	303	247	407	255	247	221	289	310	218	499	327	283	305	361	471	351	230	453	322	429	274	273	213	394	543	191	221	216	261	244	271	223	242	384	345	593	358	340	256	230	251	320	272	281	336	206
	Qrob_T0079170.2	1140	1915	1757	1375	1417	1571	1408	1857	1887	1579	1045	1439	1428	1936	1370	1332	1269	1318	1534	1511	1684	2153	1979	1649	1838	1811	1938	817	1430	836	1730	2254	1897	1683	1826	1634	1591	2347	1727	1604	1624	1567	1801	2168	2191	2338	1423	1141
	Qrob_T0080160.2	628	735	673	688	855	869	719	763	867	817	693	745	732	724	758	751	876	821	1147	857	607	933	723	614	748	975	891	839	730	849	758	757	692	753	596	945	1123	1216	1046	927	671	922	701	963	1014	1097	794	780
	Qrob_T0080170.2	232	154	338	329	374	402	400	187	178	146	119	108	105	219	217	200	76	153	66	115	230	193	114	115	149	164	125	234	130	234	319	260	259	180	262	101	176	61	195	395	292	240	314	274	266	247	82	98
	Qrob_T0080290.2	7	15	7	3	4	10	2	14	8	26	3	35	33	10	33	42	47	46	13	22	6	10	17	39	42	150	82	1	3	0	22	5	5	13	8	21	20	40	27	9	5	11	27	12	4	17	24	32
	Qrob_T0080480.2	1496	2751	4377	2554	2790	2674	2632	2165	2433	2074	1241	2549	2106	5307	2270	2386	1950	2285	1532	2441	2742	2895	2462	2500	2778	2975	3012	2575	2896	2895	3367	3382	2922	2432	2743	3286	3924	4945	4638	2531	2623	2459	2818	3602	4530	3121	1778	1457
	Qrob_T0081130.2	66	69	138	83	90	106	76	69	82	88	94	114	78	129	72	227	117	214	122	155	157	113	97	72	82	78	83	111	105	92	85	121	92	96	91	66	86	54	59	127	112	121	117	125	132	110	133	125
	Qrob_T0081160.2	176	216	198	305	256	282	204	254	271	255	175	592	245	264	289	433	773	557	322	441	338	367	395	240	279	758	789	138	171	182	192	300	258	154	300	472	320	758	338	347	307	214	285	316	304	298	311	162
	Qrob_T0081720.2	2	6	5	17	8	34	13	0	3	1	1	69	18	11	5	41	6	29	2	26	9	63	4	4	6	3	5	68	19	76	7	43	36	0	40	157	164	149	240	42	12	8	10	14	60	12	6	5
	Qrob_T0081790.2	70	142	166	211	286	184	210	108	92	112	57	123	96	112	73	203	139	177	176	128	274	320	152	113	114	130	165	195	190	209	184	161	104	82	155	168	252	179	263	144	177	193	181	193	202	216	152	95
	Qrob_T0081830.2	4	0	1	0	10	0	3	3	3	4	4	1	2	9	2	0	3	0	0	0	4	2	0	4	7	2	3	0	3	2	2	39	19	0	22	0	0	0	6	5	7	0	5	14	27	13	0	0
	Qrob_T0082050.2	68	66	75	150	236	110	191	83	127	258	94	770	395	136	241	281	486	382	199	324	112	243	139	114	75	587	598	122	62	123	53	103	114	71	119	329	234	435	220	260	105	83	123	102	79	130	330	203
	Qrob_T0082180.2	0	0	0	0	6	2	1	6	7	2	4	0	3	0	0	4	0	0	0	2	0	0	0	2	2	5	0	0	0	0	0	4	6	6	3	0	0	1	0	1	7	0	8	7	4	0	6	8
	Qrob_T0082500.2	64	73	48	62	70	23	40	24	60	40	44	101	78	45	38	90	96	96	96	78	96	51	70	72	67	56	77	54	88	84	80	56	40	66	72	81	80	134	140	52	45	63	64	60	67	79	79	71
	Qrob_T0083010.2	641	590	755	795	1063	651	777	686	812	803	599	939	710	603	689	665	791	796	855	886	1028	846	810	666	772	915	1177	809	649	806	800	700	681	576	699	705	1074	1104	1052	756	614	635	705	906	910	983	688	718
	Qrob_T0083090.2	9	12	13	31	19	25	18	32	37	23	15	46	25	35	21	11	89	43	11	30	13	25	12	3	17	83	87	16	16	14	2	12	10	3	10	64	15	66	11	13	19	12	19	19	15	11	17	33
	Qrob_T0084040.2	63	86	69	109	57	123	112	58	66	70	38	107	69	53	56	81	90	91	66	105	86	116	64	83	72	131	124	165	78	96	45	70	49	31	41	76	79	118	97	71	89	40	64	74	55	58	82	35
	Qrob_T0084060.2	268	261	212	260	214	297	226	303	298	296	318	267	241	253	244	98	184	167	231	232	240	232	282	237	280	281	272	363	261	309	322	309	233	379	252	216	231	267	266	265	211	342	260	313	281	317	271	294
	Qrob_T0084070.2	0	14	6	4	11	8	2	11	3	15	11	22	8	11	10	4	66	20	10	50	13	8	22	11	8	25	93	0	3	6	10	5	8	2	4	24	23	56	20	9	9	8	9	16	14	15	25	23
	Qrob_T0084080.2	656	757	1262	864	1259	575	716	711	745	830	356	1933	1082	1174	1083	1170	2728	1484	486	1380	622	929	594	1146	1368	2217	2202	942	863	993	594	778	745	686	698	1725	1449	2603	1593	982	692	710	705	842	742	874	871	692
	Qrob_T0084120.2	92	110	132	115	199	111	131	82	109	105	57	76	37	133	200	39	44	40	93	72	154	152	98	89	135	77	91	60	109	83	218	184	143	90	177	56	120	56	94	214	189	162	261	224	256	235	40	28
	Qrob_T0084750.2	17	5	57	35	12	23	49	53	91	61	60	6	7	21	10	2	7	0	98	26	31	44	15	28	43	18	25	0	4	5	3	30	31	71	52	5	13	2	10	17	5	34	9	10	26	3	42	30
	Qrob_T0084870.2	21	18	77	2	0	6	3	12	2	9	4	25	12	1	6	9	23	5	35	3	42	1	6	2	1	42	44	2	1	9	45	33	9	0	27	1	6	2	0	4	1	9	4	15	8	16	7	5
	Qrob_T0085060.2	10	16	16	19	43	8	14	30	34	20	26	8	38	10	10	6	10	6	28	43	22	5	3	5	5	16	7	11	31	7	41	23	12	20	3	6	2	3	6	14	16	30	37	16	7	15	34	36
	Qrob_T0085070.2	0	7	0	0	3	0	0	0	0	0	0	13	14	0	3	5	0	3	0	38	1	0	5	0	0	4	7	1	31	0	56	8	5	0	6	2	0	0	0	8	11	11	17	3	0	1	0	0
	Qrob_T0085170.2	0	0	1	25	39	0	13	0	0	0	0	12	23	0	1	0	0	1	0	40	4	26	0	33	62	0	0	43	32	72	37	0	0	0	0	73	84	74	112	47	6	6	10	1	0	0	19	12
	Qrob_T0085230.2	7	7	7	6	10	11	6	28	21	34	18	16	11	9	5	9	82	39	8	17	17	6	11	27	10	50	72	4	26	5	0	16	0	13	7	40	22	75	30	18	15	16	37	10	15	7	45	35
	Qrob_T0085330.2	26	9	51	5	3	6	11	0	12	9	2	34	7	41	21	11	6	5	6	7	3	21	2	16	24	8	22	12	2	10	7	6	14	17	10	24	46	31	48	37	20	9	15	12	18	15	1	14
	Qrob_T0085780.2	89	113	146	219	285	168	168	121	118	116	93	197	179	91	108	327	272	338	260	290	499	329	177	133	154	243	293	244	208	278	301	217	154	108	205	238	296	316	297	199	157	134	212	190	206	256	144	143
	Qrob_T0085800.2	25	57	43	63	90	75	66	34	42	66	35	217	77	53	91	176	371	202	89	167	37	160	188	52	68	280	208	67	61	75	80	50	48	35	61	248	137	355	110	80	30	17	44	36	40	37	109	93
	Qrob_T0085940.2	272	330	215	313	345	359	306	407	339	387	309	432	415	381	335	264	462	321	450	565	491	371	593	448	635	495	595	186	543	292	355	758	660	513	722	490	325	651	347	372	477	611	509	691	582	718	528	446
	Qrob_T0085950.2	898	2205	712	1159	1155	1516	1252	2384	2327	2906	1255	3500	2910	4990	2573	2072	2246	2408	3823	4853	2465	3521	7431	2313	2746	8340	8234	826	4576	1044	3409	14994	13433	12272	13021	4962	2540	7861	2578	8043	13206	14930	13907	13821	13237	11728	6080	4846
	Qrob_T0086190.2	83	75	71	88	167	67	97	67	90	173	63	562	260	123	287	297	970	519	137	486	87	246	299	80	119	1024	1053	117	120	121	91	98	109	70	134	661	310	1031	261	307	119	127	139	81	90	123	210	215
	Qrob_T0086210.2	2915	2382	3514	3705	5153	3044	3418	2224	2479	2459	1891	2777	2029	2894	2133	5828	4030	5255	3886	3217	5062	4367	2257	2928	3224	2686	2730	5196	4328	5409	3284	3387	2616	3262	2778	3998	6357	4593	6095	3124	2697	2840	2900	4640	4049	4151	1927	2064
	Qrob_T0086230.2	49	50	25	27	46	12	25	49	42	38	24	31	17	23	24	18	39	16	42	15	49	19	11	12	22	64	63	28	19	39	28	19	43	30	44	10	32	12	14	20	39	31	36	28	23	29	46	17
	Qrob_T0086520.2	52	79	73	175	169	234	221	192	160	156	92	108	173	77	88	207	114	170	137	290	102	88	341	125	120	50	49	237	295	297	421	80	72	244	49	218	348	360	532	249	160	173	158	160	271	110	66	81
	Qrob_T0086550.2	1	1	0	2	13	0	0	1	0	6	4	11	5	0	3	0	106	36	0	12	0	6	0	2	5	89	71	6	4	7	0	3	0	0	0	30	16	74	12	5	0	8	3	0	0	0	8	3
	Qrob_T0086620.2	0	3	2	8	5	13	11	1	9	3	5	286	8	13	107	36	2542	668	20	177	13	35	3	69	79	1862	1882	0	23	0	0	15	9	14	24	419	214	560	174	122	9	10	10	14	6	21	10	12
	Qrob_T0086760.2	651	908	692	685	818	669	716	852	975	826	765	537	559	685	615	742	823	877	794	597	752	592	757	801	853	577	612	631	834	758	952	828	747	1033	747	474	699	717	841	617	645	652	668	754	800	719	695	604
	Qrob_T0087360.2	82	140	103	110	106	148	93	107	88	106	75	160	118	185	97	94	100	133	129	96	123	151	150	76	123	127	102	33	85	50	82	166	138	85	125	79	84	121	96	80	120	90	124	149	122	133	107	69
	Qrob_T0087390.2	71	42	76	50	101	81	52	61	48	76	32	75	62	35	39	81	188	128	59	62	85	111	74	82	42	153	210	27	38	81	47	56	48	58	46	107	115	125	113	55	36	92	41	68	37	118	72	88
	Qrob_T0087890.2	0	0	0	2	20	0	4	0	0	9	0	0	24	11	4	0	1	0	0	2	0	0	3	16	9	124	147	1	9	5	10	17	3	16	16	5	4	1	4	4	7	18	7	20	32	57	3	13
	Qrob_T0088050.2	414	577	681	900	995	996	857	691	627	486	376	614	505	735	605	574	493	607	640	561	590	685	309	677	697	779	791	806	627	861	1197	399	362	341	377	616	989	1076	1213	816	374	371	507	690	786	609	360	344
	Qrob_T0088080.2	3	6	29	6	3	17	5	0	0	0	0	0	0	13	0	8	0	3	0	3	0	2	0	0	0	3	7	5	2	7	0	14	8	5	6	0	0	1	0	4	4	3	8	4	2	7	13	7
	Qrob_T0088100.2	876	1091	1098	999	1385	1228	997	1177	1210	1230	834	1378	1082	1044	996	891	1131	989	1030	1326	1091	1301	1149	1180	1260	1203	1285	743	969	914	878	973	771	739	688	1005	1150	1246	1095	1055	801	789	855	1130	1061	1139	943	978
	Qrob_T0088400.2	114	258	210	136	148	136	143	132	179	139	81	106	151	166	110	137	108	110	153	117	119	130	133	125	135	95	101	59	146	73	107	179	130	127	128	76	110	163	142	120	116	135	108	234	185	168	79	91
	Qrob_T0088410.2	61	32	89	72	155	67	54	69	62	108	23	339	163	79	95	293	549	375	116	366	106	181	186	113	154	770	696	94	87	118	57	94	81	44	90	530	252	864	265	188	112	78	109	45	30	54	133	119
	Qrob_T0088560.2	13	28	38	22	46	15	44	8	22	29	19	422	61	80	81	63	1077	355	13	217	18	44	13	48	70	997	870	41	35	50	10	42	20	31	32	379	121	686	198	191	19	17	38	10	4	16	71	56
	Qrob_T0089650.2	0	0	2	0	0	1	1	0	0	0	0	0	5	0	0	0	0	1	4	0	3	5	0	0	0	0	2	0	3	1	0	23	30	0	28	0	0	0	0	0	0	0	4	1	7	0	5	0
	Qrob_T0089790.2	9	44	24	26	29	33	25	2	9	18	24	81	40	11	5	145	23	94	79	70	9	93	23	20	18	19	20	51	30	22	27	19	12	39	15	85	52	44	41	27	14	23	36	17	21	15	85	43
	Qrob_T0089950.2	851	1405	1545	1462	1544	1537	1392	1372	1428	1389	790	1930	1357	1555	1164	1604	2518	1897	1294	1855	1379	2235	1362	1321	1597	2749	2642	1111	1344	1158	1792	1533	1266	1091	1265	2287	1984	3217	1878	1710	1407	1067	1428	1979	1868	1708	1208	937
	Qrob_T0090190.2	23	9	25	71	20	97	98	18	17	23	15	36	15	24	25	11	25	27	7	43	25	17	23	22	31	22	30	23	13	22	25	14	3	7	13	18	12	63	33	12	14	16	13	11	6	13	18	28
	Qrob_T0090290.2	1656	1199	1790	2093	2923	1801	1976	1047	1295	1443	1394	1483	1351	1582	1060	2387	3200	2492	1698	1764	3226	2394	2273	1540	1539	2627	2979	2854	2572	3126	2662	1881	1604	2165	1600	2651	3567	3470	3577	1692	1391	2733	1359	2759	2650	3164	1711	1930
	Qrob_T0090300.2	939	1566	1687	1475	1827	1445	1555	1585	1516	1644	1162	1908	1617	1376	1642	1812	1791	1860	1599	1849	1744	1943	2134	1588	1838	2130	1991	1368	1481	1349	1643	1899	1578	1622	1532	1486	1719	1979	1611	1592	1500	1369	1740	1963	1840	1805	1339	1111
	Qrob_T0090550.2	239	276	341	286	296	287	303	259	316	197	217	128	139	254	196	238	112	237	318	213	357	261	240	224	274	190	147	357	322	365	484	218	236	195	278	249	529	349	644	314	301	249	368	314	434	303	215	217
	Qrob_T0090580.2	13	21	30	32	45	23	20	18	39	31	21	33	20	55	16	23	166	52	17	47	24	16	25	28	14	87	98	5	7	27	13	15	7	0	9	60	11	137	27	22	16	10	13	18	17	4	18	31
	Qrob_T0090590.2	52	84	38	75	129	97	128	47	68	43	102	8	180	30	41	7	18	22	307	30	414	49	89	141	213	74	83	3	1	6	23	37	37	46	45	31	6	37	13	57	71	29	84	111	95	93	83	78
	Qrob_T0090610.2	0	6	0	11	12	11	7	0	1	17	3	16	5	0	28	0	47	23	7	21	3	2	1	1	5	37	26	5	9	6	3	0	0	4	0	26	6	33	19	21	1	0	1	0	0	2	31	18
	Qrob_T0090680.2	226	205	280	374	491	233	441	149	203	226	148	183	127	206	179	488	609	463	266	246	470	333	179	196	182	266	287	816	465	879	215	207	143	193	189	286	615	355	649	376	155	305	216	320	277	359	296	244
	Qrob_T0090690.2	1282	1053	1735	2257	3189	1596	1850	1028	1281	1436	1068	1666	1146	1286	1142	2480	4016	3089	1745	1627	2782	1751	1388	1148	1204	2161	2190	3932	2193	4077	1348	1266	1038	1571	1104	1900	3134	2672	2917	1855	1182	1728	1246	1929	1804	2075	1565	1669
	Qrob_T0090820.2	457	765	719	726	824	820	763	724	660	715	437	768	665	796	609	840	754	717	680	722	766	979	1011	734	759	1064	1216	592	835	662	814	1079	853	738	911	796	927	1048	833	891	845	835	1010	1129	1093	1098	540	530
	Qrob_T0090960.2	39	57	103	125	115	146	100	109	74	109	41	127	102	41	87	257	119	195	141	132	63	94	132	58	84	101	109	98	99	107	79	83	64	88	62	162	125	170	118	121	105	46	64	115	91	127	115	82
	Qrob_T0091910.2	19	34	58	51	38	23	41	21	25	39	39	51	57	76	55	31	58	33	45	26	32	43	43	47	86	61	45	42	31	13	28	63	44	59	46	32	32	58	25	51	33	56	60	62	57	87	61	62
	Qrob_T0093020.2	56	68	76	54	73	51	55	67	102	27	35	57	62	73	54	73	56	76	88	71	63	77	75	69	90	72	56	47	38	36	50	95	89	61	93	53	74	73	53	76	45	47	75	71	93	51	73	44
	Qrob_T0093060.2	387	557	558	752	968	581	688	402	514	551	407	680	473	620	466	843	1466	969	733	931	1004	746	713	497	564	912	833	1098	714	1112	637	689	561	534	604	949	1303	1188	1335	787	522	723	547	851	1022	820	648	761
	Qrob_T0093080.2	14	26	38	24	29	20	25	29	24	26	28	29	19	22	30	42	80	35	55	41	55	39	66	20	5	39	54	9	29	16	30	35	33	40	35	22	9	34	22	26	30	25	20	34	20	29	48	38
	Qrob_T0093400.2	83	61	116	90	80	118	78	49	56	85	56	66	49	99	50	101	171	108	94	152	154	177	110	215	250	140	232	51	57	49	68	97	97	40	69	278	151	432	163	126	125	163	158	103	51	117	74	44
	Qrob_T0093470.2	159	124	108	178	217	167	185	191	182	202	159	274	271	98	165	439	538	437	326	308	216	383	285	170	208	464	446	183	172	210	183	227	158	180	211	414	333	587	331	296	215	194	239	166	194	172	233	233
	Qrob_T0093550.2	1007	1714	1408	1533	1338	1582	1428	1906	1909	1730	1187	1458	1288	1558	1466	1322	1360	1470	1489	1737	1501	1895	2123	1422	1630	1844	2002	935	1383	882	1844	2242	2032	1476	2153	1558	1485	2283	1560	1494	1885	1482	2013	2227	2275	2195	1245	1006
	Qrob_T0093670.2	0	0	0	0	0	0	0	0	3	0	0	59	19	16	30	7	266	84	0	33	2	0	0	4	2	179	135	8	1	4	0	0	0	1	0	86	27	137	32	14	0	0	0	0	0	0	1	3
	Qrob_T0093720.2	313	392	227	241	150	328	234	322	283	259	266	242	303	686	322	165	388	183	200	305	430	663	434	324	402	619	721	193	538	285	854	985	1040	868	1020	369	543	424	561	626	809	1103	871	1862	1802	1798	323	343
	Qrob_T0094030.2	12	15	14	129	59	187	75	24	29	56	16	45	30	26	6	50	55	52	30	60	83	72	34	36	67	66	51	135	44	108	59	42	32	29	28	119	62	225	124	44	47	37	59	46	38	37	45	45
	Qrob_T0094510.2	59	108	119	106	143	111	116	168	180	186	143	91	100	143	111	37	111	89	167	108	116	98	131	132	144	121	107	226	112	234	112	140	157	250	123	92	125	136	135	90	126	183	134	172	152	167	101	114
	Qrob_T0094590.2	24	55	39	66	41	62	54	14	10	11	23	8	31	19	29	8	11	9	1	6	15	23	14	24	11	62	65	40	35	34	11	66	71	46	69	20	20	11	42	30	48	45	82	37	51	36	25	23
	Qrob_T0094630.2	20	6	13	16	17	5	11	2	5	5	10	38	31	15	42	39	39	33	30	57	28	113	54	17	19	57	60	14	22	31	56	27	24	20	27	71	93	94	51	44	15	32	22	39	38	38	15	7
	Qrob_T0094700.2	604	516	417	831	714	1054	839	789	773	841	695	627	661	729	621	486	411	454	680	683	803	821	689	636	742	725	776	754	804	785	1492	1370	1314	1300	1258	647	882	724	757	990	1006	1481	943	1758	1694	1862	531	648
	Qrob_T0095830.2	769	862	1055	876	862	1156	1017	1074	948	894	652	508	683	818	590	747	220	643	568	782	851	1365	657	737	770	507	528	381	518	472	738	836	703	739	769	598	799	644	690	985	934	639	926	754	731	888	584	494
	Qrob_T0096690.2	8	6	24	5	1	12	12	21	21	9	5	2	0	13	6	12	4	10	1	1	12	2	33	5	2	10	4	7	23	2	14	7	5	31	7	1	0	4	5	15	18	14	33	24	26	19	2	5
	Qrob_T0096760.2	277	261	314	429	539	356	361	272	273	383	222	839	301	331	395	550	1912	936	367	687	355	791	324	353	451	1259	1382	619	482	619	394	430	341	524	284	1067	943	1733	887	554	319	354	403	474	454	463	435	495
	Qrob_T0096820.2	340	351	288	353	364	426	337	449	484	435	435	318	243	249	282	521	311	452	558	344	513	401	780	452	506	295	342	198	500	260	313	466	397	305	354	288	285	422	282	244	293	285	380	460	377	416	500	458
	Qrob_T0096960.2	290	360	355	304	331	339	360	346	379	350	241	308	315	391	291	388	309	298	280	357	345	422	429	311	374	390	405	204	438	303	392	468	390	497	375	350	377	480	394	395	484	455	461	490	460	519	272	234
	Qrob_T0097220.2	0	0	0	14	2	2	5	0	1	0	2	43	2	5	9	1	184	50	4	56	1	10	0	1	8	106	104	22	10	5	0	2	1	9	0	73	23	96	44	20	0	6	9	0	1	0	12	20
	Qrob_T0097660.2	26	40	50	47	59	64	35	83	47	54	42	32	28	47	32	62	50	68	42	65	79	65	53	43	42	54	56	40	25	24	43	21	32	21	33	46	56	84	62	32	35	26	30	33	24	26	33	42
	Qrob_T0097860.2	0	5	4	6	25	3	8	0	7	12	2	4	12	0	1	3	2	3	2	10	3	4	3	4	1	6	18	7	11	20	0	0	1	3	2	12	6	8	11	5	7	11	1	1	0	2	15	11
	Qrob_T0098250.2	52	134	140	179	190	180	191	79	98	128	72	116	92	156	98	181	235	226	447	170	186	130	96	102	117	200	211	227	305	206	66	104	90	114	96	228	234	298	307	159	128	104	120	86	145	123	283	195
	Qrob_T0099090.2	0	6	11	8	0	7	1	7	11	1	6	3	0	0	3	2	4	3	3	0	3	6	0	2	3	0	0	0	7	8	0	1	0	0	0	11	4	3	9	4	0	1	1	0	6	0	3	0
	Qrob_T0099210.2	1542	2487	2407	1990	2350	2204	1880	2477	2354	2191	1819	1675	1613	1464	2024	2637	1554	2596	2874	2275	3678	2308	2887	2008	2274	2198	2185	1973	2618	2061	1493	2253	2051	1948	1890	1450	1587	1989	1631	1585	1769	1700	1958	2445	2185	2347	2110	2124
	Qrob_T0099290.2	615	1253	1310	941	1061	1198	867	1127	1184	1234	894	1067	1215	841	866	961	1028	1022	1220	1330	1941	1235	1697	1212	1239	1950	1880	527	537	582	725	1531	1459	960	1520	942	845	1644	842	796	855	731	1069	967	840	882	997	948
	Qrob_T0099670.2	87	136	58	106	103	187	144	165	184	134	59	186	121	72	97	148	121	135	111	115	125	191	143	132	122	114	110	43	169	90	118	165	143	166	116	130	93	144	103	103	163	104	144	144	144	104	89	93
	Qrob_T0099680.2	3045	3343	4646	5172	7471	4146	4966	2699	2853	3050	2273	3220	2614	4237	3125	6801	6856	6656	3852	3997	6730	5620	3863	3057	3263	5276	5470	7098	6506	7851	4639	4458	3985	4661	3731	5400	9337	6660	9968	4758	3608	4969	3939	6195	6214	6456	3179	3331
	Qrob_T0101370.2	114	103	303	129	193	151	153	175	246	120	108	61	83	423	162	70	42	66	107	96	246	382	39	252	328	255	210	83	37	122	319	446	399	111	475	136	306	139	340	227	250	251	263	465	596	430	85	81
	Qrob_T0101930.2	968	1124	1270	1789	2646	1605	1726	1215	1277	1991	938	4358	2620	1574	2196	2087	4746	3183	1607	3376	2046	2334	1678	1244	1427	3877	3905	2841	2027	3014	1961	1473	1431	1081	1380	2771	2667	4064	2781	2540	1232	1175	1389	1846	2062	1908	2238	2094
	Qrob_T0102480.2	162	177	155	190	255	175	155	152	179	212	150	290	163	181	202	286	369	308	178	299	298	375	205	232	204	349	405	498	320	444	268	181	216	215	183	385	477	518	436	342	209	193	223	245	279	270	278	217
	Qrob_T0102670.2	57	91	100	67	110	89	122	68	59	102	63	91	52	64	47	112	85	117	84	101	98	108	63	55	85	87	113	70	84	48	64	77	63	74	72	118	127	123	120	82	72	105	95	97	97	93	83	47
	Qrob_T0102690.2	5	7	14	4	21	6	8	14	6	18	3	43	18	5	5	22	162	52	10	32	6	18	6	5	13	66	82	7	6	1	2	16	6	4	6	73	17	96	24	7	4	0	6	14	3	1	13	13
	Qrob_T0102700.2	10	7	15	9	17	1	3	3	13	12	3	18	27	15	9	12	102	32	1	37	2	11	10	4	5	45	52	5	3	0	0	5	12	2	4	43	5	70	18	11	2	11	19	0	1	14	23	4
	Qrob_T0102830.2	12	19	20	49	52	57	25	18	52	92	34	74	47	23	45	28	38	46	119	44	15	26	36	24	41	49	51	64	42	52	20	27	28	19	19	60	47	45	41	43	35	53	30	45	29	41	32	34
	Qrob_T0102840.2	753	1009	721	888	886	887	819	1250	1319	1063	1126	755	691	636	773	733	692	894	1369	852	966	825	1190	1119	1057	701	791	840	724	979	905	940	824	1235	682	531	706	727	642	761	723	911	838	865	775	835	757	846
	Qrob_T0102870.2	0	0	0	9	9	5	3	8	1	3	5	28	12	7	3	9	53	27	9	32	15	2	1	8	0	23	19	14	5	13	9	14	3	3	7	63	24	120	43	13	6	8	12	6	8	8	1	6
	Qrob_T0103090.2	546	376	409	538	711	601	491	736	654	717	407	1521	605	528	580	2324	3093	2346	747	1427	713	1030	1102	866	846	1938	1982	1000	981	1041	899	798	605	686	590	2022	1290	3267	1564	1073	595	672	657	563	536	580	585	511
	Qrob_T0103460.2	743	829	855	950	864	1195	990	910	982	921	792	627	684	513	673	362	446	443	1187	866	863	656	945	989	1076	599	545	704	636	800	398	585	546	515	468	345	539	538	448	692	618	560	668	630	571	717	685	650
	Qrob_T0103690.2	1	0	0	0	0	6	10	10	1	3	1	33	5	9	93	0	0	0	0	9	0	2	1	0	0	0	0	3	4	8	10	13	8	15	14	2	2	0	0	4	6	12	7	1	6	0	90	35
	Qrob_T0103770.2	2	54	0	36	68	23	13	0	0	1	1	3	2	0	3	92	5	46	4	4	0	49	6	0	0	5	10	2	6	1	0	1	0	1	0	16	15	7	4	5	5	4	1	3	2	6	0	0
	Qrob_T0104120.2	0	10	3	0	0	6	3	8	14	9	29	2	1	12	1	6	3	7	5	2	7	2	2	7	3	8	3	15	14	4	21	17	12	10	8	3	2	10	1	6	3	4	1	7	13	6	12	3
	Qrob_T0104160.2	672	1486	977	773	789	922	793	1114	1035	1193	911	851	1407	1423	1071	815	662	854	973	932	1462	1365	1566	1166	1345	1153	1246	841	1150	902	1988	1544	1409	1549	1340	997	1315	1328	1222	1385	1357	1645	1335	1722	1755	1946	1332	1295
	Qrob_T0104710.2	28	103	63	60	14	101	72	0	3	28	26	18	1	49	1	1	33	28	89	1	1	17	4	3	1	0	5	2	0	0	0	1	16	37	0	1	0	2	0	3	3	13	6	0	8	5	92	75
	Qrob_T0104820.2	83	348	109	352	545	404	350	203	186	166	161	1311	547	1465	600	1051	366	810	342	176	308	640	526	654	731	424	427	252	192	247	93	231	243	201	227	535	382	607	203	159	216	292	246	195	160	213	223	156
	Qrob_T0104890.2	900	1000	956	1393	1828	1388	1352	1179	1250	1316	840	1226	1127	935	945	1154	1473	1354	1516	1443	1116	1438	1416	994	1075	1253	1279	1618	1455	1933	1430	1018	936	1314	847	1391	1935	2012	1905	1533	1008	1086	1045	1563	1629	1731	1154	1056
	Qrob_T0105350.2	226	260	525	413	459	437	426	204	183	298	206	202	331	409	317	502	149	401	237	265	360	410	65	351	443	298	368	181	158	149	190	476	423	157	512	226	212	238	197	549	434	269	473	332	397	402	249	220
	Qrob_T0105440.2	7	5	4	5	13	20	9	1	6	4	1	8	5	9	19	18	7	16	4	12	17	5	0	5	14	12	7	9	3	1	4	14	12	5	22	5	7	3	3	15	18	2	8	10	16	6	15	11
	Qrob_T0105450.2	0	1	0	3	0	1	3	2	3	7	0	0	1	9	0	3	0	1	0	1	2	2	1	0	1	0	0	0	0	0	0	9	13	0	9	0	0	0	0	8	2	5	2	1	3	2	0	1
	Qrob_T0106470.2	6	18	8	11	9	0	4	10	0	9	4	9	3	18	22	3	27	5	8	15	6	4	5	10	19	0	2	12	0	5	0	1	2	8	0	13	8	27	15	6	18	10	14	6	3	14	1	3
	Qrob_T0106980.2	488	568	633	844	840	830	776	516	529	574	407	589	428	654	584	657	539	664	600	764	555	1246	564	610	735	784	661	980	887	1283	1412	867	710	856	649	989	1441	1000	1355	1062	744	807	743	1232	1178	1168	624	525
	Qrob_T0107130.2	56	63	60	78	124	73	59	53	47	70	49	63	69	55	35	102	160	85	67	58	46	58	58	24	23	90	98	39	45	38	16	23	20	50	29	81	32	186	52	18	26	37	25	29	17	19	58	48
	Qrob_T0107200.2	698	791	316	604	445	637	553	1346	1444	1358	1272	555	984	735	751	242	469	372	819	651	864	756	1073	1057	1148	812	909	1073	1070	1017	1291	1362	1183	1977	1188	651	1158	850	1260	906	985	1761	1024	1560	1491	1706	1066	1213
	Qrob_T0107230.2	55	72	95	88	106	64	46	33	54	47	55	131	36	80	101	36	30	47	38	41	16	46	43	34	23	34	34	49	36	75	10	57	35	10	67	58	111	102	155	42	62	68	57	44	23	43	35	76
	Qrob_T0107280.2	32	21	32	30	70	30	59	8	21	42	18	336	51	52	79	121	688	256	29	215	26	63	91	65	69	654	656	31	75	50	28	61	69	27	94	392	144	600	224	175	14	41	70	41	42	29	97	72
	Qrob_T0108320.2	1021	912	1195	1966	2691	1375	1868	795	826	1067	664	1250	1024	1218	843	2275	3486	2607	1248	1363	2807	1809	1233	877	835	2000	2149	3219	2295	3363	1467	1233	1264	1501	1180	1754	2371	2187	2284	1409	1145	1490	1200	1637	1600	1760	1097	1254
	Qrob_T0108410.2	44	61	99	44	75	37	33	38	59	39	11	16	20	87	56	14	17	11	16	29	36	51	13	18	17	20	46	36	31	55	37	37	45	16	29	55	115	61	96	81	29	57	47	119	153	116	5	3
	Qrob_T0108840.2	1	2	6	0	8	1	1	4	4	0	5	6	5	1	8	5	8	3	1	4	9	2	5	3	2	3	2	9	3	0	7	7	7	6	6	0	2	4	0	2	8	3	4	14	7	28	3	3
	Qrob_T0108890.2	147	240	146	70	115	18	46	27	40	95	36	219	356	182	16	178	30	146	38	136	255	193	75	41	69	40	34	111	84	162	26	21	47	0	29	257	207	467	194	73	103	80	122	12	0	12	295	235
	Qrob_T0109780.2	13	8	11	9	27	10	10	10	25	9	14	9	20	24	16	10	56	10	7	23	10	13	24	3	12	27	36	17	10	34	0	3	6	0	8	41	20	49	16	10	2	10	7	4	6	10	28	19
	Qrob_T0110250.2	2	11	8	20	38	31	13	4	12	41	14	233	47	44	136	24	494	148	16	204	4	34	17	27	37	843	842	52	15	21	37	23	17	52	16	459	168	783	189	247	15	26	10	27	11	12	45	86
	Qrob_T0111030.2	899	1369	1573	1760	1893	1916	1781	1663	1832	1717	1416	1709	1886	1553	1383	1201	1413	1503	1767	1654	1669	1917	1389	1696	1800	1529	1659	1592	1354	1792	1925	1615	1469	1864	1369	1155	1349	1511	1321	1624	1381	1602	1510	2234	1946	2262	2027	1743
	Qrob_T0111140.2	6	16	22	8	22	7	14	30	21	29	11	32	34	7	16	3	61	35	27	31	13	31	16	7	2	29	38	8	1	6	11	17	29	19	13	8	15	1	2	55	36	22	38	21	17	17	27	33
	Qrob_T0111170.2	3895	3344	2792	3433	4115	3378	3357	4011	3919	3627	3886	2552	2036	2311	2770	3711	2883	3683	6403	3193	4293	2545	4593	2662	2826	2268	2110	3643	2773	4070	2546	2813	2730	4101	2412	1983	2578	2588	2266	2413	1919	2707	2050	2723	2552	2869	3255	3392
	Qrob_T0111250.2	15	18	12	34	38	24	30	40	35	29	23	137	76	17	39	54	135	77	35	46	13	49	20	12	27	119	115	17	31	19	15	25	17	8	15	75	54	124	68	32	14	5	20	23	3	16	33	27
	Qrob_T0111390.2	4	1	0	1	4	0	6	2	5	1	2	12	9	4	0	4	9	11	19	23	1	6	3	0	3	20	9	16	0	6	0	6	1	0	0	15	6	42	11	7	3	6	3	5	10	14	0	9
	Qrob_T0111450.2	1828	2754	2592	2829	3878	3016	2893	4244	4082	4022	2975	3239	3261	1765	2745	3152	3734	3875	4490	3752	4325	2342	3734	3131	3525	2890	3094	2258	2218	2591	1364	2017	1634	1655	1708	1486	1767	1882	1708	1640	1539	1174	1789	1729	1668	1863	2890	2712
	Qrob_T0112040.2	427	599	561	1127	1355	870	963	617	646	576	448	813	713	707	680	1878	1687	1819	748	961	1396	1164	776	782	845	1511	1476	1705	1048	1726	1015	813	641	818	660	973	1546	1381	1494	1013	712	640	853	930	1026	1021	867	866
	Qrob_T0112050.2	418	302	357	2409	1617	3144	2426	2837	2490	1499	1261	1479	7623	559	802	966	2613	1580	645	1133	483	2167	5010	863	711	5715	5920	2026	1210	2431	956	13852	12480	754	16259	1535	947	2082	945	4709	3836	7127	4248	19441	17710	20362	3525	3095
	Qrob_T0112400.2	29	27	81	109	125	53	73	52	71	75	61	52	30	92	37	123	68	111	61	96	190	101	109	32	34	66	66	139	95	185	151	51	39	113	50	122	183	100	148	90	57	81	87	131	131	105	81	103
	Qrob_T0112510.2	304	481	502	517	556	516	482	505	515	399	304	467	484	456	395	755	743	744	521	633	724	669	626	477	484	631	652	454	467	570	473	557	443	412	468	581	767	874	725	451	498	426	547	569	563	620	439	353
	Qrob_T0112560.2	140	126	119	194	220	127	137	141	140	133	96	130	137	187	81	115	119	138	108	144	261	182	105	184	168	231	234	113	170	212	191	250	201	211	197	145	159	131	159	194	207	164	207	172	214	159	132	85
	Qrob_T0112580.2	381	395	418	439	425	382	349	411	375	375	322	275	272	332	298	313	257	296	309	287	393	442	357	291	325	275	344	321	423	305	322	530	439	452	426	294	344	381	405	374	375	419	394	598	653	616	261	208
	Qrob_T0112730.2	158	191	108	417	605	249	318	53	98	260	64	387	253	267	99	1069	1263	911	199	253	277	318	732	184	172	983	943	291	384	410	101	200	232	319	183	532	389	718	310	342	281	355	276	228	239	253	264	297
	Qrob_T0112740.2	716	1207	998	731	684	760	737	1667	1505	1099	958	636	389	556	1036	340	617	487	500	775	716	271	964	646	711	675	701	317	648	333	532	484	438	573	381	272	195	424	239	331	400	292	403	407	294	465	349	319
	Qrob_T0113000.2	63	20	38	53	65	52	35	27	36	57	29	47	79	94	37	40	71	56	47	55	62	50	80	36	41	36	33	49	47	31	53	30	17	48	32	69	63	86	96	29	48	39	40	55	78	67	61	37
	Qrob_T0113020.2	9	16	31	26	13	10	12	24	27	7	18	17	13	35	21	8	3	11	10	11	29	16	14	8	12	5	6	21	29	10	27	33	31	60	25	10	10	11	24	15	26	13	22	29	45	24	4	2
	Qrob_T0113110.2	0	3	0	0	3	0	0	0	0	0	0	4	1	0	1	1	4	5	0	6	0	2	0	0	0	5	0	9	0	0	0	0	0	0	0	18	3	1	6	9	3	1	0	2	0	0	1	0
	Qrob_T0113860.2	17	16	15	27	29	18	35	4	34	15	11	9	10	19	11	28	41	44	16	16	16	17	19	15	12	44	27	29	21	42	3	8	10	14	10	35	32	85	18	8	0	19	5	11	10	18	12	12
	Qrob_T0113880.2	189	103	120	207	438	154	256	208	220	393	129	960	473	317	469	305	2320	889	467	707	317	366	246	210	240	996	1039	330	244	355	354	384	361	336	366	912	782	1420	985	470	268	371	273	437	583	463	505	446
	Qrob_T0114470.2	220	301	269	291	288	320	303	255	309	222	186	254	215	209	303	425	295	345	271	306	292	348	321	310	249	330	241	340	350	375	367	291	287	266	219	282	504	459	560	255	215	195	232	390	360	343	214	127
	Qrob_T0114820.2	27	20	30	2	14	1	8	50	69	22	21	1	63	52	77	13	10	15	31	52	128	31	25	13	16	40	33	18	5	21	15	117	81	0	119	3	2	7	19	14	16	44	10	62	42	92	25	24
	Qrob_T0115000.2	243	214	236	181	127	207	173	148	146	83	125	143	128	152	143	132	52	78	103	195	173	172	191	216	224	152	118	83	148	87	178	158	130	119	134	108	110	85	97	172	174	131	202	134	120	130	136	88
	Qrob_T0115040.2	0	0	0	0	0	0	0	0	0	0	0	0	0	0	0	0	0	0	0	0	0	2	0	0	0	0	0	0	0	0	0	87	92	0	121	0	0	0	0	0	0	0	0	0	0	1	0	0
	Qrob_T0115360.2	1267	1616	1758	1960	2381	1861	1842	1755	1852	1594	1309	1720	1456	1498	1762	1873	1929	1951	1893	1992	1675	1904	1743	1542	1789	1784	1802	2458	2145	2511	1941	1623	1348	1673	1117	1677	2361	2386	2346	1684	1211	1398	1412	1957	2094	1795	1581	1634
	Qrob_T0115550.2	96	116	113	78	120	97	59	3	23	38	37	77	63	90	99	76	127	76	101	52	112	165	114	75	31	149	152	0	68	5	45	179	112	74	192	87	90	85	55	109	119	112	107	165	136	175	112	90
	Qrob_T0115570.2	1	6	15	26	6	12	9	10	4	7	3	34	10	18	4	25	72	37	10	23	4	25	17	19	5	28	20	5	15	5	5	10	6	4	12	51	23	35	25	8	18	14	11	12	3	6	2	5
	Qrob_T0115770.2	3	8	3	171	30	270	155	5	6	8	7	4	4	5	15	7	1	10	2	19	25	7	0	316	384	33	21	188	68	219	0	8	9	15	8	43	132	81	154	343	217	102	254	25	33	21	11	69
	Qrob_T0115800.2	0	0	0	0	0	0	0	0	0	0	0	0	1	0	0	2	0	0	0	10	0	0	0	1	1	0	0	0	0	0	1	0	0	0	0	23	33	34	50	0	0	0	0	0	0	0	0	0
	Qrob_T0115880.2	0	0	1	0	0	0	2	0	0	0	0	0	0	0	0	1	0	2	2	17	0	0	0	2	2	0	0	0	0	0	0	0	0	0	0	24	24	33	44	0	0	0	0	0	0	0	0	0
	Qrob_T0117030.2	1	5	17	15	18	25	16	1	2	1	0	9	10	18	12	13	2	19	2	26	2	25	5	42	34	10	14	0	2	1	36	6	8	3	10	22	40	45	38	18	11	17	11	14	3	30	63	86
	Qrob_T0118350.2	122	179	175	157	247	106	158	105	105	123	92	110	90	144	96	211	117	175	205	161	197	184	169	129	115	83	99	262	153	215	173	128	111	111	122	183	221	186	340	140	106	150	114	169	209	194	79	163
	Qrob_T0118780.2	300	102	536	117	121	138	137	284	271	173	85	77	228	287	156	51	591	210	63	201	204	195	92	207	266	236	199	149	64	96	748	796	686	340	909	157	409	265	675	406	321	718	378	804	1243	761	275	200
	Qrob_T0118990.2	0	2	21	59	44	129	67	5	3	2	1	41	34	37	0	33	5	39	39	65	5	125	34	0	0	0	0	20	77	48	0	11	1	0	0	45	44	18	7	44	90	20	63	9	21	0	2	0
	Qrob_T0119090.2	49	68	59	43	93	51	71	93	125	77	59	64	96	97	56	42	214	116	63	117	31	59	72	61	84	182	196	15	41	39	57	50	35	49	35	107	56	215	51	50	56	55	58	44	27	58	36	74
	Qrob_T0119180.2	441	156	166	614	553	791	640	714	604	561	380	337	206	245	251	988	174	670	147	1272	293	456	161	202	181	88	72	2833	939	2825	88	299	298	256	327	158	251	160	124	493	191	201	188	188	202	232	237	320
	Qrob_T0119610.2	60	91	93	145	90	236	125	17	27	43	21	164	57	114	40	96	75	86	108	160	86	164	31	79	54	58	45	263	107	235	73	41	40	77	36	329	315	398	252	128	55	68	73	41	80	85	25	55
	Qrob_T0119820.2	22	43	26	39	63	52	52	27	49	96	45	194	144	14	84	36	185	78	39	123	52	63	82	30	29	188	172	85	36	85	25	28	44	45	60	129	115	236	84	118	37	65	41	42	46	37	126	136
	Qrob_T0120290.2	1898	3182	3613	5166	11085	4452	5340	2426	2748	7434	1441	16592	11542	5207	8595	3346	14339	7795	3024	14434	4080	5499	2250	2399	2447	11987	12132	5151	3359	5710	4817	4042	3419	2188	3590	8308	7761	13075	9276	7034	3136	2457	3270	2692	4166	2256	7594	6425
	Qrob_T0120390.2	219	278	238	209	199	213	215	258	270	235	198	202	213	201	223	262	198	260	316	292	359	352	392	279	271	253	222	150	322	226	283	390	358	244	340	229	289	333	285	271	290	327	301	284	336	393	234	193
	Qrob_T0120600.2	0	0	0	0	0	0	0	0	0	0	0	0	0	0	0	0	2	1	0	5	0	2	0	0	1	6	6	0	0	0	0	0	0	0	0	7	6	18	4	0	0	0	0	0	0	0	0	8
	Qrob_T0120670.2	211	172	192	201	218	246	224	223	237	226	176	268	353	199	155	219	271	244	217	197	315	305	334	338	353	450	474	180	261	194	171	302	252	289	295	221	167	346	242	235	294	267	314	389	302	370	188	216
	Qrob_T0120730.2	253	143	160	218	348	257	218	268	270	350	280	381	265	173	320	245	366	290	163	250	146	256	220	249	198	482	483	369	310	377	111	146	120	178	117	392	317	430	276	240	79	201	159	89	80	122	390	478
	Qrob_T0120810.2	0	0	0	0	0	0	2	4	0	0	0	73	8	9	9	1	112	26	0	77	0	2	0	5	3	103	147	5	0	0	0	0	0	0	0	130	58	196	86	6	0	0	0	0	0	0	2	44
	Qrob_T0121040.2	0	0	1	1	1	5	0	1	0	1	0	25	4	1	4	1	11	0	0	19	0	1	2	0	0	20	20	0	0	4	0	0	0	0	0	41	5	95	1	6	0	0	0	0	0	0	0	0
	Qrob_T0121090.2	608	752	782	616	676	768	716	682	716	709	631	590	574	678	746	625	485	569	563	647	671	682	810	643	742	604	674	584	685	495	645	756	771	1009	607	575	607	723	619	594	726	849	917	884	890	776	654	519
	Qrob_T0121320.2	14	26	8	31	19	19	19	38	38	9	7	21	21	27	11	12	19	16	8	27	21	14	19	25	14	21	32	20	31	15	19	27	33	11	25	13	8	21	12	24	20	30	26	34	14	32	23	9
	Qrob_T0121330.2	16	9	25	24	32	26	8	46	46	26	20	62	40	30	27	8	92	25	12	47	4	23	51	12	21	77	109	30	14	25	7	5	9	4	11	47	10	93	23	36	10	11	28	9	12	16	36	36
	Qrob_T0121340.2	171	444	395	340	392	473	398	329	347	384	219	394	305	505	356	377	413	356	462	397	378	486	342	387	377	676	608	254	300	341	466	543	558	455	504	479	406	583	477	396	452	377	440	620	618	618	390	336
	Qrob_T0121360.2	130	196	247	232	212	276	191	145	122	104	67	252	69	175	196	368	166	271	154	139	153	360	109	147	142	106	131	81	102	99	139	130	108	121	91	233	392	290	384	178	137	83	115	348	338	373	184	110
	Qrob_T0121380.2	31	21	58	79	61	52	56	25	41	35	36	84	81	61	38	34	65	67	30	83	35	78	29	24	19	96	129	125	82	137	82	43	38	34	43	73	103	109	118	150	47	41	55	88	74	98	89	59
	Qrob_T0122010.2	81	133	171	267	234	272	296	159	208	211	117	325	172	167	220	260	360	321	251	291	179	230	165	130	169	310	396	115	136	141	195	178	141	148	185	295	240	537	341	195	184	115	168	193	186	166	161	144
	Qrob_T0122040.2	268	379	431	408	421	473	466	420	418	410	381	338	370	374	326	371	393	427	767	237	499	414	417	310	315	461	528	311	245	349	380	461	436	537	388	265	357	274	316	396	314	416	349	476	433	484	476	419
	Qrob_T0122430.2	2809	2346	2854	3964	5131	3232	3693	1824	2075	2285	1899	2697	2223	3276	2004	4394	4691	4192	2595	2833	4688	3958	3466	2175	2578	3814	3832	4842	4987	4732	3292	3218	2902	3401	2594	3797	6255	4491	5686	3099	2440	3777	2581	4432	4938	4671	2879	2498
	Qrob_T0122530.2	41	3	36	1	8	1	1	0	0	5	0	5	0	26	3	0	25	6	20	13	23	5	0	0	0	39	39	14	8	18	0	12	17	2	18	38	59	35	84	4	16	47	8	46	33	37	10	12
	Qrob_T0122570.2	623	990	1006	1042	1390	974	1010	917	946	870	679	970	671	869	778	1556	1381	1577	1046	1170	1685	1313	1133	913	1081	1464	1423	969	1047	1208	987	1197	959	882	922	1124	1373	1747	1480	920	915	862	876	1151	993	1141	786	755
	Qrob_T0122640.2	1136	1460	1530	1023	1376	1157	1040	1215	1196	1149	884	1095	1111	1441	1151	1155	927	1026	955	1110	1301	1534	1237	1098	1225	1427	1485	773	1021	864	1289	1446	1244	1147	1298	1066	1402	1380	1362	1235	1279	1225	1324	1786	1835	1584	872	792
	Qrob_T0123060.2	1187	886	970	953	1190	923	902	1458	1336	1131	857	836	993	927	882	947	749	921	1862	1104	1046	1538	1386	834	1006	954	1069	651	1038	637	1522	1628	1517	1309	1561	1112	1493	1550	1472	952	1318	1287	1402	1786	1754	1756	1086	1004
	Qrob_T0123230.2	2417	1943	2616	2743	3681	2046	2400	1723	1877	1751	1592	1803	1493	1994	1700	2817	3440	3119	2516	2319	4031	2855	1808	1682	1783	2405	2320	7114	3351	6922	2691	1874	1771	2847	1598	2533	4958	3143	4783	3181	2002	3704	2270	3689	3801	3951	2401	2799
	Qrob_T0123490.2	7	0	4	1	3	0	3	0	5	0	0	0	1	0	10	2	3	11	0	0	4	3	0	0	0	2	3	0	0	3	0	9	1	2	4	0	0	0	0	0	2	9	1	7	7	19	66	62
	Qrob_T0123700.2	634	516	343	467	464	595	448	302	407	367	251	459	276	417	217	872	923	845	544	554	491	660	1373	359	477	653	673	365	444	315	281	344	311	439	356	510	645	749	724	455	510	440	417	528	389	542	635	416
	Qrob_T0123810.2	167	192	522	239	315	116	195	286	313	185	257	122	111	168	286	94	114	140	100	230	457	104	286	188	164	103	137	490	530	551	528	139	103	97	118	122	203	223	269	86	86	134	82	186	129	204	182	145
	Qrob_T0123930.2	6	29	30	50	38	38	30	0	7	32	1	150	13	11	11	107	263	252	38	121	34	122	12	19	30	212	216	176	51	234	0	16	18	10	13	74	89	39	16	98	17	14	36	3	2	8	298	101
	Qrob_T0123970.2	44	59	31	88	36	106	81	101	92	74	64	37	0	14	7	67	21	92	92	55	145	43	26	174	223	23	10	129	34	115	67	21	12	36	10	30	71	77	97	40	23	19	22	15	17	34	22	58
	Qrob_T0124050.2	1263	1432	2094	1181	1606	1146	1232	1712	1583	1588	1161	1248	1092	1773	1631	926	760	918	1894	1510	1427	1000	1516	917	1289	752	818	758	1192	898	1188	1422	1382	1349	1408	673	964	922	1050	809	989	1442	990	1882	1509	1947	1117	1025
	Qrob_T0124270.2	96	83	165	108	122	81	125	99	74	105	30	313	81	147	94	162	367	214	66	253	102	161	109	112	131	395	426	95	109	123	141	149	115	99	106	364	252	636	239	216	144	171	148	90	113	96	82	101
	Qrob_T0124300.2	30	28	41	94	128	86	82	115	68	154	68	171	109	33	72	194	260	215	116	192	51	47	22	33	43	96	110	191	68	140	14	20	23	32	25	98	49	103	47	73	40	34	33	23	20	15	122	83
	Qrob_T0124680.2	0	32	32	41	49	32	22	17	30	8	4	29	26	8	3	23	24	14	0	6	0	10	0	2	0	29	38	16	10	3	26	17	20	18	9	0	10	3	4	16	19	10	22	43	19	14	7	6
	Qrob_T0125010.2	2041	2016	2610	3305	3498	3931	3427	3735	3763	3621	2394	3656	3541	3130	4453	796	1719	1514	2023	3862	3905	4047	2837	1755	1979	4455	4471	2864	3276	3379	9864	4623	4222	4235	3833	2732	4384	3000	4611	4831	3639	3743	3834	6369	6910	6464	3045	2447
	Qrob_T0125130.2	3	38	36	78	36	108	55	2	0	2	0	35	57	5	3	56	52	76	20	45	56	113	34	18	7	48	51	689	291	735	40	81	71	24	63	157	167	233	186	108	10	18	17	121	222	151	63	48
	Qrob_T0125520.2	737	1683	975	523	833	420	524	413	514	567	514	1286	816	696	790	765	664	768	858	636	797	714	1059	853	955	863	1027	396	606	612	390	501	424	640	354	661	716	1057	777	760	517	605	610	721	683	879	695	595
	Qrob_T0125530.2	95	76	26	37	70	21	39	25	35	141	64	176	80	42	80	88	84	90	39	154	40	131	220	41	32	153	112	109	96	130	55	39	46	64	30	248	246	378	228	179	41	96	51	23	35	20	91	121
	Qrob_T0125600.2	382	664	493	674	531	836	758	755	892	684	557	666	858	888	707	626	816	696	665	784	924	1225	1385	815	967	1338	1301	636	1011	558	1291	1745	1616	1401	1500	1009	893	1462	927	959	1292	1174	1449	1665	1650	1494	595	557
	Qrob_T0125660.2	16	13	13	13	42	27	33	16	10	47	11	114	66	10	31	64	341	121	21	230	25	54	41	29	25	343	468	36	22	26	21	29	25	16	14	382	64	665	100	55	24	19	14	14	20	18	72	84
	Qrob_T0125670.2	537	449	435	488	511	513	478	502	623	548	425	473	367	463	564	391	343	418	429	441	525	513	521	546	518	453	431	471	576	435	439	598	546	753	479	417	522	588	502	525	412	513	468	708	591	756	369	394
	Qrob_T0125810.2	889	1555	1328	1356	1460	1498	1413	1520	1512	1572	996	1711	1636	1374	1147	1777	1870	1779	1465	1906	1722	2050	1984	1469	1483	2155	2184	992	1250	994	1295	2111	1777	1398	1829	1615	1409	2177	1286	1531	1649	1422	1840	1771	1636	1611	1464	1179
	Qrob_T0126180.2	310	411	200	433	376	552	394	268	315	458	211	1289	639	351	563	238	938	445	256	625	186	393	687	407	472	1297	1337	86	269	110	115	262	216	244	197	787	324	1111	300	357	235	330	270	127	97	89	422	352
	Qrob_T0126260.2	99	105	108	170	176	167	147	219	278	267	157	250	179	126	106	244	294	275	211	154	269	213	287	176	181	164	224	143	151	161	114	239	180	124	154	121	155	156	89	122	142	142	163	83	84	58	203	122
	Qrob_T0126270.2	491	464	437	586	597	768	617	572	673	616	535	397	576	537	442	527	324	456	590	329	482	761	767	723	795	516	470	586	756	549	768	877	739	913	743	391	592	318	448	837	749	1011	800	753	687	784	620	661
	Qrob_T0126300.2	192	242	244	365	409	282	254	190	200	190	182	219	203	152	160	322	226	354	319	273	458	445	377	246	252	353	337	209	313	311	387	472	390	340	387	291	451	338	363	322	364	385	370	393	384	328	261	216
	Qrob_T0126310.2	726	376	401	483	503	532	493	514	429	441	348	452	496	507	458	187	331	359	489	310	401	602	450	287	287	365	393	267	419	273	548	542	442	748	470	331	544	265	315	548	570	697	557	859	709	911	587	696
	Qrob_T0126400.2	40	67	305	92	134	90	74	26	42	167	193	69	51	41	126	348	37	297	517	28	222	149	339	103	112	249	205	100	61	86	41	285	184	34	283	24	61	57	32	270	137	130	184	177	188	167	41	38
	Qrob_T0126680.2	2848	2118	5051	3069	3796	2951	3351	2504	2507	3089	2495	3132	2417	3707	3779	1270	1898	1672	2598	2839	2857	2596	2087	2449	3179	3083	3165	2087	3066	2243	3629	4118	3552	4425	3404	2102	3321	2410	2779	3683	3736	6400	4136	5000	4737	5190	2479	2420
	Qrob_T0126860.2	23	54	52	56	39	96	117	99	116	56	29	35	16	32	71	27	20	15	27	0	38	76	1	5	3	39	34	0	14	0	7	35	30	25	48	20	18	0	4	54	39	30	33	75	43	49	17	17
	Qrob_T0126870.2	33	50	93	58	53	145	94	49	51	46	66	27	38	45	50	26	55	23	58	35	78	107	90	65	38	49	75	12	23	16	89	154	91	40	84	59	55	65	43	54	57	31	65	107	85	101	63	68
	Qrob_T0126960.2	58	43	41	126	176	136	78	73	101	159	51	537	151	110	147	220	1155	503	90	352	80	241	119	99	114	948	985	89	86	75	51	116	73	55	97	537	221	843	197	265	118	79	141	74	71	84	156	160
	Qrob_T0127560.2	5	10	6	11	10	14	9	25	22	1	12	17	8	5	15	5	197	58	7	73	53	2	6	9	13	125	140	1	5	5	1	7	1	16	1	114	23	261	60	11	0	1	0	2	1	0	2	8
	Qrob_T0127630.2	0	0	0	0	0	0	0	7	1	3	0	3	0	4	4	0	2	0	0	39	1	0	2	8	0	9	6	37	21	57	0	13	21	70	0	0	0	2	6	29	1	9	2	7	56	0	0	1
	Qrob_T0127820.2	682	892	716	1140	1265	912	1115	3223	3096	2876	2283	1463	2830	2579	1240	580	862	800	1568	1943	1866	1397	2060	1595	1988	2199	2205	1319	2637	1468	2860	4874	4134	1620	4901	1124	1535	1715	1531	1037	1163	1027	1286	4533	3091	4888	1185	1235
	Qrob_T0127950.2	0	0	0	0	3	0	0	0	0	0	0	21	0	7	0	0	135	33	0	32	2	0	0	3	2	47	37	3	0	0	0	0	0	1	0	59	17	93	27	18	0	0	1	0	0	0	0	15
	Qrob_T0128750.2	55	114	139	222	308	187	200	237	214	317	148	411	155	149	285	277	436	342	405	465	243	353	139	245	187	428	489	186	147	252	224	217	167	97	206	381	310	548	211	255	135	79	155	288	228	257	117	92
	Qrob_T0128810.2	12	20	37	57	104	62	77	48	34	89	34	130	25	34	47	39	132	79	100	106	63	72	38	48	46	122	136	56	40	54	60	68	52	35	64	131	78	178	90	62	44	18	57	77	82	82	35	36
	Qrob_T0129660.2	126	222	180	180	147	233	179	125	139	145	122	133	226	237	169	124	97	162	204	135	109	139	194	163	178	166	138	58	90	131	81	217	239	152	269	120	119	202	180	184	186	140	159	234	239	289	160	97
	Qrob_T0129710.2	2	8	10	11	26	11	17	18	15	18	17	13	2	16	12	4	36	10	7	20	15	17	18	16	18	25	48	20	15	10	29	7	10	9	8	27	22	54	31	10	19	4	6	17	7	14	29	18
	Qrob_T0129730.2	134	208	190	190	194	197	222	225	245	228	196	155	159	196	152	158	106	135	179	171	198	278	308	202	205	177	202	153	174	189	238	233	201	203	196	137	185	205	171	205	228	234	220	252	325	300	154	162
	Qrob_T0129740.2	237	279	341	345	304	449	363	383	401	310	305	380	279	277	233	316	215	295	310	292	348	505	448	331	350	302	381	188	307	212	376	410	345	336	330	272	308	411	336	274	379	264	355	535	439	504	224	216
	Qrob_T0130570.2	179	235	257	342	395	451	339	400	399	428	214	343	336	254	233	337	535	403	485	363	465	400	350	294	333	544	472	261	304	267	364	330	252	211	262	404	362	557	405	297	268	216	355	354	265	303	269	287
	Qrob_T0130850.2	77	39	39	48	70	38	49	39	46	63	41	36	43	46	38	48	89	37	45	39	52	57	47	39	28	80	90	82	57	74	25	47	30	45	45	65	86	82	94	74	43	54	40	46	34	49	59	58
	Qrob_T0130910.2	53	84	68	110	96	113	72	89	151	91	54	127	68	50	114	148	75	132	92	104	107	140	83	79	106	99	122	25	64	67	106	137	93	93	92	54	65	105	87	73	103	52	94	87	105	60	60	42
	Qrob_T0131320.2	4132	4806	6059	5474	4963	6732	5530	6614	6534	5306	4333	5085	3998	4532	4987	5596	3562	5144	6741	6568	8357	6913	7102	7382	8213	5855	6319	3476	5595	3827	8334	7811	7184	6728	6651	4606	6320	6191	6919	5376	6513	5640	6842	7922	6839	7344	3909	3057
	Qrob_T0131490.2	284	213	282	421	487	317	387	273	260	240	220	180	223	181	172	421	323	424	396	233	535	370	245	218	243	234	217	791	390	767	462	209	244	248	204	259	436	330	522	338	270	270	277	399	357	418	315	375
	Qrob_T0131510.2	118	179	179	152	226	148	159	215	181	182	129	151	141	156	151	261	176	271	190	137	255	186	173	162	185	145	125	168	137	114	152	155	99	138	73	131	242	234	261	133	120	115	104	156	158	167	155	137
	Qrob_T0131550.2	3	0	4	2	1	6	7	4	6	14	6	28	10	7	5	4	25	12	0	17	3	15	17	2	10	3	8	0	2	10	3	1	5	0	0	9	5	13	12	14	2	3	8	4	1	4	16	8
	Qrob_T0131620.2	257	382	337	387	239	556	432	250	296	221	311	120	170	360	178	147	119	183	300	201	338	302	385	357	411	241	245	530	423	526	185	465	440	314	375	166	306	202	273	543	445	304	437	344	455	323	147	210
	Qrob_T0131730.2	43	36	119	42	65	37	49	23	36	40	19	57	39	46	62	76	40	59	6	101	114	56	63	55	69	49	46	57	79	112	47	133	98	77	91	76	64	81	48	136	59	63	74	117	81	116	46	24
	Qrob_T0132020.2	231	327	381	170	331	349	249	401	318	317	233	243	202	348	345	231	267	248	336	374	470	228	362	203	227	463	219	253	192	249	183	457	340	253	398	181	326	387	362	302	298	230	316	447	417	370	223	230
	Qrob_T0132220.2	4705	3591	6965	6498	11684	4171	6213	2957	4105	11324	3243	25816	16641	7805	11859	10563	17795	12551	4389	18983	5158	9642	9041	3765	4095	21396	22684	4767	7410	5120	1670	3861	3174	4677	2798	19159	16202	29229	17749	15181	2859	5831	3450	2833	2654	3230	12348	11514
	Qrob_T0132340.2	46	61	46	85	156	83	97	44	56	88	69	107	67	59	36	75	147	91	89	75	73	124	88	84	76	100	60	250	85	179	120	61	59	89	63	129	201	137	143	116	68	81	67	35	125	67	68	82
	Qrob_T0132400.2	860	1477	1357	1056	1133	1150	967	1204	1333	1211	825	1116	1133	1642	1088	855	1273	1019	1170	1117	1309	1248	1422	1265	1336	1646	1566	543	1344	773	1300	1690	1419	1324	1267	1032	1291	1561	1231	1102	1461	1380	1414	2043	2038	1840	990	846
	Qrob_T0132410.2	51	186	84	83	149	87	111	84	76	116	28	354	152	118	58	237	300	226	63	165	148	179	122	123	91	322	364	72	65	52	53	75	72	69	32	254	88	319	114	115	109	68	116	72	34	43	87	57
	Qrob_T0132600.2	294	582	621	1009	1477	919	1046	506	534	618	345	673	417	459	358	1777	1570	1699	844	899	1981	1386	810	559	511	1142	1229	1099	863	1166	931	726	628	580	726	769	1242	1095	1383	635	764	568	789	962	988	805	501	490
	Qrob_T0132680.2	74	65	133	98	145	146	125	113	93	180	55	282	150	180	107	143	186	174	117	199	130	239	93	89	68	221	198	75	88	96	134	107	101	74	96	174	204	234	237	111	70	147	85	134	112	114	106	100
	Qrob_T0133230.2	16	15	35	29	32	51	33	23	27	44	6	121	44	36	71	39	243	116	15	153	37	61	61	25	25	256	237	34	22	45	15	23	14	21	37	301	123	561	170	118	26	34	34	39	30	24	37	39
	Qrob_T0133710.2	699	965	998	986	1259	1052	1010	1223	1147	1018	813	844	912	808	886	963	1077	1079	892	1143	1249	1139	1232	948	1029	1179	1210	825	940	848	1194	1296	1142	885	1073	860	1076	1173	1191	883	1068	984	1127	1237	1317	1309	799	712
	Qrob_T0133720.2	446	379	757	796	1121	463	634	354	381	431	385	381	307	412	389	1058	779	944	695	606	1211	763	599	493	507	605	603	1334	838	1563	761	575	469	517	401	550	1049	638	1140	573	435	514	455	560	542	674	369	506
	Qrob_T0134440.2	18	21	30	73	21	94	83	13	8	9	15	15	20	14	25	20	12	19	19	14	11	39	5	12	32	14	11	32	8	35	23	13	9	3	3	38	29	24	26	11	9	4	42	5	13	17	9	10
	Qrob_T0134500.2	2	0	7	35	2	32	10	11	26	9	0	1	6	3	7	20	4	15	5	26	5	13	2	279	341	45	77	75	73	86	33	20	17	39	10	45	79	69	137	147	89	34	90	6	25	9	17	39
	Qrob_T0134590.2	2	13	4	24	12	12	1	7	19	12	7	6	0	20	8	0	0	2	0	1	2	3	1	12	12	0	0	2	6	4	0	0	0	0	4	7	15	11	25	17	4	1	3	2	0	0	5	0
	Qrob_T0134750.2	66	38	97	162	82	219	131	397	332	190	134	23	21	13	78	9	24	36	102	20	63	102	10	165	174	127	121	88	29	70	132	164	132	57	155	28	102	9	45	196	237	145	209	327	279	391	84	59
	Qrob_T0134850.2	125	87	81	88	51	97	82	92	91	133	99	145	88	144	134	194	132	175	259	120	113	262	148	266	339	119	135	224	173	214	202	287	224	268	221	157	224	165	162	268	324	589	313	375	309	436	212	208
	Qrob_T0135270.2	65	152	152	165	212	191	159	135	175	224	184	165	125	150	161	166	179	169	200	163	169	132	292	122	167	155	130	60	134	46	87	158	165	151	150	112	72	188	101	109	142	101	114	43	52	51	153	116
	Qrob_T0135290.2	338	215	461	556	464	728	586	349	424	373	316	471	336	313	266	974	458	878	784	519	459	775	674	505	603	347	288	775	736	838	448	524	425	604	374	632	912	864	797	635	496	715	636	737	736	767	407	347
	Qrob_T0135300.2	3979	3266	4337	5414	6731	3973	4549	3492	3767	3858	3722	3528	3094	3015	2965	6014	5549	5963	4546	3889	6654	4689	4126	3826	4091	4289	4287	9626	6293	9871	4476	3528	2911	4124	2642	4578	7144	5178	6564	4835	3078	5335	3561	5021	4948	5383	3995	4441
	Qrob_T0135350.2	19	70	57	66	47	50	44	28	25	48	24	54	20	42	15	65	46	84	68	84	51	79	74	51	45	64	51	87	83	58	36	48	25	23	35	79	106	90	93	48	56	45	33	29	45	32	48	40
	Qrob_T0135360.2	173	154	149	122	139	109	107	79	81	147	88	235	245	180	127	274	280	264	108	330	99	193	152	199	208	272	325	135	67	190	77	131	135	124	115	407	353	566	307	172	118	157	136	118	154	120	128	117
	Qrob_T0135420.2	12	12	68	100	145	33	63	47	37	140	29	222	228	42	126	93	112	119	35	194	29	112	61	31	27	106	142	35	35	46	19	18	32	23	30	70	53	118	42	81	20	38	21	22	13	12	142	137
	Qrob_T0135760.2	1012	1907	1435	1714	1547	2018	1727	1760	1706	1833	1374	1883	1574	2284	1518	1986	1669	1813	2163	1777	2422	1780	2107	1724	2064	2170	2085	784	1569	914	1428	2556	2284	1301	2327	1603	1816	2281	1819	1408	1659	1607	1815	1702	1898	1688	1867	1431
	Qrob_T0135890.2	9	4	5	8	53	7	21	4	7	25	9	181	42	39	45	30	103	53	31	150	29	29	22	17	20	156	178	86	43	108	26	25	13	86	22	331	166	438	235	156	9	47	17	50	23	27	27	45
	Qrob_T0136350.2	844	950	1145	1245	1552	1193	1292	1275	996	1209	877	1238	926	986	1061	1431	1517	1671	986	1500	1499	1560	1399	966	1104	1704	1777	1287	1201	1579	1543	1214	1156	1160	992	1511	1745	1982	2049	1184	989	988	1162	1622	1367	1349	1238	1032
	Qrob_T0136470.2	1794	1271	1271	2207	2770	1404	1738	805	1219	1487	1452	1498	1453	1510	883	2231	2869	2730	1797	1504	2777	2131	2053	1871	1926	2466	2549	5552	3081	5658	2013	1596	1554	2369	1515	2492	3414	3014	3325	1938	1436	2816	1544	2136	1947	1711	1666	1960
	Qrob_T0136620.2	351	640	571	544	537	616	527	694	703	676	454	571	519	574	514	541	459	521	601	600	649	653	768	534	670	704	778	270	417	298	564	700	677	584	568	505	479	796	477	498	597	439	663	591	576	569	392	436
	Qrob_T0136880.2	13	11	13	0	5	11	15	90	68	55	51	0	1	10	7	111	3	50	15	0	112	2	0	0	0	16	23	0	3	1	0	31	27	0	23	1	5	0	0	0	3	2	2	0	0	0	1	3
	Qrob_T0137120.2	73	123	158	188	379	159	192	85	97	297	78	838	295	176	261	232	869	487	173	375	78	165	225	217	239	588	636	123	129	192	95	150	183	116	138	527	254	849	266	201	70	152	107	87	75	91	425	279
	Qrob_T0137170.2	651	865	792	904	861	1035	869	747	972	905	784	1073	1122	901	964	1013	1184	1140	1439	918	1380	1279	1312	1218	1307	1531	1460	570	851	684	843	1357	1204	965	1223	1000	1140	1261	1061	967	985	1151	1037	1759	1576	1577	1096	968
	Qrob_T0137700.2	207	165	136	257	372	181	248	269	206	203	187	114	177	144	133	250	230	211	203	206	203	147	180	140	115	241	207	268	130	268	258	172	107	132	148	200	241	242	322	181	159	152	178	163	211	210	213	168
	Qrob_T0137740.2	2917	2072	4649	3984	5543	3653	3988	2610	2467	2401	1557	2661	2429	2945	1672	4453	1665	3439	3106	2229	1609	2184	2385	955	1031	2062	2093	2257	2050	2535	1225	1333	1062	1142	860	2123	2429	2764	2604	1546	1183	846	1217	1156	1056	1170	2285	2047
	Qrob_T0137870.2	3	4	4	14	13	20	15	7	3	23	6	11	11	13	1	18	5	14	21	31	31	63	4	6	2	18	18	16	10	11	10	19	17	9	8	45	27	63	30	9	24	6	7	7	11	14	6	9
	Qrob_T0138480.2	67	40	32	140	73	242	125	146	130	92	63	42	22	28	45	36	13	23	81	48	40	101	83	35	30	40	31	14	59	28	55	20	23	25	27	72	56	75	57	37	10	35	40	26	20	41	0	2
	Qrob_T0138730.2	0	2	7	4	10	4	0	1	4	1	1	47	6	26	0	4	68	14	11	42	3	5	1	2	5	78	84	3	0	8	17	9	1	8	9	49	52	107	32	34	16	11	3	3	7	0	0	9
	Qrob_T0138800.2	37	61	81	84	58	75	89	87	113	96	56	101	51	68	30	62	42	59	69	68	74	63	101	75	60	79	67	89	65	60	63	104	99	98	94	61	73	102	73	81	86	59	108	73	80	93	64	42
	Qrob_T0138930.2	23	39	13	61	76	54	44	33	64	35	46	46	42	55	36	43	94	38	25	57	19	34	33	28	33	67	61	40	20	9	28	12	19	16	19	55	24	100	34	24	20	14	20	6	16	14	32	66
	Qrob_T0139120.2	7	3	7	1	9	4	1	4	16	0	5	29	8	6	3	5	1	16	2	8	1	1	1	7	1	3	3	15	8	0	0	2	0	0	3	6	9	11	34	6	6	0	0	0	2	5	0	1
	Qrob_T0139240.2	16	39	44	47	42	59	65	35	23	48	38	50	52	54	25	26	31	32	69	59	29	58	89	44	54	46	54	46	27	55	30	44	44	18	48	67	70	116	83	36	28	23	48	42	30	31	38	26
	Qrob_T0139340.2	95	246	596	310	161	592	391	159	214	240	257	212	498	446	86	158	320	241	375	86	382	329	192	206	267	42	35	35	79	46	21	146	141	127	165	99	114	137	57	98	212	120	203	240	132	195	158	130
	Qrob_T0139400.2	10	4	0	8	4	2	5	2	1	2	0	7	1	5	0	1	3	4	0	16	5	1	0	33	27	2	2	10	0	14	0	1	1	0	3	11	23	20	17	10	2	0	6	4	1	2	0	3
	Qrob_T0139410.2	21	18	14	11	13	13	19	36	36	24	9	25	8	14	7	25	64	43	6	35	14	21	19	40	40	33	33	14	7	22	1	9	6	4	12	51	22	90	60	39	13	13	21	3	4	0	1	5
	Qrob_T0139490.2	465	626	673	530	595	639	536	603	644	473	406	565	536	463	513	525	520	484	518	541	768	547	547	538	611	788	767	241	355	351	485	688	693	506	690	380	507	598	471	444	537	495	585	813	741	817	380	425
	Qrob_T0139880.2	188	142	144	171	183	281	204	202	229	220	251	235	197	226	194	164	227	162	222	253	262	330	215	188	272	307	358	241	327	234	276	298	302	344	250	220	266	227	247	260	266	376	352	242	235	273	204	199
	Qrob_T0140160.2	0	0	0	0	2	0	0	0	0	0	0	8	1	0	0	0	32	15	0	7	0	0	0	2	0	39	22	0	0	0	0	0	0	0	0	10	0	30	12	0	0	0	1	0	0	0	0	2
	Qrob_T0141280.2	0	0	1	1	7	0	1	1	0	3	0	7	0	0	0	0	126	17	0	14	0	0	0	1	1	49	51	0	0	1	0	0	0	0	0	14	3	35	12	0	0	0	0	1	0	0	8	0
	Qrob_T0141300.2	0	0	0	0	0	2	0	0	0	3	0	18	3	0	1	4	140	62	3	12	2	0	0	12	4	111	107	0	2	0	0	1	0	0	2	24	3	60	4	0	0	0	0	0	0	0	0	0
	Qrob_T0141480.2	162	318	215	209	359	162	163	342	314	485	384	248	327	250	295	186	617	339	606	368	419	161	260	195	186	405	429	113	156	135	111	160	148	85	168	229	224	386	308	242	78	105	147	126	148	126	302	281
	Qrob_T0142030.2	43	56	52	54	65	50	74	40	71	38	44	71	57	49	48	65	70	51	63	68	27	91	79	63	70	80	79	41	58	32	44	86	65	94	66	55	74	46	47	64	69	46	50	94	100	97	26	52
	Qrob_T0142050.2	1220	1613	1024	1180	1186	1139	1163	2026	1827	1835	1933	1351	1093	1187	1197	899	1321	1179	1834	2079	1849	1247	2397	1707	1876	1264	1405	1334	1780	1532	2740	2266	2062	2490	1945	1393	1795	2097	1904	1640	1870	1919	2310	2066	2208	2131	1397	1205
	Qrob_T0142120.2	9	1	4	17	34	10	1	38	30	42	6	16	4	59	47	3	19	13	18	15	10	6	7	1	1	70	63	11	12	6	12	28	31	20	24	0	6	6	8	16	7	15	2	10	9	15	26	23
	Qrob_T0142550.2	319	313	257	281	352	325	293	126	280	267	283	299	196	381	235	132	250	134	255	182	327	210	118	168	209	129	196	261	136	217	572	281	330	988	176	223	270	261	273	278	318	492	310	656	611	749	247	256
	Qrob_T0142570.2	700	546	434	552	474	573	503	655	660	723	730	737	496	717	407	420	484	555	433	449	797	402	799	710	746	828	853	673	950	635	730	973	952	1567	797	455	424	598	474	794	554	1410	702	623	578	774	859	862
	Qrob_T0143630.2	0	3	1	0	1	3	2	0	4	1	0	4	0	0	4	2	3	4	0	2	8	4	0	2	4	6	7	0	0	0	0	17	7	0	8	0	0	0	0	0	2	2	0	17	5	11	2	0
	Qrob_T0145170.2	6	5	13	14	14	19	14	12	12	11	15	8	20	13	12	14	34	9	1	10	7	5	6	5	17	12	14	7	5	0	20	6	2	1	4	17	19	21	8	9	18	6	4	14	9	15	3	3
	Qrob_T0145190.2	17	14	46	25	85	18	27	45	57	42	33	104	26	37	50	137	98	122	67	93	31	114	58	35	44	72	89	59	29	68	36	26	21	37	17	87	96	139	45	77	45	18	43	9	9	29	58	90
	Qrob_T0145270.2	1242	1344	1091	759	881	778	752	1300	1298	1197	1090	448	911	1096	1188	587	809	669	1197	932	754	993	742	760	868	406	421	728	721	651	888	1031	1020	1176	992	638	753	904	845	968	894	1447	999	1098	1191	1176	1049	863
	Qrob_T0146520.2	111	239	171	155	146	201	158	223	250	145	165	147	137	193	149	200	157	176	177	127	295	217	192	170	224	121	156	66	93	64	179	309	204	97	278	130	155	213	169	116	140	166	183	217	215	225	107	113
	Qrob_T0146530.2	48	45	93	100	122	95	83	84	76	124	69	338	197	57	93	302	367	251	131	218	111	193	157	104	112	419	484	74	49	109	131	95	55	44	74	267	173	352	186	128	105	97	95	58	65	50	162	107
	Qrob_T0146610.2	0	5	4	37	3	37	6	2	14	3	0	5	8	1	6	5	11	0	8	6	6	1	5	2	6	22	15	10	9	10	10	9	8	6	19	4	2	4	4	4	20	20	33	4	9	2	2	2
	Qrob_T0147210.2	7	7	7	8	18	3	9	17	5	19	13	28	20	5	16	21	37	30	27	30	14	17	47	31	13	31	25	14	6	24	12	12	6	3	4	44	34	44	26	3	22	11	15	11	11	16	16	7
	Qrob_T0147220.2	6	12	19	8	13	20	18	24	15	16	9	27	10	7	20	20	64	45	27	31	13	24	28	12	15	32	55	3	25	20	8	13	12	15	10	45	27	35	27	6	11	18	17	11	11	4	23	35
	Qrob_T0147450.2	189	167	194	403	390	528	393	236	239	238	110	632	168	157	208	141	198	171	50	326	61	928	246	410	510	454	532	505	333	545	192	364	365	151	357	541	732	682	735	411	270	301	334	285	293	201	277	366
	Qrob_T0147660.2	21	39	10	37	30	10	25	9	37	9	9	30	37	13	27	13	53	21	2	25	19	49	33	27	32	85	69	4	21	34	21	72	63	22	49	8	28	22	15	48	30	37	32	40	57	33	56	11
	Qrob_T0147910.2	0	0	2	2	8	0	3	0	2	5	0	4	6	2	4	8	10	11	0	8	0	14	2	346	406	24	28	1	2	13	0	10	1	0	2	53	101	74	107	1	3	1	3	12	5	3	20	4
	Qrob_T0148900.2	29	44	47	45	107	45	44	62	46	120	32	295	126	41	132	45	153	114	38	181	21	166	117	41	43	247	247	124	78	109	23	36	43	23	87	162	119	272	109	96	70	82	83	33	57	46	138	121
	Qrob_T0149480.2	44	67	66	107	109	83	89	60	72	99	66	64	67	90	41	140	141	145	104	120	150	202	116	88	85	113	140	95	106	89	124	143	77	80	127	140	191	203	196	102	99	85	103	104	118	132	84	35
	Qrob_T0149750.2	10	1	6	9	14	11	6	2	1	13	3	121	23	18	44	26	259	106	27	119	17	30	6	11	32	255	290	14	16	25	17	21	24	27	13	186	110	293	84	84	13	32	9	16	12	19	10	9
	Qrob_T0151120.2	30	10	11	37	88	34	33	27	30	64	18	75	99	22	26	39	139	70	62	80	47	62	44	19	20	149	119	51	36	70	27	34	20	26	25	73	36	152	68	76	31	45	48	48	48	55	82	49
	Qrob_T0151220.2	0	0	0	3	0	0	2	3	0	11	0	16	3	4	0	1	68	9	2	34	6	1	0	8	8	41	43	0	2	0	0	6	1	5	0	57	5	108	15	6	0	0	2	1	2	0	0	5
	Qrob_T0151230.2	1	0	1	1	1	0	0	3	12	6	1	11	8	0	7	2	28	12	0	21	1	1	1	12	3	18	12	0	1	0	0	0	1	2	2	60	14	58	19	12	1	0	4	1	5	2	4	7
	Qrob_T0151420.2	19	1	13	1	3	0	7	2	5	6	2	28	9	12	0	2	14	3	9	12	21	29	0	2	1	0	0	6	32	3	0	5	2	5	2	9	28	22	26	0	2	3	3	21	12	8	14	31
	Qrob_T0151640.2	24	79	64	116	89	97	79	63	86	99	61	207	158	75	85	103	361	222	76	230	104	158	131	71	90	326	325	124	128	121	94	88	86	79	130	274	169	440	211	151	113	77	93	113	92	93	103	101
	Qrob_T0151650.2	50	78	98	136	139	145	94	78	101	141	67	230	243	98	154	122	387	219	136	246	136	240	224	164	148	358	352	166	129	147	141	131	113	127	125	268	306	573	249	198	128	94	159	135	143	137	254	175
	Qrob_T0152380.2	13	4	5	2	32	1	11	6	6	5	12	33	17	9	18	44	57	50	7	29	7	8	12	7	7	33	28	6	11	5	4	10	10	13	1	59	37	110	40	23	4	2	0	7	3	3	10	2
	Qrob_T0152560.2	0	805	880	88	481	23	113	1	0	0	0	0	811	1819	719	0	0	1	960	0	1144	331	45	1	0	0	1	0	19	1	7	747	690	12	898	0	1	1	2	13	40	811	50	1848	1091	2131	25	24
	Qrob_T0152600.2	853	497	798	1361	1637	1311	1440	815	971	889	665	964	312	118	450	1967	1777	1769	521	1082	1325	1849	1494	861	942	1374	1609	1572	2042	1857	1762	925	747	1473	491	1344	2503	1579	2343	1208	1221	1087	1426	1356	1729	1309	932	944
	Qrob_T0152950.2	587	932	857	884	824	840	756	1119	1222	968	685	1006	727	949	850	705	848	822	825	994	1015	1109	908	849	1057	1116	1210	413	632	385	741	1214	1075	702	1031	804	757	1201	797	724	770	731	921	1157	1142	1087	674	615
	Qrob_T0153000.2	58	107	134	119	131	74	98	88	99	96	73	114	76	103	64	100	149	120	81	159	130	114	118	111	115	150	184	88	85	103	104	129	111	88	105	176	224	248	275	148	125	71	119	136	164	188	93	86
	Qrob_T0153070.2	0	1	0	0	5	0	0	0	0	0	0	5	1	2	14	0	9	2	1	3	0	0	0	0	0	4	2	0	0	0	0	0	0	0	0	7	11	7	3	2	0	0	0	0	0	0	0	0
	Qrob_T0153110.2	25	21	18	20	26	27	23	29	75	18	26	54	34	27	20	22	64	48	19	38	23	25	29	16	14	53	62	31	17	27	25	12	14	8	11	39	12	56	31	26	20	14	51	18	35	7	19	15
	Qrob_T0153210.2	0	0	0	0	0	0	0	0	0	0	1	1	0	1	0	1	0	1	1	8	1	9	6	1	0	2	4	8	9	15	0	0	1	0	0	25	16	24	7	0	0	0	1	0	0	0	2	0
	Qrob_T0153990.2	0	0	0	9	0	12	5	0	0	0	1	0	9	5	0	0	6	10	0	3	3	0	0	0	0	9	10	16	9	7	1	7	3	0	12	0	0	0	0	37	12	13	8	21	21	3	3	4
	Qrob_T0154040.2	1	0	23	3	5	0	11	12	9	16	6	0	5	12	7	5	36	20	3	14	3	0	0	1	7	12	4	0	0	0	2	13	7	0	4	0	0	1	0	1	3	34	7	64	62	118	13	12
	Qrob_T0156040.2	2	11	2	5	10	16	16	19	16	18	3	68	49	28	36	30	67	39	7	76	9	43	46	1	24	122	165	20	13	28	35	24	18	35	13	91	88	240	72	29	20	6	15	38	20	21	55	51
	Qrob_T0156090.2	298	223	302	306	241	357	291	361	346	277	260	164	257	229	306	453	145	383	366	145	192	265	210	216	256	178	175	123	132	119	208	332	257	199	298	133	255	219	300	200	266	262	295	408	363	420	290	289
	Qrob_T0156240.2	13	7	0	7	31	31	31	73	103	45	36	1	27	0	158	78	30	40	0	6	4	0	0	0	1	16	7	0	0	0	3	29	15	8	21	1	3	0	3	28	29	30	46	28	7	16	112	64
	Qrob_T0156400.2	161	264	183	213	148	245	185	262	314	252	201	274	197	250	161	153	189	171	222	215	231	294	258	187	173	312	286	105	149	160	285	324	311	270	290	200	149	235	191	267	192	260	277	308	285	303	163	155
	Qrob_T0157220.2	117	216	195	215	152	164	160	126	167	108	77	139	106	222	153	224	175	210	133	134	172	216	140	106	167	187	219	146	143	163	170	149	157	115	127	224	199	269	231	172	151	107	173	195	197	288	122	89
	Qrob_T0157570.2	587	1015	952	1077	1138	1101	990	1090	1097	1065	760	1197	924	863	720	1370	1239	1415	1084	1063	1253	984	1064	964	954	1634	1547	797	1344	817	1133	1160	1089	921	909	823	921	1161	1077	837	1008	976	931	1371	1220	1043	875	557
	Qrob_T0157690.2	1	0	0	0	0	4	7	0	0	0	0	0	0	0	20	90	1	46	0	4	0	0	0	9	6	0	0	0	0	0	0	0	0	0	0	10	0	10	0	0	1	4	3	11	11	16	3	0
	Qrob_T0158100.2	465	400	460	386	378	386	334	265	253	344	300	417	300	344	265	594	435	443	377	490	550	470	545	460	461	671	821	411	495	483	561	725	708	381	766	515	473	666	463	575	490	563	557	900	991	819	428	381
	Qrob_T0158200.2	12	1	6	23	43	24	18	7	14	32	10	642	145	62	199	17	346	144	8	189	20	35	2	22	26	436	469	27	14	28	0	27	10	7	26	331	155	563	221	170	13	0	2	10	17	37	116	86
	Qrob_T0158410.2	0	0	0	0	0	2	0	0	4	0	0	3	0	0	0	0	128	25	2	27	4	0	1	8	8	21	24	0	0	0	0	3	0	0	0	93	21	131	14	2	0	0	0	0	0	1	5	8
	Qrob_T0158420.2	0	0	0	0	0	0	1	0	0	0	0	2	0	3	0	2	59	23	0	21	0	0	0	7	26	28	20	0	1	0	1	0	0	0	0	68	8	106	4	1	0	0	0	1	0	0	2	20
	Qrob_T0158530.2	116	19	15	56	54	98	85	80	60	29	29	76	40	33	16	12	88	37	7	132	46	80	69	148	110	50	58	123	78	203	457	73	65	92	84	123	106	211	201	119	108	74	124	32	41	39	78	92
	Qrob_T0158580.2	0	1	1	12	4	28	11	3	2	0	3	15	2	8	4	0	2	0	0	16	3	27	24	0	1	0	1	4	3	0	19	1	3	5	0	14	24	18	6	3	1	0	4	4	9	2	1	0
	Qrob_T0158620.2	22	36	35	27	42	17	21	2	11	15	5	32	46	33	32	6	33	5	20	19	27	47	21	10	0	27	23	21	3	26	7	25	23	3	20	46	55	35	78	23	19	18	20	52	33	49	16	5
	Qrob_T0158940.2	33	55	50	13	33	11	19	1	2	5	4	0	7	33	5	0	9	2	1	2	6	33	12	40	39	35	46	43	6	55	0	16	18	6	24	0	0	1	2	92	75	37	60	5	17	19	4	12
	Qrob_T0158950.2	7	14	26	4	9	0	1	0	0	3	7	0	0	12	4	0	6	1	0	0	1	3	0	0	0	3	3	0	0	7	0	1	2	0	7	0	0	0	0	5	15	6	9	13	3	12	5	5
	Qrob_T0159300.2	0	12	1	1	0	1	0	28	8	2	4	3	0	1	1	0	2	2	0	3	16	29	2	8	13	4	1	49	24	92	8	25	17	33	20	6	15	0	10	28	51	15	65	29	40	41	0	0
	Qrob_T0159440.2	409	1204	505	436	347	514	424	513	567	351	242	236	524	386	903	277	366	317	336	324	820	702	376	714	875	485	523	534	510	583	1614	1076	976	1174	955	378	987	453	1227	621	643	762	757	1574	2098	1611	421	374
	Qrob_T0159490.2	355	314	304	290	312	351	291	462	477	431	343	216	311	519	361	251	262	267	233	339	369	501	445	395	432	413	345	266	521	217	694	641	516	869	409	284	397	365	401	469	536	634	561	924	768	947	224	243
	Qrob_T0159510.2	14	71	44	49	79	16	50	19	32	80	55	248	94	45	68	128	467	233	54	265	72	80	127	59	49	457	536	58	96	104	26	86	61	30	66	291	121	455	135	131	58	94	88	46	41	34	100	100
	Qrob_T0159600.2	79	121	147	209	213	187	251	132	145	109	79	131	103	110	130	421	248	323	234	217	323	254	156	126	180	197	200	162	161	211	229	210	168	139	166	205	271	294	308	172	172	199	181	222	232	198	129	186
	Qrob_T0159680.2	131	208	228	311	388	217	190	251	208	342	195	543	373	254	354	426	643	506	304	503	269	384	413	228	262	654	635	159	251	201	237	279	194	235	224	438	326	697	306	342	278	239	314	232	201	267	343	264
	Qrob_T0159850.2	508	658	661	902	861	800	832	574	599	750	490	776	699	688	565	960	1418	1213	1518	1067	1147	1639	861	903	1061	1238	1277	967	1036	1285	1206	1212	1207	1234	1165	1411	1740	1817	1780	1051	982	1210	1070	1577	1672	1509	936	891
	Qrob_T0159870.2	0	0	4	0	1	0	0	0	0	0	2	10	1	0	4	0	22	15	5	7	2	5	0	0	0	53	40	0	0	0	0	3	0	0	0	13	4	29	6	1	4	0	2	0	8	1	0	2
	Qrob_T0160110.2	552	1045	832	855	807	913	730	1012	1023	1002	771	996	806	893	940	818	889	905	860	922	1152	1191	1359	1014	1204	1330	1207	584	892	695	1235	1130	984	977	1070	879	878	1277	927	861	1060	1007	1211	1342	1329	1306	756	666
	Qrob_T0160200.2	68	97	93	130	195	68	123	66	105	180	24	341	151	109	115	220	606	342	167	233	101	129	75	80	74	531	507	105	88	122	47	99	104	69	82	321	141	531	263	135	101	86	83	55	44	66	103	128
	Qrob_T0160460.2	649	596	882	834	1181	921	856	966	1115	968	610	1528	855	563	813	1449	1456	1353	1019	1305	1170	1734	882	768	882	1157	1220	796	731	859	1035	915	752	770	744	1365	1780	1854	1857	1157	873	811	999	949	828	902	673	623
	Qrob_T0160480.2	36	24	26	25	46	22	33	18	12	15	18	56	26	42	18	45	51	56	19	37	20	39	19	13	37	66	69	16	20	37	12	10	1	20	20	68	65	65	60	46	22	38	9	32	25	19	74	18
	Qrob_T0161240.2	91	167	153	170	171	204	170	138	128	168	130	156	60	132	123	146	161	143	154	161	161	164	101	83	78	117	79	116	106	102	236	175	155	122	159	111	121	131	94	120	122	183	141	165	154	173	176	188
	Qrob_T0161340.2	224	351	263	428	399	430	440	574	545	478	361	473	389	285	365	581	570	654	625	384	586	544	670	414	418	489	523	270	355	303	552	721	648	372	645	425	470	612	408	421	447	458	486	487	493	447	439	381
	Qrob_T0161620.2	4	0	3	4	4	3	2	2	2	5	1	14	2	5	3	3	295	94	0	115	3	14	11	10	17	135	120	1	4	0	4	1	0	5	0	305	118	457	161	13	3	1	1	11	12	0	3	10
	Qrob_T0161920.2	180	247	215	104	113	65	80	56	65	33	13	190	76	191	153	36	12	24	42	68	62	41	66	82	109	107	136	75	49	88	29	32	33	23	44	95	50	121	53	90	187	80	143	322	151	294	22	10
	Qrob_T0162760.2	0	8	7	2	2	7	9	0	0	0	0	0	0	0	14	0	0	0	0	1	1	1	0	0	0	9	8	0	0	4	0	10	2	4	7	0	0	1	0	0	0	0	2	0	2	0	3	9
	Qrob_T0162940.2	44	38	57	69	63	39	50	30	50	56	43	282	67	37	57	33	360	142	77	191	40	75	36	34	58	417	427	41	21	22	17	74	53	17	71	205	69	306	103	118	40	49	46	22	34	45	72	81
	Qrob_T0163030.2	8	1	21	0	13	2	1	9	7	4	5	40	29	3	6	19	39	29	6	60	3	6	9	2	8	40	44	25	5	31	7	4	6	0	8	67	26	109	41	6	1	5	3	3	2	11	11	16
	Qrob_T0163670.2	46	73	76	90	73	66	48	48	48	36	42	41	44	78	72	78	65	72	39	70	76	98	96	75	62	63	63	90	43	81	96	44	50	48	21	70	89	75	94	78	42	57	47	81	60	76	69	44
	Qrob_T0163760.2	932	1151	1229	959	1237	991	1021	825	946	829	723	894	642	875	961	1363	1237	1407	1105	1161	1493	1394	1216	962	867	1298	1297	1464	1288	1575	1380	1326	1121	1075	1058	1371	2051	1661	2119	1152	940	1419	1077	1623	1573	1610	918	1001
	Qrob_T0163920.2	340	345	277	688	612	581	589	566	604	737	451	693	466	571	546	314	739	441	440	657	598	662	471	462	539	547	565	726	746	771	857	462	499	686	443	714	1077	993	1035	799	445	618	504	731	779	911	530	593
	Qrob_T0164850.2	3	10	5	35	23	54	35	11	4	1	7	13	3	16	6	83	2	58	7	3	5	38	5	17	19	15	2	12	2	5	41	3	7	22	2	55	52	44	53	18	25	24	26	14	4	16	25	15
	Qrob_T0164930.2	913	616	983	860	1549	888	885	709	722	962	785	1032	895	902	820	866	1184	1023	1027	856	863	1033	837	867	972	1098	1069	1143	904	1364	501	657	618	719	615	1029	1368	1271	1143	1099	544	1129	574	827	772	1075	997	1023
	Qrob_T0165090.2	1034	1811	1711	1212	1221	1354	1228	1361	1246	1236	816	1214	1333	1877	1306	945	993	957	973	1186	1384	1697	1400	1101	1172	1867	1950	807	1526	1077	1742	1875	1733	1460	1785	1277	1317	1840	1341	1489	1651	1854	1687	2588	2315	2251	846	762
	Qrob_T0165780.2	12	1	0	1	11	1	1	0	0	0	0	0	13	0	0	0	8	3	0	0	11	6	0	0	1	7	13	0	0	0	0	4	10	0	8	0	0	0	1	0	1	2	2	1	9	8	0	0
	Qrob_T0167000.2	6	3	1	9	5	0	9	4	2	0	4	3	3	0	7	0	5	3	0	8	0	0	0	5	2	13	6	3	0	9	0	2	0	0	1	4	11	6	17	13	1	0	1	3	3	1	7	6
	Qrob_T0168050.2	141	229	175	281	227	302	227	187	213	150	159	244	186	266	210	191	269	202	262	232	273	227	257	192	203	301	302	225	240	195	247	314	292	358	280	167	298	363	233	233	264	166	255	350	365	353	187	214
	Qrob_T0169870.2	138	244	186	167	257	156	197	435	465	423	300	285	291	206	274	275	272	314	352	337	256	195	430	239	239	215	215	118	195	157	152	306	273	372	186	229	187	279	144	154	204	165	213	141	125	160	219	235
	Qrob_T0170160.2	2418	2214	3149	2827	4585	2715	2974	2390	2554	2862	2055	4361	2780	3141	3192	3117	4819	3851	2807	3472	2721	3144	2465	2263	2441	4306	4423	3529	3010	3930	1951	2034	1703	2088	1819	3112	4037	4288	3912	3811	1667	2764	1881	3368	3051	3070	3056	2880
	Qrob_T0170330.2	121	118	242	277	293	341	301	138	135	143	196	253	86	193	240	95	159	140	149	215	86	241	172	95	96	182	233	256	168	274	217	215	168	261	201	442	1081	595	1338	322	186	330	240	204	325	143	117	146
	Qrob_T0171190.2	297	1065	824	1096	588	1230	974	1271	1283	924	837	815	662	890	569	1118	498	943	684	1061	1286	1140	1305	1175	1488	735	716	482	850	493	1650	1238	975	993	1043	762	761	880	708	790	881	678	1117	1116	890	1062	475	549
	Qrob_T0171240.2	185	541	375	345	394	384	420	492	439	385	318	295	341	467	371	637	379	605	529	402	722	578	646	563	572	602	614	137	587	222	627	869	787	508	754	314	335	350	429	451	625	459	600	714	791	589	347	338
	Qrob_T0171280.2	265	338	285	202	299	243	212	280	253	220	167	225	227	286	234	233	193	211	210	224	336	305	301	208	236	298	332	197	215	203	242	350	300	195	364	193	243	282	291	248	236	207	254	379	369	369	177	188
	Qrob_T0171520.2	78	45	64	93	132	76	117	96	91	103	37	90	87	31	170	51	59	136	42	138	141	194	95	70	77	249	250	167	137	128	256	292	254	199	258	157	238	195	257	430	327	218	326	227	256	271	81	57
	Qrob_T0171670.2	132	57	77	54	45	31	40	22	20	35	16	30	27	75	24	17	14	21	37	34	43	44	30	26	16	24	21	17	60	27	62	22	17	10	40	25	66	45	105	28	31	42	24	60	41	82	30	17
	Qrob_T0171740.2	311	362	295	407	409	466	411	432	390	434	372	456	429	414	399	255	292	299	335	433	382	370	348	393	434	357	443	312	356	311	305	411	362	419	365	276	299	309	289	352	411	503	391	457	434	529	359	344
	Qrob_T0172200.2	14	13	41	23	18	22	9	16	3	3	5	14	19	11	7	12	4	5	12	11	12	19	10	48	43	6	11	6	8	13	1	11	16	2	12	12	35	38	36	29	23	16	23	13	8	16	11	11
	Qrob_T0172560.2	92	168	133	76	195	30	67	26	38	142	39	705	267	234	136	188	598	252	57	288	78	124	38	61	66	736	872	24	50	28	24	94	70	73	90	369	141	534	203	214	67	121	73	54	46	64	117	52
	Qrob_T0172590.2	555	618	700	643	679	710	685	1253	1048	1033	901	883	966	664	747	686	713	670	957	1080	935	1041	1167	1116	1374	748	702	1161	928	1391	1162	1056	998	1073	980	773	912	1089	808	1112	1144	1162	1184	977	1002	1000	849	842
	Qrob_T0172750.2	346	342	289	746	566	907	717	941	745	803	850	725	836	482	680	510	400	575	924	698	805	651	978	943	1173	358	402	1027	973	1168	1139	800	851	1560	733	511	691	574	509	1014	1097	1024	968	903	1018	853	679	705
	Qrob_T0172830.2	516	750	712	736	708	961	792	1017	1019	867	576	1026	891	813	873	1049	1076	1049	889	811	801	1288	856	760	928	987	944	401	606	516	579	1074	949	797	863	819	752	1112	747	822	967	720	981	1009	942	889	838	692
	Qrob_T0172910.2	0	10	13	3	5	5	14	6	1	3	4	10	23	12	7	16	6	14	57	23	17	24	24	9	11	24	11	4	7	2	3	23	6	7	31	6	7	2	4	11	2	7	0	8	5	4	13	3
	Qrob_T0173110.2	901	1522	1697	1653	1941	1731	1674	1435	1627	1506	858	2449	1428	1820	1453	2144	3345	2501	1570	2183	1803	2472	1679	1664	1845	3112	3240	1200	1345	1211	2136	1830	1474	1165	1469	2548	2194	3630	2161	1861	1589	1374	1598	2379	2091	2164	1268	1186
	Qrob_T0173140.2	35	82	51	83	109	58	60	123	119	160	52	1569	184	246	611	259	2459	913	87	489	118	94	90	236	249	2414	2606	71	94	126	31	112	61	76	62	790	272	1338	488	459	56	49	47	21	33	45	110	120
	Qrob_T0173220.2	1	0	18	63	15	87	52	16	5	5	5	15	30	4	7	8	43	25	1	168	11	135	28	10	11	67	66	20	14	25	261	80	98	128	77	355	237	521	283	18	56	25	59	50	218	22	31	44
	Qrob_T0173250.2	8	5	0	11	2	9	9	16	15	10	0	7	20	52	14	9	33	8	1	12	6	4	2	3	4	7	3	21	7	13	57	30	71	11	60	7	7	18	13	46	2	20	7	33	57	23	17	60
	Qrob_T0173380.2	0	0	3	0	5	0	6	0	0	0	0	0	0	0	1	0	0	0	0	1	0	2	5	0	0	0	0	8	5	4	1	0	2	0	1	20	7	11	8	0	5	3	0	0	0	0	0	0
	Qrob_T0174010.2	90	82	111	101	115	92	93	98	85	70	60	92	69	73	66	143	82	109	183	81	97	118	106	92	96	80	105	76	70	71	65	80	57	95	47	123	137	143	131	82	76	48	69	105	97	117	51	49
	Qrob_T0174450.2	702	824	784	1131	1403	1019	957	974	1010	932	807	1141	899	693	777	1091	1342	1131	984	1090	1129	1031	1046	799	820	1192	1236	1702	1193	1653	1284	961	837	1000	756	1099	1411	1512	1365	1033	762	919	849	1043	958	1088	1101	990
	Qrob_T0175460.2	92	194	153	307	297	341	317	337	408	351	215	382	314	177	161	330	466	367	376	311	267	380	357	234	249	331	378	233	214	178	365	275	253	218	237	356	343	544	374	314	287	242	268	357	315	314	249	245
	Qrob_T0175490.2	0	2	17	25	19	35	16	16	7	17	9	161	23	49	12	39	649	228	20	121	25	21	22	7	8	109	151	23	21	25	13	5	10	44	16	160	71	224	61	61	8	14	14	5	7	4	21	14
	Qrob_T0176220.2	82	149	177	96	186	44	61	13	24	67	33	695	173	246	102	82	206	137	93	673	193	176	133	833	663	238	303	621	341	770	97	73	60	69	75	111	191	123	214	706	605	357	819	124	140	88	374	353
	Qrob_T0176250.2	236	335	328	220	241	163	223	276	274	258	285	150	167	191	348	295	304	297	736	291	343	322	396	584	581	191	207	107	205	171	313	328	271	227	259	174	246	214	244	293	351	310	417	288	341	254	452	405
	Qrob_T0176710.2	1284	1151	1267	1414	1601	1593	1562	1301	1448	1669	1326	1671	2321	1320	1379	520	1511	1057	2794	1152	1294	1382	1317	1156	1296	1370	1528	1173	1264	1359	1550	2107	1828	2121	1784	1334	1312	1581	1103	1896	1544	1603	1821	2020	2065	2134	974	982
	Qrob_T0176940.2	732	852	950	666	645	991	743	698	643	665	583	718	699	764	675	929	638	719	829	721	929	1158	972	840	863	813	913	438	611	441	701	1047	920	820	916	817	966	994	906	799	796	915	856	930	852	1029	583	539
	Qrob_T0177370.2	3	6	12	16	20	22	21	13	18	17	16	74	16	17	17	20	13	20	18	13	10	13	24	5	4	1	2	11	11	4	26	33	23	57	40	21	15	35	19	21	35	36	30	37	48	23	12	24
	Qrob_T0178130.2	495	941	819	734	780	977	808	1001	1065	977	687	833	777	1141	850	552	657	603	716	806	791	1203	1082	832	883	1036	978	539	727	590	1298	1217	1222	936	1073	799	931	1086	1033	911	1013	1001	1187	1290	1338	1242	776	601
	Qrob_T0178230.2	486	712	576	541	694	586	665	764	751	779	556	702	578	523	609	485	503	541	806	684	570	508	602	580	594	633	668	475	592	560	553	605	491	644	455	410	484	520	513	502	461	644	529	540	593	469	483	464
	Qrob_T0178280.2	815	2634	2161	8260	2718	13620	8916	2030	2269	2987	1960	1873	2467	3983	2873	1433	1604	1706	2862	2695	1439	4105	5036	2244	2435	3189	3145	2995	3677	3048	4992	6079	5961	8428	4894	3700	4684	4793	4382	6719	5934	6177	6568	6246	7244	5848	4217	4309
	Qrob_T0178440.2	0	0	0	3	1	0	0	0	0	0	0	21	0	9	0	22	4	28	0	23	1	30	2	1	2	0	1	124	44	103	0	0	0	0	0	14	15	13	1	1	0	0	0	2	0	0	0	0
	Qrob_T0178460.2	4	3	8	0	3	2	1	1	0	9	0	13	9	1	2	6	9	13	8	34	0	6	5	4	5	102	60	1	4	2	1	1	5	1	6	64	8	95	10	20	3	3	4	9	1	15	11	8
	Qrob_T0178490.2	193	157	128	212	340	229	227	189	228	339	155	476	390	115	206	719	558	635	180	384	162	365	237	327	423	299	219	186	180	155	58	161	121	141	151	319	234	538	213	232	169	232	208	116	118	119	316	245
	Qrob_T0178510.2	839	1544	1271	1025	1068	1072	987	1815	1864	1626	1142	1471	1500	1554	1291	1491	1449	1506	1408	1319	1334	1437	1725	1318	1548	1497	1451	451	1103	499	1184	1891	1716	1412	1624	1071	848	1472	903	1287	1643	1348	1772	1415	1345	1058	1159	924
	Qrob_T0178970.2	1	1	9	7	28	8	23	6	12	10	18	14	20	16	11	11	39	11	12	21	13	10	7	7	10	30	37	24	0	15	6	0	1	9	0	14	35	38	4	23	4	5	7	20	6	6	15	17
	Qrob_T0178990.2	7	3	5	15	8	22	20	26	26	19	28	18	47	24	13	12	74	44	8	28	6	23	9	4	6	39	30	7	8	8	8	12	11	1	1	29	15	65	9	13	11	8	22	8	12	9	21	15
	Qrob_T0179010.2	237	298	377	384	386	410	380	845	646	567	545	487	527	286	328	569	469	607	698	228	634	388	250	323	394	609	583	342	466	372	430	412	366	757	295	341	329	426	306	396	429	529	381	520	537	463	227	317
	Qrob_T0179030.2	10	22	26	13	31	20	19	6	20	32	26	64	52	5	38	38	36	22	104	21	44	15	54	10	11	108	113	1	34	11	16	46	44	5	46	2	7	15	0	18	24	9	26	39	28	42	107	86
	Qrob_T0180830.2	2	0	10	5	0	4	7	0	7	10	7	0	7	0	10	0	5	1	1	0	0	182	1	1	3	21	19	183	51	138	25	7	0	0	4	34	61	8	8	1	6	29	7	538	461	490	2	2
	Qrob_T0181170.2	10	3	11	30	16	31	23	39	22	25	17	5	18	14	29	1	4	4	22	9	3	5	22	10	21	20	26	15	24	45	35	25	33	24	26	9	0	1	22	45	36	7	16	50	53	33	3	13
	Qrob_T0181420.2	927	1005	958	831	599	809	766	463	598	416	684	243	591	690	621	619	480	570	972	380	895	699	588	1120	1331	495	505	457	437	353	677	682	517	252	591	349	493	315	458	499	508	537	572	581	542	593	560	607
	Qrob_T0181490.2	49	8	132	15	3	9	1	50	52	21	18	20	54	57	43	4	182	78	4	13	37	25	3	55	53	87	52	26	19	14	224	219	238	78	276	25	79	33	121	104	86	169	86	138	309	120	45	48
	Qrob_T0181570.2	60	5	21	0	0	0	0	0	0	0	0	0	0	7	0	0	1	2	0	0	1	1	0	96	54	7	3	4	0	3	5	11	14	0	8	1	3	0	0	26	41	50	65	8	17	1	0	17
	Qrob_T0181580.2	0	6	1	1	2	0	4	1	1	5	0	0	4	1	3	6	3	3	0	0	2	3	0	0	0	7	19	21	0	11	24	23	10	1	22	0	0	3	0	8	0	6	0	18	55	4	0	0
	Qrob_T0181600.2	9	63	62	19	56	4	27	46	34	40	28	27	11	52	97	24	9	28	112	3	78	16	26	31	46	27	38	42	28	35	90	70	52	9	81	14	38	24	18	36	25	7	15	63	46	50	23	4
	Qrob_T0181890.2	94	145	127	68	68	99	76	239	149	115	131	70	64	113	74	74	148	94	83	123	60	83	91	117	135	287	319	35	55	75	131	103	80	61	77	206	89	330	110	99	100	68	81	68	73	63	47	66
	Qrob_T0182080.2	266	306	348	471	794	465	446	280	267	634	211	1523	852	464	733	345	821	628	428	1254	388	571	318	202	271	848	940	572	407	593	467	341	333	322	311	772	672	1071	685	754	339	291	316	706	592	501	761	545
	Qrob_T0182090.2	44	85	89	136	201	146	141	76	115	220	71	557	297	110	246	158	356	214	131	364	162	220	125	65	54	367	328	243	165	252	169	103	122	103	126	251	257	344	316	243	119	125	139	238	210	139	255	199
	Qrob_T0182170.2	39	56	74	93	86	82	74	79	82	67	35	47	32	106	61	11	30	50	38	85	104	152	40	28	30	112	150	70	59	73	200	159	124	82	144	66	100	95	65	185	178	63	144	105	152	107	33	3
	Qrob_T0182280.2	4	2	11	8	17	10	10	10	7	12	2	37	18	6	19	45	119	64	35	64	40	38	26	22	22	81	90	27	8	10	0	1	9	8	13	91	51	94	49	37	20	24	7	8	6	12	32	22
	Qrob_T0182330.2	733	537	905	1092	1423	793	929	430	576	599	485	575	630	723	554	1303	1559	1331	762	781	1182	1060	788	497	573	935	929	1787	1424	1982	891	791	727	930	736	1066	1860	1242	1813	835	681	1017	849	1057	1142	1119	833	907
	Qrob_T0182470.2	180	212	317	237	288	238	231	209	258	242	197	248	217	226	201	326	273	357	307	309	356	350	301	285	313	282	269	202	243	195	186	277	241	163	237	285	394	423	347	193	214	210	203	306	206	272	205	186
	Qrob_T0182490.2	0	4	11	34	11	66	28	0	0	7	2	22	0	5	4	65	53	53	5	21	10	28	7	2	1	8	6	16	3	22	0	0	1	0	0	34	39	19	47	11	27	20	22	2	0	0	0	5
	Qrob_T0182530.2	8	6	4	4	2	1	4	14	17	4	6	8	5	18	6	1	2	1	10	1	5	10	3	0	6	11	5	0	20	0	3	19	7	20	0	3	3	1	0	6	6	1	2	15	4	6	5	9
	Qrob_T0182590.2	5	4	10	23	30	4	21	27	19	11	13	29	7	78	55	5	22	5	9	27	29	32	73	66	62	6	3	20	21	28	16	19	14	16	4	24	54	64	55	39	16	8	11	10	1	8	1	5
	Qrob_T0183040.2	47	25	37	55	134	13	54	10	9	79	13	142	83	44	52	37	63	36	7	85	8	57	36	24	31	99	131	42	61	34	3	5	16	17	24	67	42	104	48	53	8	17	14	6	14	5	37	31
	Qrob_T0183180.2	1146	974	1210	1594	2069	992	1277	865	951	950	708	1052	704	1251	987	1556	1948	1675	975	966	1639	1520	1400	1122	1331	1321	1530	2762	2273	2732	1429	1177	1054	1708	876	1600	2466	1928	2574	1148	937	1607	1013	2120	2324	2058	859	872
	Qrob_T0183220.2	6	41	34	58	39	22	49	38	27	41	17	35	14	34	19	71	73	50	26	47	62	33	23	21	41	33	30	42	43	60	13	34	26	13	17	34	55	68	43	30	23	16	11	19	26	29	19	26
	Qrob_T0183240.2	893	882	1258	1575	2877	1544	1493	1174	1412	2248	988	5396	2049	1250	2342	3227	8712	4980	1907	3412	1251	1515	1808	1694	1796	5572	5649	1351	984	1266	1309	1119	1020	794	1023	3674	3054	5889	3981	2531	937	1289	916	1009	938	950	1757	1412
	Qrob_T0183370.2	35	33	65	48	42	104	72	54	55	61	29	78	67	39	30	164	39	128	69	22	57	33	35	36	29	11	17	53	24	23	37	63	51	44	65	14	47	24	45	182	49	81	69	105	106	109	59	68
	Qrob_T0183450.2	12	29	19	65	112	44	63	19	24	86	61	172	49	18	30	252	206	217	179	90	161	64	119	81	56	23	60	68	66	89	21	97	94	68	128	54	48	42	34	63	78	29	71	5	9	9	78	65
	Qrob_T0183460.2	21	37	48	59	168	53	81	36	62	114	50	184	83	25	75	84	170	94	23	279	68	68	91	40	40	114	150	85	62	93	9	27	16	43	11	100	72	182	106	80	24	29	32	12	17	11	116	103
	Qrob_T0184020.2	23	13	27	27	27	21	20	14	19	30	20	50	18	13	13	20	26	39	22	19	12	18	42	12	14	65	53	13	12	7	18	3	12	4	16	34	22	35	19	25	13	16	24	11	14	6	22	20
	Qrob_T0184050.2	154	310	245	326	377	363	317	273	377	353	179	439	276	273	241	614	599	556	352	382	335	420	293	275	276	497	539	306	349	295	336	329	322	313	256	422	490	452	536	354	346	266	380	425	383	344	315	258
	Qrob_T0184360.2	274	351	394	617	823	427	503	437	512	643	420	909	683	342	443	1199	1986	1538	678	935	1027	704	739	589	614	1263	1341	466	469	449	501	654	515	370	508	821	764	1194	828	699	477	516	540	514	527	433	934	709
	Qrob_T0184380.2	80	93	62	90	148	57	61	61	88	140	46	218	133	87	83	95	441	215	116	177	75	90	110	56	67	304	302	194	106	202	67	91	72	133	66	190	133	352	216	158	69	109	82	93	121	108	109	73
	Qrob_T0185430.2	7	0	1	5	1	4	8	3	3	7	5	54	36	8	39	13	47	23	1	16	0	30	17	26	13	62	57	8	16	18	12	14	4	2	0	34	33	55	24	30	3	4	18	5	2	7	11	6
	Qrob_T0185610.2	2	0	0	0	0	1	3	0	0	0	0	136	3	8	4	3	0	0	2	127	7	10	0	188	203	2	2	156	53	174	0	1	0	0	0	8	13	9	18	148	135	66	112	0	1	0	0	5
	Qrob_T0185870.2	3	8	18	4	22	8	3	15	14	49	9	2	4	20	5	22	5	8	4	7	5	8	17	10	16	7	4	0	3	6	28	16	16	10	21	9	0	3	6	5	2	7	8	10	10	7	9	10
	Qrob_T0185910.2	6	4	0	3	1	14	10	6	5	4	0	9	2	5	1	5	5	6	6	3	2	3	0	0	4	5	2	4	5	1	0	4	2	11	4	0	0	0	0	10	1	13	8	4	5	1	0	0
	Qrob_T0186200.2	885	761	954	888	1026	884	892	823	903	961	762	921	856	758	849	856	1106	981	990	914	847	999	905	716	876	950	898	1143	993	1206	925	843	677	686	631	1026	1208	1274	1111	822	600	877	616	962	1093	1090	910	1000
	Qrob_T0186240.2	58	131	140	189	149	186	168	216	248	227	122	432	166	148	215	298	543	380	217	319	175	336	295	160	151	690	665	99	135	116	156	239	209	186	235	468	283	811	304	272	218	213	290	308	264	240	142	162
	Qrob_T0186250.2	79	131	168	80	133	118	65	153	142	167	113	250	164	120	161	130	251	142	190	229	136	211	199	127	160	254	334	68	99	108	84	195	156	79	165	274	173	484	203	161	152	126	163	169	165	178	134	146
	Qrob_T0186370.2	992	2276	1652	1664	2061	1576	1672	1488	1541	2288	1388	2109	1731	1302	1185	1553	2851	1975	2023	2064	2251	1776	3170	1268	1459	2310	2284	1243	1696	1475	1476	1794	1553	1379	1676	1314	1375	1686	1227	1578	1485	1609	1733	1710	1734	1822	2607	2378
	Qrob_T0186580.2	178	292	148	170	158	194	200	342	305	326	253	205	235	313	212	173	142	142	294	268	288	254	480	202	163	317	267	182	411	217	492	397	343	482	230	193	257	283	258	322	308	231	364	329	326	315	217	156
	Qrob_T0186630.2	27255	31771	21241	31677	39263	34256	30369	47577	45898	48508	40629	37284	26593	14217	24081	52329	52555	55370	56998	34423	43097	19556	36386	35686	38209	26148	27265	29094	30078	30291	14962	23204	21234	27514	19158	17040	17935	23830	16924	20077	19698	16532	22457	16768	16963	16954	27117	29591
	Qrob_T0186780.2	15	7	17	129	22	260	151	95	74	84	33	95	177	43	51	17	22	24	71	122	155	99	89	114	110	249	311	101	29	100	419	251	213	343	184	69	73	108	135	396	342	181	352	87	172	86	70	108
	Qrob_T0187110.2	21	137	24	34	65	7	40	53	44	60	30	13	33	147	20	16	40	18	84	38	103	6	53	9	15	44	31	3	44	10	16	20	15	6	19	6	4	3	8	9	17	9	9	32	32	27	37	27
	Qrob_T0187460.2	0	0	0	1	9	2	5	4	7	5	1	26	3	1	14	11	168	55	1	76	0	4	3	3	5	125	133	0	3	7	0	1	2	8	2	137	46	212	52	33	8	9	3	1	0	1	16	8
	Qrob_T0188050.2	185	310	266	138	119	155	133	303	396	180	261	123	50	136	223	41	76	41	100	104	146	70	247	116	181	79	86	49	120	102	231	136	162	146	121	75	132	105	124	84	125	117	126	127	131	97	125	133
	Qrob_T0188060.2	0	0	0	3	0	0	3	1	1	2	5	140	33	32	19	16	211	94	0	88	6	8	6	15	0	135	158	2	4	2	2	0	2	2	2	131	32	166	33	14	0	3	7	0	0	1	21	34
	Qrob_T0188540.2	36	19	93	123	244	68	118	66	50	294	49	241	239	60	130	109	135	117	44	205	27	195	124	22	34	87	177	73	93	91	54	38	26	37	30	143	90	181	63	124	36	67	42	47	42	63	204	166
	Qrob_T0188690.2	2152	2939	2886	2919	2584	4075	3356	2906	2820	2350	1979	1632	2066	5943	3428	956	1344	1209	1923	2223	2971	3014	2472	2764	3151	4188	4374	2200	3012	2330	5915	7734	6944	8045	6531	2493	4618	3190	5280	3899	3863	8385	3969	21108	18747	21483	2113	1743
	Qrob_T0188950.2	443	696	638	797	898	966	865	742	834	676	427	850	627	948	695	1099	1268	1193	550	963	1029	1051	631	786	889	1303	1350	647	706	674	1030	840	749	610	677	1150	1125	1692	1111	988	798	551	881	1138	1094	1006	602	518
	Qrob_T0189020.2	4612	7224	9622	13522	20375	11236	13418	4871	6118	8741	4146	17707	12523	9593	11686	21570	15115	19146	7108	19146	11802	14894	8937	6020	6375	15918	16231	17429	15620	18964	6781	8381	6738	7622	6266	13597	20703	17655	20771	11842	5433	5978	5732	10691	11070	10029	11368	9934
	Qrob_T0189030.2	29	54	76	9	27	24	19	49	28	23	21	25	24	22	49	10	17	14	36	19	39	38	12	18	14	66	46	44	28	71	68	52	54	49	51	23	29	8	32	63	59	48	53	69	55	43	5	34
	Qrob_T0189040.2	135	316	261	183	127	286	201	254	175	155	141	150	122	171	306	70	81	76	172	191	301	227	85	162	224	392	378	186	179	228	361	268	240	219	264	122	206	136	229	273	300	230	307	249	313	186	108	81
	Qrob_T0189130.2	3	13	19	9	10	11	1	10	1	6	5	10	7	4	2	9	24	7	29	6	14	14	5	8	5	6	23	7	3	13	17	5	1	10	2	23	18	12	16	6	9	19	20	11	13	5	13	18
	Qrob_T0189170.2	185	325	269	233	260	270	246	167	243	230	203	261	191	279	243	122	294	216	312	116	238	325	188	133	210	318	263	93	111	92	236	263	231	165	257	143	152	199	110	161	154	177	247	217	191	174	209	241
	Qrob_T0189290.2	22	43	26	46	68	39	40	39	53	51	38	53	43	40	16	50	80	48	35	62	55	60	35	26	33	83	85	41	27	34	12	15	32	18	30	58	37	71	48	38	34	24	40	48	44	34	42	25
	Qrob_T0189560.2	131	308	305	327	521	358	288	233	290	461	152	1143	547	425	486	477	1593	850	328	867	326	564	269	203	210	1358	1365	266	180	284	201	303	260	156	266	894	488	1456	569	530	357	278	366	265	279	270	482	334
	Qrob_T0189640.2	2586	2160	3161	4575	6396	4132	4446	2964	3013	2968	2286	3193	1523	3406	1484	5902	4233	5281	3170	3199	5877	5021	1881	1962	2146	3932	3962	4983	5204	5397	3911	2682	2284	4038	1894	3479	5917	4076	5273	3590	3562	4067	3510	2759	2938	2987	2537	2526
	Qrob_T0190760.2	154	157	251	140	145	140	132	100	107	127	100	110	115	338	171	34	41	70	84	102	171	105	176	101	95	224	233	177	125	163	285	208	207	198	188	110	168	174	169	231	173	258	187	491	653	627	90	82
	Qrob_T0190770.2	1730	2282	2502	2387	2586	2446	2319	2163	2244	1968	1337	3020	1943	2393	1634	3661	3033	3203	3679	3264	3859	3429	4546	3097	3315	4583	4518	1464	2431	1654	1717	2629	2060	1394	2127	3149	3028	4307	3310	2327	2595	2176	2529	3645	3830	3477	1553	1272
	Qrob_T0191710.2	0	0	0	4	0	0	3	0	0	1	0	0	1	10	0	0	7	0	0	4	1	0	0	0	1	1	6	0	0	0	0	0	0	0	0	9	6	26	2	2	3	0	0	0	2	0	0	0
	Qrob_T0193540.2	37	25	18	36	29	15	25	34	26	42	22	36	28	12	24	24	27	29	41	39	35	33	37	30	19	27	55	17	24	30	76	98	50	51	60	35	24	52	23	45	40	41	39	78	81	81	19	18
	Qrob_T0193550.2	30	46	20	24	40	26	19	31	24	51	13	16	30	31	15	15	23	23	27	32	17	37	38	27	32	15	31	11	21	36	52	66	43	52	41	26	18	47	24	33	23	57	39	49	81	80	20	13
	Qrob_T0193560.2	89	76	50	73	39	56	68	108	90	81	58	71	56	76	48	53	60	52	70	63	78	67	115	39	99	108	72	40	81	50	159	155	147	104	130	105	60	95	76	106	106	186	150	202	195	263	38	90
	Qrob_T0194820.2	143	57	114	128	88	154	101	142	125	105	132	133	86	141	46	215	96	181	90	114	145	141	177	221	236	59	96	108	106	111	90	108	61	155	76	168	184	234	225	150	116	103	124	96	62	73	67	56
	Qrob_T0194890.2	67	101	159	117	30	136	92	63	65	58	58	16	24	88	60	19	27	47	59	31	117	70	95	77	108	32	25	64	51	101	44	76	95	88	72	34	34	57	26	70	45	56	35	64	68	49	17	35
	Qrob_T0194940.2	275	465	475	365	369	448	354	446	440	434	324	333	355	343	325	367	304	323	350	370	443	463	334	348	369	421	404	328	333	292	487	445	463	494	427	328	347	423	422	313	417	320	381	582	529	527	447	359
	Qrob_T0195060.2	148	182	237	200	233	130	139	257	220	198	165	160	205	161	156	198	179	161	263	138	184	190	144	71	85	150	209	79	120	59	216	204	142	178	187	117	131	156	96	146	174	150	153	231	199	185	98	48
	Qrob_T0195150.2	38	85	80	37	60	41	35	22	18	45	27	29	27	45	49	62	59	47	44	34	57	45	64	26	42	49	44	19	39	24	39	52	48	62	48	35	27	43	44	62	36	58	48	57	77	62	92	43
	Qrob_T0195360.2	931	1493	1228	914	992	934	885	1049	1043	955	709	764	979	1123	1060	825	928	894	1194	838	1166	918	1162	762	998	912	942	641	844	809	916	965	878	914	951	757	826	1056	848	785	985	1003	967	1276	1239	1382	957	896
	Qrob_T0195920.2	58	86	76	192	240	163	194	112	136	138	137	153	203	153	128	236	322	277	152	153	230	252	160	99	116	171	180	137	88	85	213	159	140	145	148	210	283	228	301	144	154	188	152	145	221	139	103	113
	Qrob_T0196350.2	660	691	628	558	700	645	575	681	749	870	758	716	750	647	508	535	597	567	863	690	661	575	638	672	730	724	770	585	500	698	989	782	652	626	672	568	733	646	666	643	507	711	612	933	926	900	624	638
	Qrob_T0196560.2	2	4	28	12	9	26	18	0	0	1	0	50	4	36	23	43	1	46	17	1	32	18	1	9	7	26	26	14	1	0	0	48	22	167	4	2	6	8	2	15	33	11	25	34	13	10	1	1
	Qrob_T0196590.2	67	71	123	102	94	130	95	109	90	96	59	185	74	188	101	137	73	189	79	155	89	67	74	53	29	109	88	39	96	57	207	137	115	207	83	70	39	55	41	68	98	73	97	199	137	210	31	27
	Qrob_T0196720.2	41	62	68	100	136	81	104	62	69	81	21	101	61	78	48	172	147	168	113	93	149	155	103	72	64	143	122	139	132	123	223	139	123	86	106	123	214	198	278	120	99	141	107	172	163	168	96	56
	Qrob_T0196730.2	0	1	2	11	15	20	21	9	2	7	4	25	12	11	4	7	23	9	4	30	7	14	2	3	13	8	15	7	5	7	5	4	4	5	2	15	15	40	25	22	5	4	5	2	5	3	2	15
	Qrob_T0196750.2	15	19	3	12	28	11	18	4	8	10	12	8	19	1	8	15	9	15	0	4	2	11	25	2	27	20	14	0	3	10	0	19	10	4	26	6	4	6	1	8	6	22	18	20	29	26	36	17
	Qrob_T0197930.2	416	372	574	207	291	157	186	231	294	266	204	324	124	364	348	173	201	168	204	305	239	321	261	215	278	267	282	296	303	251	378	463	430	678	355	276	399	310	461	330	376	413	512	751	713	749	173	142
	Qrob_T0198060.2	1237	907	1639	2142	2702	1633	1815	949	870	1222	804	1310	969	1255	1168	2062	2767	2347	1338	1113	2193	1752	1597	1355	1408	1742	1771	4530	2187	4764	2477	1301	1167	1963	1084	1751	2775	2210	2655	1866	1590	2477	1617	1979	2203	2023	1333	1493
	Qrob_T0198110.2	1	0	5	4	8	2	11	1	1	12	1	37	11	3	15	8	44	27	0	36	6	12	9	1	1	77	53	14	1	5	0	8	1	0	3	66	8	96	35	25	5	14	9	1	1	0	22	20
	Qrob_T0198160.2	30	76	14	65	42	69	54	32	41	41	60	19	26	17	23	96	27	50	52	48	137	65	52	52	75	50	52	35	63	62	40	84	52	28	52	68	124	97	171	31	36	51	53	66	51	96	44	37
	Qrob_T0198380.2	4	9	12	4	11	4	5	3	12	7	9	25	11	7	9	14	26	7	3	13	2	6	18	1	2	10	10	27	1	11	2	3	1	2	6	6	27	14	9	7	1	4	6	3	1	4	22	18
	Qrob_T0198740.2	370	480	502	486	555	613	543	652	682	658	462	630	531	515	564	586	765	645	703	546	610	621	602	607	670	764	784	381	533	463	670	745	635	583	614	531	577	812	565	626	473	598	542	739	730	702	587	490
	Qrob_T0198930.2	1	430	35	185	152	403	306	401	422	370	319	213	503	276	359	322	19	266	2	641	353	151	456	649	750	548	542	3	186	17	449	328	341	459	242	232	166	375	262	307	185	233	211	342	231	342	462	386
	Qrob_T0199010.2	12	10	4	26	49	17	28	13	8	16	13	48	43	13	32	5	67	30	24	76	29	25	49	10	9	60	55	28	28	16	5	13	9	7	16	53	47	99	39	34	12	7	15	10	12	5	6	14
	Qrob_T0199160.2	0	0	0	0	0	0	1	0	0	2	0	19	3	0	0	1	99	23	0	46	4	2	0	1	0	49	43	0	0	0	0	1	1	4	0	68	6	101	6	13	0	0	0	0	0	0	3	2
	Qrob_T0199200.2	124	106	61	77	129	65	36	108	77	113	91	79	71	57	64	47	33	79	66	104	102	93	130	53	85	55	41	67	126	52	263	84	103	118	69	46	83	33	46	96	25	56	66	48	43	97	151	129
	Qrob_T0199220.2	278	132	226	269	453	210	222	216	280	289	187	344	208	379	117	147	1047	451	136	269	204	116	264	194	159	494	431	311	180	302	158	174	147	233	149	509	209	682	162	285	224	351	165	130	120	143	321	595
	Qrob_T0199280.2	681	1338	1080	927	970	851	781	1004	988	960	647	940	977	939	899	1070	1011	1057	1068	877	1164	1005	889	747	847	1230	1244	655	734	679	984	1149	985	765	959	673	885	1027	1050	800	956	906	999	1366	1277	1275	806	644
	Qrob_T0199530.2	0	0	6	4	22	10	5	0	12	4	6	48	8	12	7	13	358	83	2	23	2	9	1	2	4	38	27	13	26	59	3	0	0	13	3	88	89	129	51	71	5	5	2	0	0	0	4	16
	Qrob_T0199850.2	49	109	85	60	82	73	55	100	150	113	60	93	50	99	67	122	99	90	57	117	118	88	118	116	91	107	95	101	120	74	124	128	83	106	99	57	57	98	72	111	142	89	107	100	126	132	77	70
	Qrob_T0200010.2	0	0	0	0	0	2	1	0	0	1	0	15	3	4	1	9	86	28	0	9	0	3	1	0	1	24	9	0	0	11	0	0	0	0	0	23	8	38	15	8	0	0	1	0	0	0	0	7
	Qrob_T0200060.2	669	1351	1404	991	945	1061	1058	1074	1140	925	619	1060	843	1249	1073	827	703	771	740	961	1087	1488	1171	824	961	1313	1322	678	906	656	1191	1308	1222	1020	1118	979	1098	1373	1006	1182	1273	1184	1392	1517	1639	1395	697	599
	Qrob_T0200360.2	2044	2938	4537	1755	2585	1780	1818	1295	1381	1644	662	2899	2104	4775	3085	1427	2208	1647	618	2363	1171	4381	1434	1361	1512	4205	4209	2924	3388	3232	2957	2713	2073	2508	1909	4093	5291	5112	4934	3349	2121	3614	2229	3894	4622	3987	1732	1624
	Qrob_T0200400.2	325	553	437	385	284	340	337	621	574	475	411	277	362	486	350	381	283	467	625	299	518	381	501	382	371	311	318	362	495	356	709	529	469	677	303	311	416	406	420	367	351	507	497	726	527	631	423	308
	Qrob_T0200590.2	794	1070	1065	92	196	12	92	91	136	278	352	360	866	636	383	37	427	392	424	292	260	281	238	106	91	733	653	100	225	140	109	740	614	146	888	268	220	444	292	435	567	994	602	1124	1136	969	853	621
	Qrob_T0200750.2	0	0	0	0	8	0	0	0	0	4	0	21	13	11	4	0	3	6	0	27	0	1	0	2	0	29	17	0	0	6	0	0	0	0	0	15	8	9	1	7	0	0	2	0	0	0	16	10
	Qrob_T0200820.2	230	232	339	243	218	286	242	336	347	382	325	263	292	310	226	261	255	282	393	263	370	375	481	292	288	326	352	185	286	256	438	334	297	365	262	257	311	275	235	311	358	332	347	434	485	384	272	276
	Qrob_T0201100.2	111	210	244	230	188	236	218	116	102	123	93	205	205	306	185	280	226	262	251	231	346	414	145	227	257	293	337	212	224	333	785	440	392	359	367	232	406	272	338	294	305	228	344	433	421	359	210	178
	Qrob_T0201570.2	2905	3402	3259	2971	3618	3258	3244	4259	4215	3933	4505	4436	4227	4306	3996	1809	3081	2477	3592	3334	5095	2597	4849	4470	4815	4923	5223	2529	5708	2812	3441	4958	4793	7813	3520	2756	3389	3525	3336	3538	3650	7036	4006	5117	4727	5179	3460	3379
	Qrob_T0201840.2	14	11	18	15	22	9	18	19	23	16	14	23	29	10	10	10	81	39	12	19	5	20	10	5	16	44	37	10	15	16	11	5	1	0	3	44	18	59	4	10	8	18	5	8	6	4	16	15
	Qrob_T0201900.2	11	272	262	198	29	357	184	186	247	223	131	150	100	206	155	131	153	135	32	157	197	157	209	307	275	47	69	201	136	210	326	227	208	181	250	152	114	182	162	153	191	112	224	322	276	302	62	55
	Qrob_T0201940.2	10	8	8	6	29	2	6	0	0	8	0	83	68	33	43	52	358	149	8	143	29	38	19	18	13	388	378	10	13	22	14	22	33	22	29	176	76	301	93	34	10	22	19	15	36	26	77	76
	Qrob_T0202060.2	678	1044	1027	767	814	898	717	910	938	815	561	858	696	988	804	676	684	696	893	857	932	965	890	787	834	813	888	601	661	579	881	1082	1050	767	963	731	773	1143	819	671	775	872	893	1065	1019	1095	740	569
	Qrob_T0202280.2	67	134	138	153	134	173	161	136	107	187	69	139	160	81	97	210	164	223	147	120	194	200	139	142	152	185	176	80	79	79	137	164	167	122	148	106	104	147	123	144	166	144	180	182	127	150	109	100
	Qrob_T0202320.2	666	182	222	137	80	200	178	240	212	133	175	37	199	738	421	16	176	95	92	175	335	335	457	453	536	358	388	82	302	130	603	1056	1079	1436	995	232	492	268	543	682	567	1476	737	1657	1498	1678	183	159
	Qrob_T0203340.2	22	46	25	47	42	35	24	27	44	41	22	33	26	36	26	37	62	38	23	29	37	65	26	35	40	35	62	58	49	47	44	35	19	34	31	45	87	61	73	34	27	52	43	56	63	35	25	31
	Qrob_T0203350.2	129	191	259	233	308	206	270	149	179	239	182	209	190	254	134	213	221	191	186	220	250	312	222	178	229	337	335	249	277	273	228	278	213	236	191	298	349	416	409	185	172	272	200	288	379	331	218	189
	Qrob_T0203570.2	194	197	189	185	286	159	192	306	262	216	205	237	140	179	116	195	229	189	238	233	213	253	262	202	162	159	181	211	171	265	271	165	132	160	106	152	411	234	313	193	148	186	133	216	235	253	259	276
	Qrob_T0203650.2	21	12	31	14	72	31	39	7	22	63	27	216	50	52	55	50	82	62	15	98	36	109	37	31	25	122	163	34	40	25	7	27	23	6	26	88	34	109	79	53	44	39	30	22	14	20	67	81
	Qrob_T0203720.2	6	4	5	10	10	8	6	3	6	7	6	26	49	9	5	2	69	29	3	32	12	8	2	4	3	51	78	38	11	25	9	14	9	3	8	44	35	76	15	14	9	10	19	4	8	8	2	16
	Qrob_T0203730.2	730	804	737	977	1185	875	916	856	848	1002	765	1062	1104	839	664	1148	1502	1306	1254	993	912	1115	1144	891	977	1088	1008	990	1061	985	872	959	658	707	727	1037	1246	1255	1096	914	630	867	666	811	806	805	828	794
	Qrob_T0204320.2	289	421	280	460	328	384	364	725	678	678	581	362	465	292	357	179	213	245	437	236	264	384	636	504	583	275	290	277	448	313	229	440	336	732	304	251	384	261	236	330	379	504	362	377	349	412	408	389
	Qrob_T0204610.2	61	49	96	101	129	112	92	101	96	157	67	163	127	49	127	164	375	167	141	199	49	99	159	89	93	313	334	78	61	80	60	82	74	104	47	318	210	476	198	151	87	102	80	109	89	111	113	80
	Qrob_T0204690.2	879	1213	1368	1948	2532	1922	1837	1166	1211	1244	900	1580	1278	1372	1044	2860	2781	2583	1467	1597	2403	2382	2010	1464	1603	2398	2622	2331	1760	2278	1165	1711	1444	1499	1398	1880	2399	2550	2447	1650	1399	1289	1620	1935	2060	1900	1030	846
	Qrob_T0204770.2	0	0	0	0	0	0	0	0	0	0	0	5	0	0	0	1	15	0	0	9	0	0	0	0	0	14	14	0	0	0	0	0	0	0	0	36	5	46	17	0	0	0	0	0	0	0	0	0
	Qrob_T0204820.2	149	189	168	194	215	197	163	115	129	134	87	202	162	113	122	264	269	220	253	227	153	236	157	156	137	224	203	158	138	158	180	167	158	154	179	310	235	397	258	165	180	135	173	198	208	168	188	122
	Qrob_T0204840.2	24	89	67	51	45	64	49	114	75	49	69	41	52	91	122	16	37	21	98	22	38	38	81	32	31	98	76	13	11	7	49	66	78	118	45	42	22	57	29	70	47	86	49	107	89	98	135	44
	Qrob_T0204860.2	8	10	20	14	5	11	3	34	32	22	17	16	15	21	21	6	17	14	32	7	8	15	18	4	0	19	23	6	0	0	7	22	27	36	13	13	1	12	8	14	6	19	6	30	22	27	7	8
	Qrob_T0204930.2	6858	15113	11927	11069	13291	12519	11422	16161	14938	14965	11798	12469	9062	9424	9682	15016	13230	15235	19858	13319	19248	10413	14964	12221	13398	11514	12238	6581	9044	7273	8259	11346	9534	6894	10022	7556	8117	10718	8604	7627	8960	7077	9974	9466	9583	9230	9624	8571
	Qrob_T0205040.2	263	396	382	412	493	497	427	773	731	749	477	590	469	237	444	449	698	608	903	704	789	438	518	493	636	636	718	245	343	239	261	574	482	342	433	323	211	459	286	364	418	300	420	373	298	293	456	389
	Qrob_T0205100.2	11	23	15	22	25	10	18	24	33	40	16	26	25	25	15	15	111	41	17	24	10	15	26	5	15	50	38	18	9	22	5	8	1	7	3	35	19	88	4	23	11	16	15	7	12	5	24	37
	Qrob_T0205210.2	13	27	24	23	20	32	34	12	25	14	14	18	11	17	13	26	35	32	22	28	72	39	37	18	26	12	13	19	16	19	11	29	32	36	20	6	28	15	18	14	27	24	37	27	19	31	13	21
	Qrob_T0205260.2	18	6	28	63	7	91	41	34	13	26	19	1	12	3	7	2	1	2	2	9	6	3	10	7	8	38	27	7	9	48	10	23	19	47	6	5	4	8	6	30	11	16	21	80	57	57	3	3
	Qrob_T0205360.2	0	0	0	0	0	0	1	45	21	19	7	3	0	25	0	0	0	16	0	13	0	1	0	8	1	0	0	0	0	0	0	0	0	0	0	22	43	30	63	0	0	0	0	0	0	0	0	0
	Qrob_T0205370.2	0	0	0	0	0	0	0	0	0	0	0	0	0	4	0	0	0	0	0	3	1	3	0	2	0	0	0	0	0	0	0	0	0	0	0	6	27	10	25	0	0	0	0	0	0	0	0	0
	Qrob_T0205390.2	2	1	1	6	0	0	0	5	3	1	0	8	0	15	0	0	5	8	0	12	2	14	0	14	6	0	0	0	1	0	0	1	1	1	0	57	45	88	97	3	0	0	0	0	2	0	11	0
	Qrob_T0206200.2	1	6	4	4	10	5	1	1	1	1	0	12	1	4	8	2	34	8	4	5	7	10	0	0	2	35	31	5	1	8	0	0	1	0	2	24	4	45	0	11	3	0	0	2	3	1	4	3
	Qrob_T0206670.2	3064	4125	2474	2868	2745	3006	2801	3635	3906	3256	3591	2315	2495	3453	2673	2494	2018	2620	3410	2738	3389	3214	4620	3245	3789	3115	3198	2767	4431	2638	4713	5439	4467	5559	4326	2749	3335	3202	3434	3175	3532	4826	3965	4953	5266	5372	3888	3562
	Qrob_T0206790.2	0	3	1	21	60	3	19	0	8	161	9	229	76	13	154	5	33	46	0	173	10	7	13	3	16	162	140	16	11	8	4	2	6	0	4	72	72	157	46	108	1	0	7	0	0	4	17	26
	Qrob_T0206940.2	807	1114	1094	1346	1645	1158	1283	1123	1270	1487	1114	1184	1213	797	1073	1758	2082	1717	2073	1213	2172	1313	1621	1250	1254	1373	1349	1447	1525	1394	1239	1335	1230	1301	1176	1053	1404	1275	1256	1058	1122	1283	1253	1425	1412	1552	1325	1299
	Qrob_T0206950.2	33	31	61	42	84	37	54	37	53	85	21	148	74	55	55	80	179	121	45	140	55	76	64	76	65	227	342	78	48	72	17	35	44	20	24	176	86	294	100	57	42	29	74	25	37	38	90	52
	Qrob_T0207000.2	85	169	292	328	569	257	240	169	153	241	108	899	274	463	282	96	537	236	171	405	130	507	193	255	178	773	764	377	233	333	195	378	335	137	399	654	640	785	576	383	167	308	198	310	211	336	225	248
	Qrob_T0207120.2	484	475	503	456	556	484	447	638	686	539	539	429	492	509	487	312	316	293	437	424	448	371	479	414	492	421	500	484	404	567	347	518	523	659	512	318	432	435	528	460	409	544	506	697	622	821	481	478
	Qrob_T0207330.2	46	21	43	32	45	54	37	24	40	23	31	189	55	44	139	74	447	204	32	189	23	27	32	41	34	382	372	58	77	86	12	66	45	86	37	332	243	687	340	200	33	19	32	34	25	39	74	90
	Qrob_T0208110.2	5	4	88	2070	1916	2762	2152	155	283	1667	1720	2619	441	346	560	204	6	338	2	334	18	324	156	43	46	359	418	852	521	881	84	91	66	45	104	208	276	245	213	175	193	109	239	32	103	4	831	994
	Qrob_T0208150.2	485	639	754	910	1103	737	769	538	623	559	426	438	555	636	412	1272	1102	1063	586	822	1352	1111	915	559	615	940	1122	777	885	775	966	839	816	640	734	852	1386	1086	1506	748	809	815	913	855	937	768	531	496
	Qrob_T0208280.2	798	1083	926	816	1051	881	819	1044	1047	954	808	932	926	995	849	898	924	907	903	843	1083	1236	1132	909	1174	966	975	663	1278	787	1218	1044	1015	969	870	901	1014	1080	974	981	955	1003	969	1371	1324	1224	812	716
	Qrob_T0208310.2	311	368	334	251	302	303	294	266	262	297	239	358	271	332	235	321	185	236	342	244	305	329	298	183	225	255	327	244	191	252	299	341	250	242	269	194	244	268	226	280	190	282	231	322	300	393	206	259
	Qrob_T0208400.2	2	2	8	0	0	0	1	9	0	0	0	0	8	1	2	0	2	0	1	26	0	4	131	3	0	1	0	13	2	1	0	2	0	0	3	49	3	55	2	4	12	9	11	0	0	0	0	0
	Qrob_T0208450.2	0	6	4	1	3	0	0	0	0	0	0	4	0	0	0	8	1	5	5	0	0	3	3	4	0	4	5	0	1	1	0	6	17	6	18	6	6	1	3	8	20	10	12	7	8	7	0	0
	Qrob_T0208710.2	95	61	86	244	581	163	204	99	112	437	71	1289	853	217	649	98	240	294	186	1027	158	586	125	63	91	567	592	132	144	212	389	205	218	208	177	383	470	590	356	528	179	218	164	319	399	327	775	589
	Qrob_T0208820.2	0	0	1	9	2	9	13	0	3	0	0	0	2	0	5	0	5	7	1	0	0	2	0	0	0	7	6	0	0	0	0	8	8	3	14	0	0	0	0	1	2	0	4	8	12	16	12	27
	Qrob_T0210140.2	110	193	214	216	210	294	209	236	261	213	147	249	196	196	173	185	176	155	160	197	194	222	237	301	237	282	307	171	182	151	226	300	353	263	282	152	224	290	209	199	229	235	272	356	296	321	152	127
	Qrob_T0210190.2	75	239	269	253	190	341	281	286	345	286	162	274	224	217	166	362	206	318	194	250	273	293	236	258	239	343	283	141	203	116	185	376	283	184	290	163	154	232	191	178	300	147	239	249	249	145	160	136
	Qrob_T0210340.2	232	400	220	426	213	561	379	642	598	345	356	115	176	109	179	338	163	345	323	324	522	297	217	146	197	180	163	117	529	111	427	416	277	363	337	127	230	196	222	275	354	195	293	472	366	412	204	163
	Qrob_T0210410.2	3	16	15	18	38	14	21	53	82	35	37	30	32	33	36	37	3	13	61	40	10	66	35	23	23	0	1	38	41	47	31	17	21	38	15	56	82	64	66	18	34	46	34	36	40	66	43	41
	Qrob_T0210810.2	18	30	10	5	16	14	18	8	0	2	2	2	1	13	4	0	3	0	3	5	1	5	5	19	7	5	8	0	0	0	3	24	7	1	9	0	0	1	0	19	14	9	18	5	4	2	5	4
	Qrob_T0211000.2	3	8	12	8	3	6	6	1	5	6	9	6	12	2	6	5	7	3	7	3	12	2	3	6	4	4	8	0	3	3	7	3	2	5	8	0	1	1	0	7	14	2	11	1	15	5	16	10
	Qrob_T0211550.2	25	85	38	95	74	98	98	136	100	133	79	185	102	87	78	67	163	131	124	104	96	140	86	113	110	155	169	44	57	67	79	119	110	100	93	83	95	92	80	97	128	84	136	74	87	74	36	42
	Qrob_T0211560.2	260	160	251	862	1384	780	813	403	331	716	289	1378	846	419	535	1967	625	1618	446	1817	364	2348	643	682	808	650	661	3685	1473	3845	187	516	568	865	472	1223	1620	1184	792	1044	545	575	530	518	352	568	896	770
	Qrob_T0211590.2	877	1162	1159	979	1148	1120	1079	1163	1181	1025	851	874	940	1271	955	910	789	834	888	979	1267	1258	1250	1154	1452	1373	1345	823	1271	849	1310	1466	1421	1330	1329	964	1263	1574	1126	1106	1347	1297	1454	1397	1442	1431	975	716
	Qrob_T0211760.2	15	16	7	17	17	9	18	13	16	28	23	31	30	6	13	15	18	6	7	15	6	14	9	12	5	23	33	11	0	21	8	5	7	0	0	19	9	22	14	10	14	2	9	17	11	3	14	9
	Qrob_T0212450.2	762	967	790	727	900	762	814	802	737	801	637	748	772	717	820	508	752	614	795	645	919	628	1087	876	907	735	822	483	754	541	576	755	639	769	656	499	623	710	665	453	638	613	613	734	776	727	915	678
	Qrob_T0213840.2	101	102	105	112	135	90	109	125	133	189	116	161	157	67	96	160	171	196	200	92	177	116	239	109	134	181	147	170	175	172	107	152	162	167	159	90	142	153	139	201	145	141	175	167	156	164	114	82
	Qrob_T0214610.2	0	0	0	1	0	0	2	0	0	7	2	24	1	18	6	4	44	25	0	15	1	3	5	5	4	42	19	4	1	2	3	4	3	3	3	31	9	53	8	20	6	1	0	0	2	3	1	3
	Qrob_T0214620.2	1	1	14	9	25	5	8	2	0	5	4	57	15	30	31	10	98	34	0	24	5	12	5	7	20	106	89	9	14	6	0	12	5	4	8	39	14	74	24	19	13	14	12	3	0	5	6	14
	Qrob_T0214920.2	4	12	6	7	9	4	5	2	1	6	4	47	3	1	20	13	145	54	3	36	6	16	3	8	5	71	66	6	3	8	4	16	5	1	11	65	35	71	43	44	0	7	7	3	4	7	10	12
	Qrob_T0214970.2	154	141	218	291	221	291	227	145	176	146	111	276	176	235	203	117	281	194	90	279	173	376	157	227	240	535	541	324	256	330	349	253	209	246	174	450	367	607	394	341	272	165	285	294	346	344	109	82
	Qrob_T0214980.2	56	36	34	47	81	57	60	42	51	57	38	271	112	64	100	87	226	118	47	178	69	100	39	87	71	239	287	121	85	127	43	70	75	74	56	221	128	338	134	150	81	62	88	76	70	102	151	87
	Qrob_T0215010.2	101	47	111	151	165	150	101	126	99	65	69	118	63	125	207	82	113	121	75	167	53	106	72	89	81	145	124	90	76	130	134	74	42	58	59	89	200	100	218	199	59	64	124	45	88	45	43	32
	Qrob_T0215100.2	158	171	233	277	367	248	272	196	242	223	214	311	193	235	209	392	410	460	249	235	309	225	360	181	227	319	336	245	267	292	377	320	295	255	241	183	213	271	276	269	244	272	293	273	281	296	253	287
	Qrob_T0215350.2	6	9	8	26	9	20	16	18	21	19	11	21	13	25	17	30	17	18	9	15	15	36	6	6	6	36	13	22	6	14	17	9	8	2	11	35	13	49	27	26	8	12	16	18	12	20	24	9
	Qrob_T0215450.2	24	30	132	76	148	106	116	36	24	28	33	4	85	211	108	33	122	61	30	18	33	108	44	14	30	3	10	31	98	53	13	46	38	130	13	3	17	8	9	64	28	44	28	133	113	90	29	33
	Qrob_T0215460.2	9	0	7	0	11	1	0	0	2	1	0	1	0	0	4	4	1	0	1	1	21	3	3	1	2	4	2	1	1	3	5	12	5	10	19	0	1	1	0	6	5	2	10	20	2	11	5	0
	Qrob_T0215850.2	931	1640	1604	1355	1352	1496	1376	2179	2161	1739	1142	1641	1308	1536	1512	1238	1271	1324	1432	1774	1657	1491	1586	1542	1753	1749	1986	590	843	665	1323	1937	1671	1185	1655	1399	1217	1920	1359	1142	1382	1164	1539	1733	1573	1644	1256	1102
	Qrob_T0216030.2	2	90	184	91	166	17	62	86	85	58	49	49	110	128	153	74	168	113	67	9	47	84	79	115	124	59	64	106	32	73	60	119	98	74	122	29	32	32	5	159	98	219	106	36	159	2	1	2
	Qrob_T0216100.2	88	86	64	84	87	110	106	115	123	96	71	120	95	81	87	70	110	102	60	114	102	108	103	90	104	155	114	54	112	60	89	128	95	108	100	95	96	105	70	94	112	86	109	164	147	124	63	67
	Qrob_T0216200.2	221	331	389	436	515	428	465	282	334	357	192	485	347	304	280	327	464	414	429	436	342	462	274	321	280	519	551	361	276	378	446	313	317	348	261	502	548	623	551	440	337	256	346	499	416	386	241	214
	Qrob_T0216320.2	943	1245	963	1123	1032	1224	1133	1612	1731	1530	1402	1214	1193	984	1029	640	792	699	1062	1261	1195	1057	1422	1203	1543	1172	1314	825	1760	844	1653	1653	1553	1670	1351	784	803	1158	763	1010	1325	1342	1421	1539	1499	1581	980	877
	Qrob_T0216430.2	129	118	105	380	413	334	305	185	220	286	166	673	353	172	219	274	572	440	311	373	249	432	236	215	216	356	363	429	238	470	185	245	198	168	199	423	377	570	320	280	187	231	211	236	245	233	378	277
	Qrob_T0216590.2	16	16	18	19	18	45	33	40	55	44	11	47	35	15	27	15	56	33	29	52	20	34	27	17	28	63	56	40	31	19	20	16	12	6	13	19	14	90	26	36	16	22	17	9	18	19	27	35
	Qrob_T0216640.2	652	773	927	957	1193	873	789	811	841	1096	694	1726	985	960	1017	921	1751	1140	770	1275	849	1051	695	719	800	1715	1657	1602	1101	1544	913	728	643	1088	569	1296	1422	1814	1501	1609	675	908	720	1013	1079	1045	974	1107
	Qrob_T0216680.2	206	303	239	291	267	336	308	291	358	361	217	359	327	290	289	337	208	263	240	305	332	361	423	371	400	461	466	218	351	223	403	512	477	405	428	285	340	408	357	294	361	343	403	614	529	619	316	222
	Qrob_T0216690.2	7	9	20	25	61	21	19	22	12	69	8	319	88	33	96	37	435	161	8	229	13	83	31	29	18	455	503	34	14	45	29	34	25	11	20	392	129	592	203	149	14	33	28	36	36	31	106	57
	Qrob_T0216870.2	37	86	109	100	250	25	77	132	97	48	35	153	134	48	137	124	17	61	22	122	153	137	161	117	124	147	126	64	107	104	71	51	57	75	60	98	95	165	103	68	71	74	109	44	53	53	136	132
	Qrob_T0217660.2	273	389	302	363	410	505	393	316	385	334	227	303	357	357	402	295	258	266	359	393	421	408	304	357	327	404	380	298	314	311	330	500	360	336	396	307	388	378	333	348	357	224	341	448	435	360	344	280
	Qrob_T0218820.2	1345	1488	1269	1415	1338	1490	1345	1854	1761	1688	1481	1535	1142	924	1275	1056	1005	1115	1400	1375	1078	1567	1443	1163	1421	935	985	724	1159	977	1188	1369	1196	1421	1135	963	1200	1101	889	1294	1512	1683	1551	1716	1585	1793	1168	1027
	Qrob_T0218850.2	106	46	70	65	158	71	100	68	66	143	87	294	153	82	153	160	412	238	72	238	72	145	101	113	140	284	333	72	87	105	35	94	76	54	82	329	235	486	242	100	99	108	101	121	90	109	157	103
	Qrob_T0219130.2	27	58	57	75	83	55	47	3	14	22	35	34	24	42	40	13	41	23	93	38	13	82	25	17	30	17	7	55	20	37	36	5	12	20	0	63	89	27	42	28	17	28	24	26	10	21	66	80
	Qrob_T0219400.2	224	366	369	330	447	491	436	446	437	435	280	668	451	373	436	533	546	562	438	548	468	559	453	354	371	691	753	269	381	358	458	442	337	283	396	550	459	778	551	469	521	341	497	461	494	377	253	310
	Qrob_T0219600.2	839	1081	916	939	1104	942	952	1697	1608	1629	1328	1257	1031	881	954	922	1097	1033	1529	1393	1046	819	1452	1095	1181	1151	1091	610	986	560	1010	1267	1137	982	1236	742	689	979	661	908	956	851	1095	1122	1017	1085	978	957
	Qrob_T0219690.2	353	543	410	500	499	604	479	529	591	556	407	397	457	465	434	342	309	297	324	478	546	503	443	576	658	470	481	314	515	394	480	625	537	519	574	487	466	661	412	506	547	602	636	845	829	916	357	351
	Qrob_T0220130.2	2	338	122	386	373	385	381	120	175	133	196	164	21	168	17	357	234	412	228	35	165	231	19	196	230	294	270	7	258	19	10	283	237	388	220	69	121	12	39	174	247	160	267	222	121	335	696	684
	Qrob_T0220670.2	45	7	0	42	170	5	33	0	0	0	1	3	0	0	78	6	17	21	0	189	6	3	1	0	0	0	0	4	5	9	0	0	0	0	0	339	177	551	196	64	0	31	1	0	0	0	0	0
	Qrob_T0221470.2	157	294	212	256	299	350	305	283	253	165	177	273	198	235	115	247	228	261	328	243	237	326	256	253	323	192	225	196	131	161	171	231	200	150	185	284	293	373	302	249	218	223	218	166	190	230	140	180
	Qrob_T0221700.2	171	182	292	312	304	421	317	367	381	293	275	222	355	230	294	317	241	272	343	212	220	108	125	169	180	171	159	112	83	93	76	169	137	99	122	64	81	126	108	81	73	129	93	217	156	199	400	315
	Qrob_T0222140.2	881	1242	1626	1319	1185	1679	1338	1664	1688	1769	1229	1576	1276	1794	1394	1747	1259	1490	1524	1073	1899	3365	1114	1601	1692	1219	1159	492	621	422	1638	2556	2373	1395	2546	1030	1827	1130	1493	1704	1762	1562	2034	1867	1937	1660	1905	1408
	Qrob_T0222270.2	94	141	150	131	121	93	81	96	77	81	57	213	114	70	78	131	865	315	76	173	95	119	94	98	117	151	139	86	65	132	27	91	75	53	70	258	184	404	182	119	64	61	100	88	67	74	55	52
	Qrob_T0222280.2	1193	1695	1968	1865	3264	1588	1800	1472	1522	2970	869	6810	4098	1909	3014	2640	4130	3266	1766	4928	1472	4174	2095	1413	1552	5701	6032	1318	1290	1512	1475	1911	1471	1312	1509	3514	2819	4911	2387	3302	1582	1595	1750	1534	1229	1453	2923	2401
	Qrob_T0222310.2	274	364	210	432	409	485	423	220	279	337	307	1093	521	368	440	436	1715	809	314	646	563	587	503	477	589	1567	1538	382	483	433	277	447	350	359	372	879	493	1355	462	477	418	447	453	340	340	369	421	441
	Qrob_T0222320.2	469	319	604	952	2026	731	815	625	724	2061	610	4371	3102	1146	2332	1977	6588	3333	771	3039	668	875	721	659	769	4125	4318	1137	783	1142	252	533	489	640	459	2773	1611	4632	1809	2047	497	679	513	568	487	552	1683	1590
	Qrob_T0222330.2	83	131	91	170	196	185	175	98	120	152	106	140	99	108	114	199	156	234	146	172	153	131	137	105	144	254	245	117	92	134	75	145	84	98	121	165	201	275	244	113	120	163	140	120	133	101	136	113
	Qrob_T0222380.2	404	285	400	349	469	333	427	300	264	369	268	406	412	366	350	464	311	388	291	496	315	645	336	358	348	507	484	481	391	480	644	401	278	356	243	556	703	587	515	650	320	474	346	638	704	733	364	334
	Qrob_T0222520.2	6	11	24	13	10	26	6	2	3	0	1	11	14	3	25	15	12	7	24	20	10	18	23	18	23	8	2	1	5	16	1	31	21	8	24	8	3	1	10	14	10	5	42	16	8	13	28	7
	Qrob_T0222710.2	2	8	35	20	9	12	7	4	6	8	1	4	8	12	2	7	18	9	0	13	21	11	54	6	2	9	12	1	11	1	4	32	26	6	12	6	7	4	4	7	4	8	9	18	14	8	2	2
	Qrob_T0222790.2	521	729	793	1106	1213	1338	1204	1067	1164	1619	1843	2712	1447	1493	1582	96	215	176	172	614	409	283	567	397	450	1488	1560	224	1141	270	591	718	593	1091	478	382	381	400	242	563	464	1404	538	814	719	961	782	698
	Qrob_T0222820.2	0	0	1	43	54	64	72	71	62	66	26	37	64	1	3	31	1	24	5	80	84	54	25	50	52	53	49	32	14	40	65	18	21	33	11	87	163	154	237	42	22	69	34	13	28	0	5	4
	Qrob_T0222960.2	248	336	520	385	417	407	405	306	427	400	350	307	175	750	344	268	232	254	402	413	379	414	252	299	289	242	293	172	392	289	731	709	682	974	570	416	523	638	611	513	484	766	496	912	963	1036	210	174
	Qrob_T0223870.2	10	53	86	18	32	39	28	13	18	11	0	32	108	44	28	19	31	21	4	31	16	122	33	26	8	40	48	30	38	63	67	18	16	20	10	57	90	54	32	21	27	9	24	18	18	12	18	6
	Qrob_T0224020.2	1	0	4	2	0	1	0	6	17	12	7	0	0	3	6	1	4	2	10	3	0	1	2	1	4	11	14	11	9	11	3	0	0	2	0	12	7	6	14	10	0	1	0	2	4	1	7	19
	Qrob_T0224130.2	22	185	143	10	26	25	21	0	17	29	26	63	29	15	53	8	41	13	32	5	144	35	6	0	3	58	60	2	63	7	1	55	48	15	31	15	13	11	2	47	9	4	9	28	16	25	31	56
	Qrob_T0224150.2	0	0	0	0	0	0	0	10	6	6	7	0	0	0	0	0	0	0	0	0	0	0	0	8	17	0	0	1	3	3	0	0	0	0	0	3	6	3	3	3	1	0	4	0	0	1	0	0
	Qrob_T0224430.2	49	42	70	54	76	55	47	38	66	88	22	429	146	91	143	47	560	215	72	239	38	92	86	74	80	550	548	77	33	108	20	51	45	58	64	344	142	647	236	228	43	122	59	81	58	92	97	97
	Qrob_T0224560.2	63	14	36	37	101	23	22	15	29	67	39	103	66	56	52	49	238	93	30	79	41	31	45	41	35	204	249	46	31	69	29	37	31	29	28	90	59	162	60	101	46	18	43	34	27	25	100	80
	Qrob_T0224570.2	233	428	448	338	487	456	423	470	428	464	299	582	507	423	421	619	624	568	483	541	514	511	495	343	527	618	669	306	311	364	570	399	302	405	396	524	503	879	497	493	466	391	458	607	516	603	359	319
	Qrob_T0225600.2	19	18	22	50	27	21	28	23	24	23	13	83	34	38	48	31	58	38	10	69	10	48	56	33	20	65	42	38	12	100	22	14	14	7	8	69	40	91	52	27	38	3	17	12	14	7	48	56
	Qrob_T0225620.2	4	0	0	2	7	3	1	1	6	0	0	9	8	0	23	15	1	8	0	6	2	1	24	2	3	15	20	3	0	18	1	2	0	1	0	8	3	12	3	4	3	8	9	0	1	0	14	8
	Qrob_T0225750.2	6	4	2	15	9	29	12	4	9	3	0	1	2	11	12	12	5	8	1	9	6	5	0	27	8	9	9	9	6	4	0	1	2	0	11	13	11	25	30	18	2	9	10	9	3	1	1	0
	Qrob_T0225760.2	7	0	7	20	10	29	10	0	1	0	0	3	0	4	7	0	6	6	0	9	0	14	0	10	11	0	0	12	2	8	0	0	2	0	0	15	13	6	17	18	0	1	0	6	7	11	2	4
	Qrob_T0226390.2	251	442	525	281	303	346	287	2	48	114	128	262	258	373	239	189	314	189	297	225	427	358	165	373	395	361	468	91	57	89	343	433	383	112	440	36	75	9	32	201	313	226	391	512	336	420	279	200
	Qrob_T0226410.2	0	0	0	0	1	0	0	1	0	0	3	0	0	0	0	0	0	0	0	3	0	1	0	5	0	0	0	11	8	22	0	3	0	0	0	9	13	31	19	11	1	0	7	0	0	0	0	3
	Qrob_T0226530.2	64	81	57	55	70	77	55	65	68	78	51	51	85	52	49	47	26	20	33	53	52	62	86	58	63	49	50	85	95	118	114	102	154	110	73	60	58	82	88	99	51	95	68	93	113	124	34	46
	Qrob_T0226680.2	152	270	204	158	212	171	165	186	182	186	111	342	235	227	234	208	530	272	232	316	240	282	194	151	140	375	424	97	147	177	236	228	210	178	240	333	287	532	289	254	227	183	259	213	223	234	211	211
	Qrob_T0227040.2	3	0	1	0	0	0	0	0	0	0	0	0	3	0	1	0	0	1	0	0	0	0	0	0	0	0	1	0	0	3	0	0	0	0	0	0	5	29	2	0	0	0	0	3	3	8	0	0
	Qrob_T0227100.2	259	484	334	311	462	201	283	164	153	193	117	462	274	249	295	306	1069	463	675	420	543	170	679	180	155	311	285	131	218	128	43	116	77	81	54	237	159	436	167	269	151	119	156	70	53	50	357	247
	Qrob_T0228040.2	1117	1160	1248	1411	1510	1565	1461	1319	1399	1230	969	1427	1004	1164	1145	1568	1820	1713	1604	1825	1816	1447	1550	984	1130	1129	1299	785	1080	981	1197	1052	845	901	830	1303	1557	1798	1380	1148	1068	1014	1185	848	947	806	1382	1228
	Qrob_T0228060.2	30	48	53	8	30	8	16	50	51	69	72	79	52	53	38	30	40	16	87	32	46	26	40	33	13	33	61	67	26	59	17	27	29	21	41	38	74	73	67	37	32	46	25	69	62	40	49	43
	Qrob_T0228100.2	88	4	6	10	48	6	6	0	2	0	0	10	139	2	139	2	126	42	0	14	152	26	96	9	18	73	75	0	2	0	80	89	63	2	81	13	6	7	0	0	13	44	6	119	70	131	3	0
	Qrob_T0228120.2	170	202	159	105	128	103	81	164	161	201	146	206	157	158	245	262	152	229	526	80	125	208	193	44	31	51	74	105	145	81	155	114	78	14	53	131	166	164	186	105	88	125	129	60	117	24	214	230
	Qrob_T0228290.2	10	3	7	1	2	0	5	12	9	7	18	2	7	5	9	8	6	7	15	0	6	4	0	11	1	12	10	4	2	1	3	7	12	11	8	1	2	0	0	12	16	6	8	3	4	6	19	14
	Qrob_T0228300.2	22	11	6	1	27	16	17	15	5	54	7	205	10	71	26	55	16	22	33	309	13	73	44	23	63	89	100	19	40	35	12	5	3	0	8	96	47	152	49	13	11	3	20	3	3	4	35	67
	Qrob_T0228320.2	61	4	11	9	29	0	11	4	21	16	8	17	65	0	12	22	50	33	11	14	51	8	16	23	10	48	54	11	2	7	0	35	49	4	62	4	3	7	13	18	8	27	13	40	16	49	9	15
	Qrob_T0229540.2	1	5	1	6	7	4	2	0	6	6	9	17	25	3	9	32	30	35	12	29	8	14	10	13	8	47	45	17	7	10	4	2	6	0	5	54	17	72	24	3	8	0	12	1	3	1	3	2
	Qrob_T0229650.2	3	4	16	6	12	1	1	0	0	5	5	0	0	1	0	0	5	1	33	3	12	4	0	23	6	1	4	0	0	1	31	0	0	0	3	3	12	15	42	0	1	0	0	0	3	0	0	0
	Qrob_T0229750.2	215	373	450	342	290	468	403	305	285	293	176	310	230	345	324	203	249	227	228	341	247	349	201	229	293	374	415	225	292	241	278	190	178	159	203	252	277	439	310	240	187	120	282	233	270	261	266	151
	Qrob_T0230960.2	1148	1861	1601	1403	1577	1807	1593	2254	1885	2049	1294	1818	1549	1590	1503	1300	1302	1345	1321	1693	1617	1817	1546	1597	1751	2108	2124	1106	1602	1210	1722	2163	1865	2001	1890	1589	1460	2167	1390	1635	1596	1508	1812	2107	2037	2022	1318	973
	Qrob_T0231020.2	26	45	80	58	55	55	39	49	77	77	42	250	69	67	88	51	185	70	34	94	69	68	38	61	36	167	152	25	34	25	99	187	128	132	112	82	104	136	108	118	118	91	140	188	163	209	48	51
	Qrob_T0231310.2	587	759	725	788	764	754	659	906	892	834	649	783	735	646	698	787	571	726	711	671	760	912	774	707	820	785	823	818	800	817	827	926	782	965	791	649	829	827	808	752	705	762	803	891	964	932	596	523
	Qrob_T0231330.2	6	8	5	4	27	3	15	0	0	4	0	54	1	9	6	15	67	43	3	21	2	1	1	3	6	72	75	0	6	2	2	10	18	9	10	78	21	130	49	37	1	14	4	10	11	49	4	19
	Qrob_T0232130.2	0	0	14	0	0	0	0	0	0	0	0	12	0	5	0	0	0	0	0	11	0	0	0	0	0	0	0	0	10	0	0	0	0	0	0	22	14	25	8	0	4	0	2	0	0	0	0	0
	Qrob_T0232820.2	140	118	118	160	207	179	158	184	159	236	139	427	205	158	182	280	480	322	244	341	188	226	208	199	250	466	565	150	146	155	177	180	168	157	151	414	241	614	226	194	185	141	170	183	166	204	193	171
	Qrob_T0233410.2	4	2	1	2	6	2	2	80	60	35	25	0	96	1	3	7	1	3	18	2	16	13	3	17	28	24	14	64	38	56	6	18	11	0	25	3	2	0	0	9	11	2	12	6	19	0	12	9
	Qrob_T0233440.2	15	22	37	14	12	27	10	10	19	9	2	7	6	52	45	13	28	27	14	15	7	4	14	43	46	28	18	23	1	4	0	33	25	17	16	2	0	1	0	26	20	11	23	19	24	5	36	36
	Qrob_T0233480.2	534	757	754	681	737	693	741	690	760	785	538	777	981	828	787	634	604	705	695	815	642	769	1275	902	931	1229	1245	602	732	565	690	1098	962	849	993	682	785	951	813	936	959	1078	926	1054	851	1091	738	685
	Qrob_T0234190.2	2	0	0	4	0	1	0	0	0	0	0	12	9	15	0	9	2	15	27	26	2	0	0	4	4	110	67	30	7	20	1	2	9	1	16	65	35	116	55	8	11	2	18	13	11	4	0	2
	Qrob_T0234590.2	156	91	19	58	34	103	97	74	92	43	73	3	99	15	214	2	13	19	52	17	26	27	11	23	49	365	446	3	3	6	102	481	497	136	541	8	26	0	38	85	18	157	24	1673	1956	1696	113	64
	Qrob_T0235870.2	184	30	28	85	88	22	49	124	98	98	99	134	41	48	31	215	108	184	102	629	232	113	211	116	141	294	391	174	413	231	212	223	182	158	195	334	365	489	406	244	170	264	181	177	367	158	71	81
	Qrob_T0236190.2	72	217	261	290	349	259	341	273	260	310	170	390	205	254	278	457	448	444	240	358	213	337	298	184	200	387	371	183	291	229	170	253	192	164	201	404	344	569	379	250	238	163	207	217	205	263	206	223
	Qrob_T0236240.2	2	2	4	4	5	5	3	0	1	0	1	0	12	7	3	8	2	3	10	0	13	2	7	3	14	10	10	12	1	1	2	4	5	0	5	0	0	0	0	7	11	4	3	6	3	11	1	0
	Qrob_T0236640.2	25	72	163	136	126	173	145	146	164	125	103	132	99	38	128	112	72	93	74	74	24	16	36	47	41	79	98	57	42	64	17	15	12	17	7	63	34	119	49	25	25	18	16	8	13	23	124	83
	Qrob_T0236650.2	5667	6173	9516	8171	6948	10253	8044	9677	9285	7486	5981	4387	4873	6374	6791	4814	5674	5116	5084	7528	6858	6609	4422	7153	7806	5704	6110	6427	5023	6878	7114	4154	3727	5671	3418	5609	6895	7657	6389	5221	3971	4377	4149	5865	5563	5629	4470	4432
	Qrob_T0236780.2	863	1114	665	892	943	744	804	744	885	941	1062	1315	941	633	812	701	973	922	1039	1280	1821	1044	1914	1294	1554	1155	1209	1453	1324	1538	1096	1422	1359	2037	1240	820	956	1318	917	1101	1118	1280	1348	775	785	801	1489	1436
	Qrob_T0236800.2	5	1	0	9	6	11	7	5	4	0	4	8	13	4	0	2	4	2	5	4	9	1	52	8	1	8	18	9	13	0	11	1	3	0	0	11	10	19	2	6	3	8	4	0	0	0	0	6
	Qrob_T0236940.2	11	21	14	91	80	71	83	33	40	97	20	126	193	25	39	52	233	80	49	175	17	73	71	22	28	400	339	90	32	54	25	54	36	39	87	271	109	402	150	122	76	101	102	79	67	66	93	104
	Qrob_T0237160.2	0	13	12	28	27	4	15	24	4	22	1	3	0	0	4	0	2	4	6	0	1	8	5	3	6	10	0	0	16	4	4	4	14	10	8	2	2	1	1	12	3	10	10	19	8	6	4	7
	Qrob_T0237200.2	2263	2735	2906	1858	2223	2066	1902	2724	2714	2322	2406	1945	1778	2472	2428	1635	1806	2067	3345	2025	2591	1769	2594	2344	2672	1350	1462	1620	2170	1559	2490	2652	2418	3404	2294	1444	1898	1699	1809	2007	1880	2495	2155	2808	2643	2585	2032	1844
	Qrob_T0237290.2	6110	3814	4976	2928	2851	3377	3078	2965	3247	2767	3716	1323	3222	4932	3928	1165	2506	1960	6494	2161	4284	3302	3939	5765	6766	3212	3069	2169	4114	2332	4036	4809	4412	6804	3720	2223	4501	2389	4258	3051	2574	6078	2837	6308	6063	6165	5670	5419
	Qrob_T0237450.2	95	164	127	100	116	83	99	103	119	136	46	834	218	140	125	137	1172	405	90	340	161	110	111	134	110	977	1057	106	141	67	91	115	83	105	98	394	163	772	195	288	130	122	220	98	83	110	61	67
	Qrob_T0237500.2	77	109	105	144	121	131	170	119	128	98	89	94	75	111	67	117	88	131	79	185	180	167	163	134	195	152	131	125	119	83	122	154	115	78	120	200	246	247	207	151	147	105	151	94	151	114	98	86
	Qrob_T0237840.2	0	0	0	0	0	0	0	0	0	0	0	2	2	0	0	0	0	0	0	5	0	0	0	0	0	7	0	5	0	0	0	0	0	0	0	8	8	13	6	0	4	0	0	0	0	2	0	0
	Qrob_T0238900.2	570	920	941	994	1293	947	832	982	1022	1038	576	1189	831	917	806	1125	965	1138	941	1037	924	1086	1081	793	836	1106	1094	645	781	636	981	1052	932	910	907	728	931	1138	941	890	850	732	962	1112	1048	1008	751	648
	Qrob_T0240650.2	119	204	212	211	208	215	216	202	153	137	131	148	129	155	137	205	138	170	181	152	241	176	258	137	156	159	162	135	192	167	205	264	231	147	205	136	202	165	210	145	142	136	213	212	223	263	153	191
	Qrob_T0240700.2	247	333	391	292	333	272	219	292	283	220	161	427	324	274	265	334	433	406	301	301	310	352	320	236	281	510	501	197	221	238	300	265	233	210	234	378	286	577	349	296	288	232	245	333	294	335	295	283
	Qrob_T0240720.2	325	501	505	430	470	416	393	417	436	551	502	476	461	451	452	599	587	609	801	485	428	526	658	574	722	459	485	417	437	384	315	656	551	536	568	434	691	455	464	380	446	520	456	530	537	596	429	343
	Qrob_T0240730.2	175	181	197	237	259	261	210	227	241	254	178	363	262	139	235	180	315	266	193	292	197	229	223	186	159	343	306	206	122	171	181	214	139	146	140	263	274	332	243	214	93	143	187	196	189	166	256	218
	Qrob_T0240740.2	87	136	149	126	156	130	137	131	142	187	82	246	153	83	153	134	247	145	109	176	127	145	91	87	115	184	242	107	113	121	116	125	85	107	103	163	180	197	179	121	80	126	110	92	100	130	131	68
	Qrob_T0240760.2	121	220	178	260	278	244	245	239	232	249	179	243	207	194	190	248	332	317	272	269	248	328	368	192	215	295	302	302	222	312	266	230	230	166	195	209	369	336	342	232	197	198	188	261	255	260	226	185
	Qrob_T0240780.2	0	0	0	8	3	22	13	5	24	9	12	3	6	0	7	7	3	15	5	1	5	54	4	3	8	28	18	69	31	78	17	12	14	12	14	26	54	17	51	34	34	20	13	11	37	20	5	3
	Qrob_T0240840.2	193	191	163	321	448	289	289	242	313	401	231	531	399	202	313	432	641	559	448	381	317	374	497	287	361	511	535	281	288	300	116	267	272	182	211	508	378	625	362	266	220	263	233	265	228	289	417	382
	Qrob_T0240850.2	73	46	83	123	208	145	112	112	122	174	95	224	158	89	146	261	341	320	186	205	149	171	194	135	131	235	276	102	114	126	91	121	117	100	85	191	135	274	142	150	119	120	110	144	135	115	138	100
	Qrob_T0240910.2	2053	2777	3642	3733	4455	3808	3785	3054	3326	3230	1997	3190	2253	2874	2728	5639	4080	4922	3283	3792	3726	4362	3560	2694	2964	3811	3764	3822	4160	4192	3803	3474	3285	3691	2899	3871	4850	5251	5271	3099	2599	2425	2864	3847	3529	3462	2257	2072
	Qrob_T0241070.2	15	1	0	2	6	7	4	7	14	7	12	3	4	15	4	26	3	11	12	3	0	2	7	5	10	9	4	8	3	9	3	2	5	7	1	6	18	14	23	6	6	14	10	5	4	7	10	2
	Qrob_T0241470.2	437	556	515	464	433	533	552	741	782	569	613	451	497	379	512	557	502	563	720	496	676	634	688	514	690	496	489	416	480	540	734	716	567	723	582	390	541	525	549	554	529	596	639	933	995	853	505	533
	Qrob_T0241790.2	65	33	69	49	120	52	70	39	56	104	17	230	135	52	109	79	230	139	57	130	48	92	59	51	48	275	300	64	64	53	56	68	52	46	48	210	174	349	153	104	37	44	56	92	108	65	46	66
	Qrob_T0241900.2	125	187	144	166	209	155	139	132	144	188	86	556	242	206	250	262	661	405	175	364	148	297	145	146	214	722	694	138	120	162	81	180	129	95	128	373	228	621	319	227	164	157	184	141	97	131	223	169
	Qrob_T0241940.2	4	0	6	7	10	2	2	1	3	6	0	12	6	0	1	1	31	16	1	9	0	7	4	1	0	46	48	0	2	0	0	0	2	0	1	21	20	16	4	12	0	6	2	0	2	0	0	6
	Qrob_T0242120.2	0	0	5	0	1	0	0	0	0	2	4	9	0	10	0	0	0	0	0	0	9	2	2	0	0	0	0	28	6	6	0	0	0	0	0	17	27	7	18	2	0	6	0	3	1	0	0	0
	Qrob_T0242820.2	690	1011	980	1033	1375	1004	985	994	1053	956	604	1445	1014	895	1099	1374	1736	1448	1074	1421	1173	1278	1157	841	989	1632	1832	853	1104	917	953	1083	930	889	855	1387	1228	1888	1468	1154	968	727	1015	1119	1140	1051	855	732
	Qrob_T0242850.2	1	11	8	7	1	6	1	4	11	4	1	5	0	0	0	11	7	9	2	6	7	0	0	5	5	2	4	7	4	2	0	14	14	2	13	4	2	1	4	7	2	2	2	6	11	5	8	0
	Qrob_T0243570.2	0	0	0	0	0	0	5	0	0	0	0	40	0	3	0	0	17	12	0	17	2	0	1	2	1	4	7	0	0	0	0	0	2	0	0	30	11	49	25	5	0	0	0	0	0	0	0	1
	Qrob_T0243820.2	1561	1265	1167	900	1047	913	832	1343	1414	1166	1579	695	757	913	1027	2064	1558	1753	1204	1345	1571	1360	1992	1349	1681	1280	1318	1145	1642	1209	1666	1537	1421	1366	1432	1779	1915	2707	2357	1287	1403	1157	1464	1470	1716	1639	1195	1119
	Qrob_T0243860.2	3851	5253	5296	3585	4256	3517	3578	3376	3635	3001	2042	2999	4048	4774	3776	3386	2876	3193	2810	4081	5571	5650	3409	4005	4455	5083	5468	5634	4328	5799	7038	3036	2716	2357	2481	4508	7274	5975	7719	5028	4769	6141	5508	9191	10335	8878	2530	2533
	Qrob_T0243910.2	665	1007	899	846	902	862	852	779	861	695	591	790	562	1070	814	708	634	722	616	768	904	1023	808	691	827	840	888	656	795	615	858	1058	902	941	909	705	934	931	1026	885	851	922	822	1214	1191	1223	712	533
	Qrob_T0243940.2	0	0	0	0	0	0	0	1	1	0	5	10	5	0	0	9	145	49	2	56	9	3	6	1	6	47	37	11	2	0	0	0	0	0	0	98	31	162	58	19	0	0	2	0	0	0	0	5
	Qrob_T0244170.2	1811	3016	4019	2874	2758	3626	3064	2621	2868	2452	2288	1524	1573	3288	3142	1114	860	1189	1153	1799	2517	2789	1667	1841	2038	1873	1857	1059	1542	1245	3608	3417	3229	3213	3010	1780	2910	2056	3010	3444	3513	4145	3911	6787	6346	6640	1660	1266
	Qrob_T0244420.2	213	243	283	235	403	278	221	338	367	362	269	340	267	144	303	447	373	369	412	349	405	321	485	284	336	344	297	162	248	274	300	325	320	354	254	251	242	295	312	204	250	241	270	282	292	243	314	282
	Qrob_T0244440.2	118	142	176	275	443	236	229	221	213	266	171	344	245	184	146	445	926	582	359	333	444	304	207	187	197	556	586	180	309	256	259	236	193	188	170	368	305	564	271	273	144	106	232	196	181	180	314	262
	Qrob_T0245230.2	113	145	138	84	166	140	123	142	179	190	141	177	131	163	162	85	118	103	155	162	128	120	151	79	115	177	167	104	103	86	83	210	172	139	171	140	134	189	93	122	104	134	149	170	143	169	138	175
	Qrob_T0245260.2	18	61	75	79	192	63	56	27	24	137	23	2436	184	314	691	99	10032	2825	82	2707	69	80	43	279	388	8740	9694	57	59	115	35	76	65	176	54	6118	1447	10162	2189	1231	53	98	63	110	62	101	67	417
	Qrob_T0245370.2	818	1472	1219	1117	1180	1214	1118	1149	1096	997	788	1296	1226	1157	1027	1049	1032	1111	1006	1140	1134	1150	1179	1056	1248	1330	1372	846	962	945	1004	1238	1087	1001	1029	811	1123	1269	1038	927	1034	1075	1176	1525	1508	1331	849	748
	Qrob_T0245420.2	135	153	192	161	355	158	134	124	155	152	104	168	100	138	112	239	216	208	196	163	214	189	196	127	162	172	171	94	125	149	107	129	97	107	129	218	234	189	207	122	120	135	153	143	161	151	117	161
	Qrob_T0245540.2	8	2	5	67	32	146	74	8	10	6	7	7	0	10	36	20	5	13	3	9	2	3	6	18	23	5	5	61	34	50	9	34	21	2	20	5	7	2	5	32	48	13	57	22	3	12	0	18
	Qrob_T0246000.2	0	3	0	6	11	2	0	1	12	0	0	101	14	9	4	16	1087	280	2	133	9	18	3	7	7	112	143	26	14	27	0	5	1	16	6	254	95	415	90	28	1	0	4	3	3	13	7	17
	Qrob_T0246280.2	1086	1031	914	1086	1579	1019	1074	1306	1449	1540	1555	1185	1320	860	814	1287	1168	1277	1472	1320	1166	902	1528	1041	1049	1131	1155	1000	1297	978	1072	1061	865	1420	612	740	755	953	643	713	706	785	835	745	788	893	1538	1468
	Qrob_T0246290.2	111	99	143	185	305	185	187	251	245	378	171	901	313	228	215	486	1113	733	359	641	187	616	321	195	246	862	797	416	291	448	546	255	313	413	226	1164	855	1708	776	557	181	323	249	325	233	303	432	501
	Qrob_T0246700.2	122	102	138	166	183	109	133	79	54	104	55	194	133	53	136	415	294	323	130	201	137	201	165	119	138	236	191	84	101	131	51	91	80	31	103	163	198	343	180	122	106	91	100	92	92	98	147	70
	Qrob_T0247010.2	171	188	301	498	1126	462	537	248	295	1426	280	2679	1984	526	1130	474	998	771	301	1708	244	1140	468	240	309	1653	1835	440	415	512	279	284	286	220	301	1088	717	1348	482	830	270	373	349	281	232	250	1142	976
	Qrob_T0247570.2	211	434	617	347	367	373	345	187	165	162	106	166	135	479	248	267	105	251	172	290	340	367	273	134	191	278	326	197	150	203	480	331	261	219	340	197	218	263	203	306	265	204	244	373	346	284	143	123
	Qrob_T0248200.2	947	831	1006	842	892	935	929	1343	1152	1031	1171	615	789	864	920	549	515	658	1029	924	1060	673	1154	1393	1518	878	912	805	1578	978	735	786	747	1113	645	479	614	624	630	588	648	829	722	966	962	1039	855	788
	Qrob_T0248260.2	740	736	1140	1141	1182	1218	1113	809	1092	756	599	964	548	1116	945	1017	776	997	1015	1204	1504	1121	1065	777	909	1065	1033	722	891	878	1007	1366	1223	865	1238	831	1049	1143	890	1071	1007	1090	1163	1274	1327	1106	621	564
	Qrob_T0248270.2	753	874	918	821	911	951	816	882	870	748	523	629	652	984	952	733	634	711	815	623	996	981	691	641	765	957	926	495	740	549	765	1079	889	741	894	628	729	849	741	757	827	666	989	1025	976	1002	550	442
	Qrob_T0248500.2	12	14	26	55	59	53	27	34	39	44	19	73	45	11	19	38	102	35	22	58	18	63	48	10	13	88	107	19	9	11	2	22	17	8	9	106	52	150	54	40	20	36	19	22	12	13	50	36
	Qrob_T0249020.2	413	694	650	653	691	941	713	1018	1049	693	466	662	550	613	480	850	589	655	671	899	822	1043	975	638	746	839	824	533	479	424	755	602	597	534	527	786	776	1052	784	603	647	507	703	565	651	551	612	417
	Qrob_T0249040.2	566	1118	909	617	614	878	598	666	697	602	410	521	618	671	689	463	461	521	546	560	745	750	530	632	612	886	915	345	617	429	498	766	644	572	666	508	589	721	727	624	713	616	714	789	819	758	453	377
	Qrob_T0249480.2	4050	3400	3972	5988	7459	4605	5360	2618	3210	3575	3173	3357	2897	4005	2663	6878	6274	6649	4412	4390	7599	5819	4727	4011	4195	4937	5111	9749	6891	10278	5819	4601	4261	4724	4191	5447	9935	6215	9837	5032	4046	6905	4324	7191	6867	7639	3830	3995
	Qrob_T0249660.2	2745	3738	3357	3156	3415	3998	3124	3973	3951	3557	2947	3107	2786	3153	3184	3889	3250	3733	3722	3893	4318	4191	4951	3629	4147	3245	3457	3295	3850	3404	4825	4426	3886	3957	3834	3468	4248	4755	4456	3492	3549	3547	4071	5124	4858	4860	2964	2780
	Qrob_T0250420.2	36	61	87	37	63	35	36	34	50	63	43	43	42	80	121	22	112	71	61	56	111	103	55	87	128	37	63	5	38	31	34	89	95	84	104	46	55	41	68	44	45	105	52	97	104	106	57	39
	Qrob_T0251700.2	2	6	1	8	17	1	1	1	8	19	12	17	8	5	1	19	1	10	0	18	1	5	10	3	3	11	9	13	7	2	15	8	0	0	6	34	12	43	18	7	0	2	3	3	9	4	5	0
	Qrob_T0252170.2	226	90	183	178	211	209	201	403	336	368	155	318	238	489	83	496	575	477	422	289	461	702	508	208	210	656	621	329	294	396	706	815	731	523	791	494	533	541	404	631	918	834	841	678	852	615	330	290
	Qrob_T0252400.2	148	160	180	278	282	393	290	353	441	390	457	149	234	152	182	266	104	224	439	187	313	113	250	162	196	241	236	121	203	134	224	180	174	173	152	119	134	165	149	142	169	148	151	192	128	175	290	325
	Qrob_T0252430.2	26	18	7	40	24	50	49	30	18	13	5	59	15	6	4	23	51	24	31	56	31	59	23	14	29	38	59	36	17	52	124	24	27	23	31	63	112	110	75	41	21	29	18	39	28	33	42	42
	Qrob_T0252460.2	168	274	225	385	315	473	410	701	655	614	308	622	355	196	319	759	249	555	425	784	426	1024	522	426	535	459	425	184	507	255	1144	491	438	492	420	694	1171	898	1199	526	443	269	408	463	427	318	391	324
	Qrob_T0252470.2	372	449	399	563	616	649	568	1008	961	754	591	814	643	385	418	812	300	607	618	1017	638	1280	980	711	796	670	673	366	544	284	1556	667	680	582	631	1018	1499	1221	1584	645	469	458	524	530	674	506	599	511
	Qrob_T0252880.2	195	267	178	262	278	223	223	218	225	292	260	188	236	253	171	298	267	263	299	222	278	296	258	253	207	278	310	260	268	311	300	338	285	407	294	255	299	322	293	281	180	330	240	467	435	445	265	266
	Qrob_T0252990.2	434	557	534	540	681	404	536	433	589	500	373	703	448	574	537	659	640	606	697	694	675	744	662	511	546	921	844	602	437	588	509	557	454	497	459	677	721	890	783	539	526	602	592	616	769	713	452	396
	Qrob_T0253840.2	0	0	1	0	0	1	8	15	10	14	0	2	4	13	3	18	3	7	10	6	7	68	7	1	7	11	4	11	0	21	82	12	15	4	19	28	71	17	89	12	20	21	13	14	57	14	4	8
	Qrob_T0254190.2	1742	1198	1627	1502	1826	1532	1368	1054	1219	1193	1174	975	981	1337	1121	1227	1419	1370	1327	1110	1465	1473	1344	1411	1469	1266	1209	2460	1776	2592	1570	1115	979	1307	806	1248	2086	1613	2108	1597	1091	1714	1090	1716	1812	1731	1484	1471
	Qrob_T0254570.2	81	106	130	157	199	117	126	195	201	202	171	175	223	101	135	199	213	224	188	106	123	208	214	97	64	126	116	76	159	89	166	199	156	246	144	144	101	154	104	217	250	132	217	240	166	340	189	187
	Qrob_T0254620.2	5	10	12	3	14	14	3	7	8	21	11	22	17	13	45	22	24	17	4	2	18	21	5	1	17	21	99	0	41	3	20	16	127	74	55	35	11	4	1	53	30	15	37	74	68	85	9	13
	Qrob_T0254760.2	568	673	610	821	1061	923	856	969	909	1036	907	573	751	698	618	1346	937	1163	960	1082	1265	1059	875	784	995	1332	1037	1350	1027	1492	1146	1010	745	904	859	1092	1279	1393	1417	887	724	972	727	985	948	979	779	1017
	Qrob_T0254860.2	179	132	269	546	879	492	542	453	523	1315	309	2583	1396	608	1006	877	2306	1346	523	1609	361	1189	552	341	378	2697	2714	506	305	455	194	582	467	243	518	1731	987	2548	939	1006	332	477	441	332	282	285	869	690
	Qrob_T0255590.2	62	263	111	224	236	278	194	298	350	308	132	235	181	133	171	582	394	496	238	268	302	286	295	178	175	231	257	190	271	172	223	354	365	240	300	209	206	291	242	198	287	134	269	185	207	110	171	91
	Qrob_T0255620.2	57	76	45	63	169	39	52	45	43	173	60	146	137	70	105	98	197	123	106	114	75	53	58	90	156	168	176	182	107	186	47	55	44	56	48	131	97	226	122	147	68	39	59	39	18	47	116	118
	Qrob_T0255990.2	215	205	182	149	128	223	200	301	283	244	171	217	214	210	42	365	111	257	431	174	277	94	266	215	232	251	254	102	168	170	261	367	349	245	316	114	145	225	212	185	210	279	219	355	270	394	263	223
	Qrob_T0256190.2	5	4	8	1	15	0	5	1	1	10	0	53	44	3	10	14	112	61	10	40	9	57	7	15	23	164	202	1	16	3	0	4	7	12	4	60	38	68	15	12	16	28	11	12	26	20	26	23
	Qrob_T0256290.2	321	456	419	432	372	513	410	397	396	493	256	483	452	467	387	394	349	432	414	448	445	590	525	387	481	494	551	270	359	280	443	581	526	460	497	339	465	539	495	496	503	443	499	547	492	524	414	231
	Qrob_T0256800.2	35	22	46	60	82	89	76	39	55	86	18	59	61	24	51	256	149	173	89	193	126	385	157	101	105	161	215	64	104	50	180	145	102	34	107	302	238	370	234	164	139	135	195	183	169	180	72	52
	Qrob_T0257090.2	62	55	44	46	81	31	39	25	63	70	26	39	39	48	36	45	23	40	39	47	46	28	82	44	50	43	44	24	40	61	83	56	51	68	27	23	22	29	37	57	21	54	12	47	38	40	30	68
	Qrob_T0257130.2	37	33	62	60	95	93	72	46	64	73	39	164	60	107	35	42	451	170	44	75	31	17	87	25	20	139	133	115	36	80	55	15	7	34	8	159	48	219	51	69	13	37	34	24	12	6	71	192
	Qrob_T0257310.2	1	16	0	2	12	8	13	8	8	7	2	6	5	0	7	3	1	3	0	4	1	2	0	19	9	2	2	8	7	14	7	7	19	2	11	0	0	3	0	0	2	6	0	3	15	1	2	2
	Qrob_T0257350.2	259	95	116	269	246	158	173	169	190	183	138	388	200	262	200	410	201	296	267	306	216	472	291	230	259	294	326	200	199	276	486	294	232	287	206	368	613	404	526	351	299	338	335	282	313	382	242	269
	Qrob_T0257560.2	386	496	619	279	433	323	346	350	312	328	348	351	230	475	582	153	110	205	169	262	351	275	257	137	143	244	263	197	116	199	541	420	362	290	410	160	386	225	399	436	609	511	575	611	659	686	205	139
	Qrob_T0258710.2	10	1	4	28	14	51	32	0	4	3	1	9	5	12	10	112	27	65	7	8	22	13	2	13	20	29	28	12	2	0	8	22	24	0	39	8	3	11	5	57	30	40	21	16	10	13	4	0
	Qrob_T0258720.2	349	374	356	561	689	678	645	428	429	465	385	441	419	260	381	864	574	739	626	503	668	534	430	475	499	435	556	661	527	721	260	343	318	328	289	416	511	566	491	402	322	252	329	277	334	291	579	548
	Qrob_T0258780.2	1771	1716	2243	2619	3240	1769	2167	1450	1469	1525	1467	1448	1200	1830	1502	2721	2563	2712	1713	1747	3380	2300	1580	1561	1674	2153	2202	4822	2760	5106	2083	1576	1355	2202	1233	2092	3936	2734	4308	2202	1454	2666	1699	2751	2947	2927	1849	2086
	Qrob_T0258980.2	15	28	30	101	156	96	72	44	55	244	37	348	313	78	139	162	365	226	46	321	86	173	54	42	60	433	434	105	90	110	114	110	102	149	88	380	200	629	197	220	135	128	163	105	128	110	183	190
	Qrob_T0260250.2	22	89	44	9	19	0	7	27	25	27	10	10	22	28	45	48	14	38	60	39	39	35	10	18	26	23	48	20	14	31	1	63	68	16	70	11	23	10	52	24	30	33	29	75	52	49	60	33
	Qrob_T0260380.2	111	68	83	76	81	73	78	33	33	58	65	65	71	126	27	136	132	149	78	77	124	115	63	180	165	98	72	167	138	125	183	126	115	133	139	96	122	92	105	87	75	123	75	139	134	153	28	95
	Qrob_T0260560.2	27	10	32	746	191	1287	832	63	86	26	63	3	14	48	42	65	21	48	22	6	37	11	2	72	117	31	21	31	21	38	0	4	6	20	1	13	44	22	56	12	9	10	9	24	21	6	56	44
	Qrob_T0260670.2	184	221	254	208	282	152	174	96	123	212	134	293	202	221	188	88	336	188	278	254	236	250	162	222	253	337	365	293	195	307	140	196	183	169	195	284	449	348	490	305	196	288	225	326	276	272	268	202
	Qrob_T0260720.2	0	3	0	1	1	3	4	0	4	2	1	19	13	1	16	3	91	46	1	22	0	6	3	4	0	36	59	6	1	11	3	7	5	0	0	50	7	62	6	16	2	0	20	3	2	0	5	12
	Qrob_T0260940.2	922	1699	1707	1220	1182	1201	1189	1610	1508	1259	1645	674	1075	1043	1443	624	506	680	862	923	976	340	796	852	906	625	586	683	1215	688	331	527	393	566	303	285	211	480	146	303	260	291	276	464	437	441	1383	1385
	Qrob_T0261140.2	708	752	680	633	673	670	580	706	641	742	572	482	802	888	593	635	516	622	816	621	805	1081	1133	719	876	641	703	467	1055	648	694	1265	1046	1116	995	687	1057	672	799	867	804	1681	982	1464	1402	1483	729	622
	Qrob_T0261150.2	38	48	26	88	145	57	83	34	55	137	42	624	104	72	138	165	313	220	81	315	115	248	108	70	91	438	412	77	65	100	67	116	93	112	94	308	212	435	166	224	84	73	115	94	73	90	156	128
	Qrob_T0261180.2	835	511	536	563	526	570	558	723	599	535	738	286	353	231	371	480	200	450	666	473	546	325	660	454	507	214	277	572	483	590	292	350	339	417	324	202	339	268	296	305	306	345	366	402	402	457	462	547
	Qrob_T0261400.2	0	14	2	10	28	10	9	8	3	11	1	26	11	8	15	23	7	20	30	4	16	12	19	8	6	20	23	2	10	4	14	20	8	14	24	7	13	7	3	13	16	20	24	25	28	29	28	17
	Qrob_T0261450.2	48	56	48	141	308	71	105	79	65	127	52	150	151	86	74	269	281	275	77	115	55	61	101	51	50	113	126	81	64	63	10	23	27	19	21	51	58	111	29	33	39	39	33	23	27	13	102	115
	Qrob_T0261470.2	97	179	141	139	175	83	93	107	145	153	94	875	262	208	393	128	458	221	91	426	144	245	256	123	174	1083	1182	61	105	70	116	208	165	160	122	508	225	746	225	333	206	194	226	237	154	216	252	182
	Qrob_T0261520.2	478	579	565	406	480	531	483	550	586	551	530	310	464	611	455	410	269	311	680	318	603	448	465	470	483	397	403	411	542	436	559	653	664	1034	671	302	641	465	514	584	605	1151	716	1122	970	1057	437	474
	Qrob_T0262340.2	1446	2782	2115	2052	1646	2811	2145	4276	4038	3058	2750	1507	2317	1365	2051	1542	1168	1486	2786	2051	2695	1437	3034	2220	2832	1743	1659	509	1825	523	1458	2101	1904	1526	1702	902	765	1277	638	1149	1447	1253	1480	1686	1451	1507	1892	1597
	Qrob_T0262770.2	9	84	84	63	24	71	58	108	103	61	28	72	74	79	12	102	42	64	76	29	37	182	28	32	21	37	43	33	56	37	139	122	94	38	90	61	59	50	64	112	49	84	62	108	124	109	11	0
	Qrob_T0262930.2	146	251	200	193	211	220	169	281	275	222	188	160	194	211	230	163	144	139	190	165	233	260	196	212	186	220	271	151	280	122	244	251	217	119	230	136	164	156	173	177	244	157	304	213	261	193	216	136
	Qrob_T0263720.2	1	0	3	6	0	0	0	6	0	0	0	2	0	0	1	0	1	3	3	8	0	1	0	13	22	1	4	11	10	10	1	1	1	0	0	6	29	10	40	0	0	0	1	0	0	0	0	3
	Qrob_T0263840.2	14	4	1	1	0	4	1	2	0	0	1	0	0	0	0	0	1	0	0	1	1	0	6	4	6	0	0	0	6	0	8	22	14	8	7	0	0	1	0	4	6	0	3	5	9	1	0	0
	Qrob_T0264380.2	46	8	24	21	25	18	23	28	41	31	17	42	25	19	9	22	49	25	21	32	37	23	8	9	11	31	37	22	8	22	6	5	4	19	2	36	18	47	13	31	19	7	11	14	14	12	56	84
	Qrob_T0264420.2	561	854	915	638	913	692	668	724	823	697	485	798	749	814	644	1188	1298	1279	921	1058	1012	1263	1005	757	776	1012	1015	580	693	656	904	850	619	573	707	1098	1078	1604	1243	765	822	646	710	1200	1024	1122	776	580
	Qrob_T0264610.2	218	329	211	328	360	271	292	288	277	473	265	590	470	179	259	551	840	704	423	401	411	246	637	311	325	659	629	298	356	326	267	345	355	297	313	241	261	386	224	288	323	261	332	111	195	152	288	272
	Qrob_T0264630.2	313	385	446	285	441	297	334	353	393	385	261	458	334	398	386	444	427	418	420	376	363	444	346	311	351	415	431	242	262	245	432	518	440	414	461	347	418	540	463	411	423	469	460	459	470	480	321	397
	Qrob_T0264710.2	52	35	53	55	50	57	47	67	65	66	45	101	34	55	41	85	197	100	52	94	56	80	89	54	76	179	210	76	55	66	66	79	71	49	55	127	87	205	92	67	52	74	89	73	61	58	42	64
	Qrob_T0264780.2	888	875	1067	934	1007	984	847	1495	1408	1232	936	577	1098	548	580	732	1078	988	871	772	814	1027	1407	719	803	822	840	566	320	605	1200	1008	1004	1314	814	742	733	933	585	908	938	1245	951	1045	952	940	1168	973
	Qrob_T0264880.2	175	197	340	192	280	215	173	221	320	249	137	345	133	191	174	221	309	261	135	248	128	260	244	115	142	328	299	185	101	222	142	218	186	141	173	300	253	582	345	251	214	171	283	297	312	297	127	118
	Qrob_T0264950.2	385	655	654	596	703	666	660	545	496	564	318	557	464	543	565	654	811	688	435	841	731	827	653	572	654	911	985	682	688	825	873	804	596	637	633	843	1015	1235	975	681	605	621	633	952	925	853	500	366
	Qrob_T0265070.2	502	378	681	796	914	641	762	379	455	487	369	517	279	508	425	988	1087	1060	559	632	1158	848	553	486	547	692	678	2062	1035	2168	871	476	478	672	403	699	1661	910	1785	820	509	904	661	1121	1076	1251	643	620
	Qrob_T0265290.2	0	0	0	2	10	0	1	0	1	0	0	0	0	0	0	0	5	0	0	5	0	0	0	0	0	0	0	0	2	0	0	0	0	0	0	5	6	17	10	3	4	0	0	0	8	0	0	0
	Qrob_T0265900.2	470	940	710	960	696	1408	977	1442	1511	1386	843	1074	1195	868	893	787	803	797	840	959	1095	1304	1147	1165	1189	1227	1588	398	808	519	944	1591	1367	906	1193	891	817	1276	831	960	1211	998	1327	1433	1381	1208	865	685
	Qrob_T0265930.2	372	445	379	352	400	483	360	424	473	423	374	344	428	506	374	311	378	372	377	402	513	445	579	409	515	586	660	272	373	183	336	612	573	442	511	367	325	501	346	320	450	411	491	634	599	584	396	237
	Qrob_T0265960.2	173	231	231	356	721	313	368	185	231	746	262	1294	1002	305	620	588	696	633	383	718	306	598	435	258	306	871	778	346	242	389	121	189	175	116	149	329	292	572	198	424	169	212	194	118	96	113	611	550
	Qrob_T0266090.2	317	240	275	199	243	206	166	260	289	234	248	326	181	253	238	169	268	230	414	274	332	222	310	207	268	260	315	200	239	232	276	260	278	384	233	240	203	313	221	279	244	260	286	305	217	290	278	280
	Qrob_T0266230.2	165	143	183	114	120	97	106	232	194	139	167	138	113	46	128	175	124	161	230	177	204	62	205	288	289	56	78	49	156	79	98	92	54	83	68	32	21	36	9	65	65	55	63	43	59	52	153	118
	Qrob_T0266500.2	5	7	8	8	9	8	7	5	5	24	4	20	17	11	9	15	21	23	4	11	2	14	13	6	9	38	22	15	8	16	19	1	1	3	9	16	13	35	9	22	7	12	4	8	6	12	26	14
	Qrob_T0266820.2	3	2	9	6	30	5	12	5	0	10	2	105	47	28	15	22	117	52	7	47	5	25	2	11	7	48	75	14	18	13	0	8	16	11	2	96	77	156	36	28	12	31	11	10	5	7	46	71
	Qrob_T0266830.2	127	165	156	126	131	132	139	164	134	164	133	285	169	111	146	244	274	274	195	246	111	254	301	124	180	352	372	107	140	177	136	127	103	107	148	283	235	378	254	202	176	63	161	93	109	96	210	153
	Qrob_T0267160.2	0	2	4	1	0	2	10	9	15	8	1	8	0	0	2	5	28	4	10	10	1	1	8	13	14	7	0	27	13	50	0	1	2	3	5	25	33	29	40	1	0	0	1	3	35	0	0	3
	Qrob_T0267230.2	34	40	32	32	66	64	55	32	55	31	23	65	49	55	55	105	116	91	37	108	57	82	90	49	46	93	79	48	46	20	167	58	61	22	77	154	65	186	87	74	74	40	63	87	82	68	58	28
	Qrob_T0268160.2	63	25	78	32	89	44	54	77	49	82	54	45	36	27	33	0	82	26	91	37	42	61	18	29	28	41	38	14	46	13	26	58	68	80	41	19	19	36	0	17	24	46	30	58	39	59	82	57
	Qrob_T0268170.2	91	99	145	135	92	164	138	101	118	129	133	85	75	144	94	1	79	17	62	105	95	147	122	64	47	63	84	50	177	53	192	129	163	175	129	85	57	61	7	68	127	167	132	150	106	200	130	124
	Qrob_T0268180.2	54	92	67	86	145	82	111	80	77	82	71	81	68	81	69	4	85	31	110	95	77	147	97	51	42	59	53	18	144	24	168	144	103	108	112	63	48	74	5	111	146	134	135	169	98	121	78	68
	Qrob_T0268320.2	1	2	6	8	59	15	12	9	8	22	5	39	36	16	14	11	11	14	11	29	16	36	3	0	0	14	11	1	22	11	1	6	15	1	3	18	27	28	10	17	19	19	16	15	25	13	35	26
	Qrob_T0268870.2	675	793	824	400	675	378	430	590	578	442	330	362	350	512	526	600	248	455	458	277	536	443	468	402	369	281	311	426	349	451	273	618	500	336	593	333	402	406	501	469	375	470	470	729	637	756	250	302
	Qrob_T0268970.2	136	145	115	185	363	77	212	89	83	98	48	129	71	85	230	82	44	286	117	226	382	110	152	144	91	102	65	320	29	152	183	137	149	53	412	76	96	106	139	214	223	165	163	84	175	110	48	290
	Qrob_T0269520.2	642	585	583	883	972	799	747	541	610	790	586	796	606	525	532	834	1152	948	843	794	919	754	645	548	552	922	840	1754	869	1669	777	614	543	679	421	904	1159	1167	1061	955	546	755	634	844	793	941	818	847
	Qrob_T0270330.2	3	17	19	6	8	10	12	58	32	19	18	10	3	12	16	23	7	18	13	11	5	8	9	15	5	12	13	7	32	4	1	34	6	2	12	6	0	5	6	41	42	23	50	10	11	12	19	25
	Qrob_T0270610.2	143	114	111	302	404	249	287	138	190	206	168	150	183	101	107	365	386	369	276	235	366	285	167	162	193	249	273	484	334	485	299	193	165	225	175	277	431	313	381	247	214	249	234	230	190	234	222	239
	Qrob_T0270810.2	14	8	24	28	24	21	29	19	38	12	20	4	11	1	8	17	0	9	32	5	32	19	10	15	5	7	3	4	4	14	16	14	31	6	33	4	13	10	10	8	18	13	16	40	26	25	3	7
	Qrob_T0271980.2	227	348	281	292	356	339	338	320	400	318	303	278	243	221	263	231	273	246	344	286	248	244	338	233	278	313	302	308	186	274	277	203	171	256	187	245	336	436	374	250	194	307	225	250	256	351	252	179
	Qrob_T0272030.2	0	0	0	0	3	0	0	0	0	0	0	2	0	0	4	0	59	11	0	44	1	8	2	0	0	14	18	4	0	0	0	1	0	6	0	112	33	224	33	4	1	9	0	0	0	0	0	20
	Qrob_T0272050.2	74	3	65	155	142	251	188	85	80	61	59	205	118	64	25	244	132	215	106	170	158	329	185	270	270	171	122	77	52	72	52	58	61	17	53	150	221	160	143	139	39	36	68	25	26	35	97	67
	Qrob_T0272260.2	179	195	193	180	329	188	188	165	194	181	109	144	108	172	103	301	283	248	312	186	275	281	205	142	128	202	244	268	174	261	207	130	134	163	160	187	314	240	299	165	148	159	156	214	193	228	206	179
	Qrob_T0272750.2	8	45	83	89	39	143	79	86	80	56	17	77	13	38	84	27	9	18	29	25	43	33	10	34	20	67	61	97	62	102	61	122	139	32	180	28	93	39	80	120	47	70	75	212	230	163	25	26
	Qrob_T0272860.2	4	6	11	1	22	0	6	13	4	15	5	25	10	16	17	31	38	23	10	27	4	22	20	3	6	17	25	2	4	8	0	12	5	1	4	49	28	49	45	17	5	4	10	6	6	0	17	26
	Qrob_T0273020.2	2	0	0	9	4	6	2	22	3	11	3	11	23	7	4	2	3	1	0	12	0	13	5	1	2	13	9	8	12	10	5	6	2	0	0	13	11	24	8	14	1	7	8	8	1	5	11	12
	Qrob_T0273160.2	581	942	529	850	721	993	769	973	1027	1383	956	1185	1245	748	817	524	1049	768	1398	906	1006	844	1191	732	894	993	987	1221	826	1129	974	1055	929	976	929	771	800	974	659	933	797	1085	913	1081	1226	1069	1162	1119
	Qrob_T0273170.2	810	513	509	832	1099	856	881	400	489	679	476	1141	953	770	633	951	1485	1193	936	1072	785	902	976	782	810	776	851	1792	879	1701	924	741	623	934	628	1092	1233	1559	1192	1054	862	1152	857	1226	954	1338	1307	1203
	Qrob_T0273340.2	58	55	10	20	8	20	13	17	27	25	69	1	18	54	25	5	15	7	4	10	54	9	12	12	24	30	39	0	14	0	44	75	77	58	90	0	27	11	17	12	26	68	23	96	108	115	17	28
	Qrob_T0273430.2	6223	4520	4711	3881	4238	4172	3671	5230	5512	4183	5863	1713	2072	2456	3621	1516	1573	1850	3788	2843	3971	1606	3862	2656	3263	1464	1537	2210	2827	2125	1777	2409	2081	3189	1753	982	1601	1312	1725	1672	1599	2052	1740	1984	1817	2171	3184	3386
	Qrob_T0273470.2	1875	1411	1304	1054	760	1361	1195	1260	1302	874	1606	321	407	981	942	126	249	259	476	318	886	353	1100	991	1203	504	410	488	1102	522	545	633	489	542	527	229	496	335	482	486	511	458	565	278	268	295	673	1008
	Qrob_T0274940.2	217	316	252	238	201	260	217	182	243	212	284	106	298	259	253	133	179	156	247	146	222	256	287	193	235	264	300	370	389	393	566	404	448	634	396	217	329	323	350	359	380	437	354	604	669	595	255	215
	Qrob_T0275260.2	22	4	17	2	1	2	3	7	11	4	5	10	12	0	8	5	11	5	7	4	10	2	15	4	6	3	5	0	6	7	17	11	10	22	12	5	2	11	3	12	5	6	12	22	19	18	9	6
	Qrob_T0275540.2	668	1005	901	769	762	924	773	945	791	875	583	742	644	864	819	1162	1097	1142	1035	775	1040	1071	1102	839	967	972	911	532	711	587	908	1195	1057	933	1018	827	1003	1270	983	829	1034	926	1108	1315	1256	1334	700	596
	Qrob_T0275570.2	63	216	164	189	128	223	231	273	451	253	119	285	161	237	160	314	330	306	193	248	212	407	221	233	189	513	462	126	238	134	192	451	450	288	349	256	253	407	316	394	407	313	436	425	318	244	163	101
	Qrob_T0275590.2	41	94	66	49	46	68	35	56	67	83	51	58	62	91	60	51	56	68	89	44	68	75	48	44	53	57	65	38	30	65	106	91	67	41	108	34	57	70	54	52	67	38	60	63	60	51	56	41
	Qrob_T0275650.2	7	18	10	18	14	19	12	10	20	22	10	25	15	18	14	43	72	61	12	176	17	14	25	7	13	48	67	22	8	10	6	18	12	20	9	55	18	115	23	17	41	6	23	7	2	5	17	11
	Qrob_T0276360.2	384	664	567	603	611	658	492	923	901	676	466	640	607	720	561	861	746	824	794	789	788	879	774	834	912	901	841	500	570	421	753	997	897	720	945	588	765	839	797	777	964	566	922	1075	958	878	500	407
	Qrob_T0276370.2	308	503	422	352	334	371	331	466	416	355	255	280	351	380	266	361	310	293	370	429	360	415	431	397	477	327	384	226	312	198	293	548	441	278	574	335	375	403	374	353	415	414	408	494	423	576	253	213
	Qrob_T0276540.2	19	64	73	47	57	49	29	54	41	72	33	15	57	47	29	108	31	64	24	35	84	13	62	31	30	37	29	14	36	27	34	58	35	0	36	4	8	4	15	25	66	22	84	32	30	38	48	45
	Qrob_T0276730.2	8	0	0	43	36	134	58	0	19	13	60	5	26	48	13	0	0	0	4	0	34	12	11	0	0	34	59	0	0	1	0	40	53	0	28	1	4	5	4	3	29	14	21	53	17	46	38	18
	Qrob_T0276750.2	21	1	1	110	18	141	80	0	15	39	95	8	24	47	27	0	2	2	23	0	73	15	6	0	2	44	64	0	1	0	0	64	37	0	90	1	4	3	3	7	17	29	9	81	41	74	62	25
	Qrob_T0277220.2	46	245	268	134	271	136	157	130	107	113	118	90	70	187	150	169	204	223	272	229	244	194	142	195	210	200	232	158	193	264	171	199	180	190	171	256	240	322	365	180	128	142	125	205	269	265	154	162
	Qrob_T0277270.2	120	66	32	337	935	160	299	45	44	128	30	1058	159	120	666	672	6896	2345	439	1017	120	81	341	108	89	1743	1824	183	169	222	237	120	76	142	59	2138	958	3435	1368	676	90	125	132	546	620	463	135	245
	Qrob_T0278190.2	1	0	0	7	4	12	2	0	0	3	7	3	0	9	8	6	2	5	2	2	0	15	21	3	7	7	2	0	0	0	4	11	9	0	15	0	0	1	1	0	4	17	1	8	4	7	10	18
	Qrob_T0278330.2	415	693	1207	1094	1632	1327	1127	617	629	651	320	1540	905	763	1305	550	695	766	354	993	905	828	272	736	844	1163	1092	1063	582	1107	1852	1204	1039	996	1007	518	1020	705	1227	1292	970	868	1167	1646	1689	1801	870	713
	Qrob_T0279230.2	5	1	5	19	23	7	13	20	17	15	6	22	12	14	13	5	41	22	16	25	12	21	7	3	12	27	31	22	2	12	6	4	4	3	5	57	17	38	19	12	9	2	8	10	5	10	19	2
	Qrob_T0279250.2	87	166	133	160	143	215	140	188	169	173	146	148	174	198	109	177	182	173	147	150	222	248	268	198	224	301	262	191	280	161	280	351	314	498	206	204	239	198	212	204	229	268	309	368	393	274	166	133
	Qrob_T0279470.2	3623	6661	7234	3372	3962	4001	3524	4105	4528	3853	2228	3599	2768	5499	4596	3460	3447	3400	3316	3866	4687	4827	5173	4065	4615	4600	4794	1681	3303	1669	3425	5999	5215	3293	5064	3877	3796	5746	4161	4524	5574	4257	5855	5482	4990	4669	2769	2309
	Qrob_T0279500.2	41	30	5	51	71	22	43	26	45	45	39	164	61	75	49	94	152	105	16	157	47	102	38	72	78	245	267	133	52	106	45	115	102	54	93	296	130	503	182	111	52	28	32	150	105	91	67	43
	Qrob_T0279560.2	0	4	18	8	5	12	12	17	27	62	12	45	94	4	9	12	39	35	2	25	15	15	1	33	27	1	1	2	0	0	0	0	6	0	6	43	26	53	11	43	0	25	3	0	0	0	3	1
	Qrob_T0279750.2	59	180	121	167	160	204	162	202	279	265	113	591	275	160	200	394	768	469	150	515	213	416	273	177	175	1090	1018	116	117	160	148	289	220	103	196	839	205	1317	281	334	336	180	302	157	146	95	236	135
	Qrob_T0279760.2	151	240	263	297	372	319	276	343	278	492	184	621	436	313	325	365	700	485	339	729	332	596	479	319	340	1136	1232	182	230	202	169	337	290	167	355	993	392	1612	427	421	352	274	345	232	218	220	367	277
	Qrob_T0280050.2	13	18	13	39	13	34	41	39	33	17	34	517	19	38	158	94	396	233	112	321	53	33	54	18	18	419	481	17	5	24	142	222	135	260	100	659	275	1176	401	348	63	139	52	230	169	173	52	100
	Qrob_T0280090.2	432	503	637	526	717	571	568	402	472	463	305	604	417	523	520	802	775	817	553	671	619	842	635	607	799	650	714	623	507	714	961	660	665	644	567	799	1100	1139	1116	659	517	489	485	801	959	866	521	452
	Qrob_T0280100.2	14	24	4	23	31	19	11	18	20	29	56	22	18	10	32	59	4	38	16	32	20	85	62	28	32	29	25	44	22	28	40	11	8	23	10	38	79	16	60	27	43	15	32	42	43	27	9	29
	Qrob_T0280120.2	1294	1690	1470	1206	965	1385	1183	2027	2072	1551	1408	1006	1257	1308	1418	989	798	891	1629	1269	1205	1442	1237	1326	1659	1080	1046	762	999	762	2296	1648	1391	1313	1491	976	1316	1385	1511	1436	1491	1335	1686	2036	1882	2096	798	874
	Qrob_T0280130.2	7	3	3	2	10	8	6	12	12	15	10	19	7	17	13	16	45	22	5	19	7	22	22	15	3	33	44	4	2	11	1	5	10	1	0	16	19	19	16	6	6	18	6	7	3	6	17	14
	Qrob_T0280180.2	596	612	559	687	544	766	648	1225	1014	775	828	413	390	773	671	317	348	415	587	570	768	489	763	659	781	519	470	518	825	600	570	837	643	738	605	335	422	531	464	511	580	739	607	669	633	684	547	467
	Qrob_T0280780.2	11	8	14	8	20	1	9	26	20	23	22	21	31	39	27	45	99	73	20	26	24	32	49	17	47	171	91	6	22	20	23	26	22	38	29	73	31	128	44	40	32	38	37	42	42	38	43	33
	Qrob_T0280800.2	77	3	4	37	11	56	40	203	190	120	111	219	6	33	78	31	2	16	298	206	105	88	128	55	20	129	136	151	125	197	110	43	56	101	22	183	348	306	375	153	114	53	126	16	69	0	106	138
	Qrob_T0280910.2	128	304	260	417	565	528	475	181	219	262	140	488	444	236	288	343	629	395	342	380	299	444	332	185	173	401	381	587	315	673	197	215	218	230	268	435	462	574	473	278	238	235	229	289	295	307	588	497
	Qrob_T0281610.2	104	84	107	181	231	152	190	147	174	168	66	356	208	179	131	130	277	186	107	256	136	287	148	126	193	335	378	159	160	229	151	131	151	134	114	248	311	341	433	230	163	162	189	206	263	182	172	119
	Qrob_T0281650.2	1094	1579	1231	1235	1308	1244	1109	1183	1314	1147	946	1493	829	1350	1120	1349	773	1193	1305	1373	2202	1557	1656	1313	1523	1276	1350	714	1842	913	1335	2088	1761	1460	1753	1181	1644	1734	1562	1413	1742	1703	2018	2293	2175	2081	737	689
	Qrob_T0281700.2	1145	1567	1573	1497	1581	1538	1500	1509	1629	1577	1274	1351	1547	1557	1338	1256	1502	1381	1602	1443	1689	1778	1906	1434	1661	1789	1802	1654	1841	1550	2661	2365	2208	2185	2137	1492	2111	2199	2472	1803	1838	2339	1838	3268	3216	3627	1500	1414
	Qrob_T0282130.2	272	394	406	406	576	403	372	180	254	304	141	468	350	376	315	556	664	639	446	465	473	502	277	300	301	560	696	271	298	378	224	286	222	133	253	468	440	668	438	330	280	244	281	331	282	317	391	312
	Qrob_T0283010.2	176	211	202	237	274	265	257	257	247	224	253	286	245	166	185	305	284	258	341	256	276	288	357	224	248	235	301	242	185	255	207	202	188	236	233	342	366	387	302	248	202	167	202	299	276	320	273	280
	Qrob_T0283210.2	101	119	109	103	140	112	118	104	139	126	66	113	84	47	93	270	109	197	235	162	96	149	198	115	81	177	159	65	96	87	65	122	93	63	80	208	179	347	118	111	123	104	112	86	87	74	106	92
	Qrob_T0283300.2	358	399	304	439	472	514	392	612	559	630	605	405	403	324	485	233	529	383	653	502	467	222	585	564	560	449	470	383	382	403	438	347	366	415	323	217	338	365	315	278	290	312	305	315	385	397	625	594
	Qrob_T0283490.2	6	4	8	5	14	6	7	9	11	13	7	4	6	24	39	2	7	2	7	2	5	2	0	4	3	1	6	0	5	3	1	20	18	34	13	0	0	5	6	11	13	1	3	27	17	35	12	6
	Qrob_T0283550.2	5	2	15	7	41	3	11	7	6	60	8	68	52	9	26	11	10	17	11	72	8	47	9	6	3	24	13	9	17	15	19	6	11	10	9	26	38	34	11	28	21	13	19	15	20	21	38	21
	Qrob_T0283560.2	3	2	8	19	15	17	12	17	13	29	15	98	19	28	38	36	138	54	51	66	15	38	26	10	25	111	126	6	10	19	8	6	13	16	14	50	34	103	46	16	19	16	2	8	12	20	25	22
	Qrob_T0283860.2	969	1440	1476	1536	1999	1300	1432	1020	1060	1411	952	1932	1582	1354	1372	1446	3203	2187	1308	1645	1328	1410	1240	1033	1040	1822	1997	1070	1364	1392	1415	1330	1030	856	1124	1410	1620	2125	1530	1278	892	876	972	1446	1646	1366	1447	1302
	Qrob_T0284210.2	310	473	422	382	439	322	377	309	318	351	279	214	238	427	245	574	401	573	374	432	671	512	503	298	370	401	383	425	321	313	538	450	301	313	369	411	638	551	617	380	328	424	462	473	430	524	401	288
	Qrob_T0285040.2	646	861	1117	1104	1433	1160	1120	790	815	787	542	975	856	1001	780	1092	1506	1191	1024	1218	1206	1552	1024	825	759	1471	1441	1155	1154	1341	1348	1054	868	893	834	1370	1602	1733	1483	1235	926	805	893	1392	1363	1248	778	704
	Qrob_T0285660.2	0	0	21	2	0	4	6	0	3	3	3	24	5	33	3	0	1	0	9	18	5	27	2	20	3	1	0	0	0	1	2	8	10	11	3	32	22	41	30	6	27	9	11	2	3	10	0	0
	Qrob_T0285670.2	200	174	181	146	176	156	208	275	219	200	162	213	162	113	169	218	211	232	241	241	186	244	230	193	172	258	277	253	254	251	282	284	208	222	221	175	231	238	212	205	157	186	193	384	321	387	205	172
	Qrob_T0285880.2	5	1	2	14	4	4	2	41	15	10	16	6	5	4	8	0	0	0	2	2	2	4	14	23	39	0	0	31	36	45	1	3	0	3	3	7	51	8	51	18	0	2	2	0	4	2	4	0
	Qrob_T0285940.2	19	26	12	52	16	35	24	47	64	35	36	49	31	26	41	27	21	29	50	29	32	39	55	49	31	48	35	29	47	23	58	60	57	52	72	23	19	39	26	36	77	60	59	54	50	71	30	24
	Qrob_T0286050.2	150	184	253	173	240	205	156	263	276	269	220	214	222	162	149	238	154	177	225	222	244	231	239	161	185	216	207	153	196	170	158	273	290	338	150	170	227	255	244	191	197	211	230	331	316	311	172	182
	Qrob_T0286240.2	3	12	13	6	36	23	24	28	21	37	11	71	18	38	17	44	95	37	39	54	5	46	32	45	19	70	63	36	18	25	13	10	15	23	7	56	36	141	51	33	25	12	13	38	22	24	34	23
	Qrob_T0286260.2	155	324	334	241	184	230	195	237	272	218	126	151	273	235	225	286	278	246	282	224	200	254	324	343	330	374	340	179	320	173	274	352	336	220	276	168	213	280	234	144	323	223	249	262	323	234	178	197
	Qrob_T0286360.2	1263	1220	1237	1665	1854	1708	1509	1029	1123	1219	1185	1620	1269	984	1037	1425	1949	1735	1750	1562	1819	1833	1175	1405	1391	1935	1972	2908	1840	3071	1238	1372	1105	1351	1301	1700	2577	1926	2038	1916	1231	1837	1204	2025	1886	2207	1710	1608
	Qrob_T0286640.2	19	35	53	93	60	164	106	64	78	164	75	162	122	35	47	152	38	84	91	126	82	92	81	159	122	139	125	115	54	112	47	75	103	46	73	149	116	225	133	124	112	83	131	77	66	63	85	65
	Qrob_T0286770.2	16	7	7	1	28	2	6	0	2	12	10	20	13	13	17	17	23	13	1	9	11	28	12	20	19	25	22	23	7	41	15	2	7	1	7	14	18	14	34	21	2	20	6	13	7	16	20	16
	Qrob_T0286940.2	91	49	80	80	90	79	49	33	72	40	58	41	34	52	84	102	65	83	112	43	26	23	68	60	89	12	22	36	38	20	25	72	42	49	46	15	28	28	5	40	54	55	50	49	35	65	42	91
	Qrob_T0287030.2	28	43	30	86	38	102	77	67	47	49	46	42	27	32	31	38	83	49	32	67	86	122	56	144	152	105	149	62	104	97	110	51	30	57	50	80	177	119	181	74	160	113	128	219	196	334	90	142
	Qrob_T0287540.2	230	495	290	198	100	223	147	18	36	43	194	75	383	351	268	12	159	74	244	13	153	27	64	241	235	127	137	32	27	35	26	53	39	22	51	2	3	1	8	54	30	45	11	20	68	13	45	40
	Qrob_T0287730.2	1439	2357	2140	2565	2938	2379	2373	2053	2141	2230	1363	2309	1798	2702	2021	2979	3188	2915	1913	2723	3551	3641	2400	1918	2286	3282	3671	1926	1977	2004	2263	2724	2330	1686	2450	3062	3789	3980	3845	2331	2568	2452	2828	3094	2921	3011	1651	1328
	Qrob_T0288370.2	15	19	20	34	56	17	26	22	5	30	11	26	9	15	8	45	45	42	25	31	23	25	26	9	19	10	24	26	41	27	14	12	8	15	4	43	15	44	28	9	8	9	7	10	7	7	26	12
	Qrob_T0288390.2	26	35	29	57	74	67	75	47	52	48	51	59	74	64	42	52	155	71	58	99	24	42	57	12	16	97	105	41	41	61	13	16	28	11	36	138	36	255	49	31	21	10	54	14	30	15	44	55
	Qrob_T0288650.2	364	531	587	634	732	711	731	631	616	674	428	769	658	519	500	825	841	928	671	867	749	944	702	544	627	933	1037	548	574	736	606	732	629	443	620	953	961	1492	1017	562	652	531	599	868	765	842	656	554
	Qrob_T0288900.2	2859	3761	3702	3338	3164	3718	3247	3661	3937	3364	2457	3084	3209	4181	3624	3045	2431	3001	3562	3050	3595	3872	4020	3641	3946	2830	3091	1851	2961	2035	3509	4067	3606	3391	3398	2722	3230	3580	3082	3029	3535	3428	3863	4764	4136	4591	2987	2526
	Qrob_T0289670.2	348	302	315	295	411	203	223	247	277	356	147	965	386	255	286	756	2042	1165	436	657	351	334	394	286	277	1461	1473	319	317	362	98	207	160	222	108	621	441	944	490	437	188	197	247	328	226	354	466	350
	Qrob_T0289690.2	192	302	247	288	259	259	278	345	333	334	280	274	333	320	232	225	347	223	422	274	279	354	535	303	347	334	364	287	320	266	371	368	325	369	293	245	363	324	273	278	417	381	394	371	388	324	330	221
	Qrob_T0289810.2	0	0	0	0	0	0	0	0	5	0	0	0	14	0	12	0	7	2	0	0	0	3	0	0	0	16	23	0	0	0	0	6	3	0	8	0	0	0	0	12	0	0	1	3	12	5	0	0
	Qrob_T0289900.2	23	24	3	47	17	35	32	16	8	3	8	87	26	19	6	44	21	33	8	83	28	46	66	40	25	38	27	98	71	124	93	47	61	49	37	91	74	158	92	80	32	39	46	47	28	51	17	21
	Qrob_T0290660.2	3	0	9	7	10	0	9	6	4	4	6	4	0	2	1	2	2	3	5	1	1	1	2	5	0	3	0	5	2	1	1	4	4	6	0	6	25	7	24	13	9	4	7	2	2	4	4	2
	Qrob_T0290690.2	0	0	1	0	3	3	5	1	1	3	1	0	1	0	0	2	0	2	0	0	2	3	0	2	2	7	9	5	6	22	10	1	0	0	1	4	11	5	16	6	2	2	1	28	27	21	0	0
	Qrob_T0290740.2	756	1032	1166	1070	1502	1236	1114	1152	1089	1127	682	1207	919	860	909	1222	1022	1238	1107	1232	1148	1322	1059	876	954	1119	1196	1216	1057	1375	980	862	859	830	768	1276	1351	1504	1329	967	875	825	944	1215	1085	1135	898	774
	Qrob_T0290760.2	37	24	98	33	44	31	39	29	33	28	23	55	39	37	17	130	50	66	28	53	103	92	35	29	32	82	64	30	40	42	40	33	47	37	42	51	103	68	146	71	63	49	65	60	82	27	28	35
	Qrob_T0290810.2	9	13	58	17	15	14	11	18	15	13	4	16	6	7	9	46	6	23	15	20	50	29	5	14	30	9	12	12	14	23	12	12	8	20	14	25	39	24	42	17	17	14	17	8	18	14	21	3
	Qrob_T0290830.2	20	13	51	17	27	27	19	16	15	21	6	30	0	25	25	59	32	39	8	27	43	39	19	3	12	12	28	22	27	32	39	20	19	12	12	22	44	44	33	21	28	19	24	28	22	30	5	7
	Qrob_T0291480.2	146	144	147	174	277	154	164	85	113	349	134	1082	501	299	357	248	485	358	294	513	226	668	257	260	296	515	515	106	103	129	239	213	168	204	161	439	518	436	307	502	150	263	174	152	108	119	405	317
	Qrob_T0291490.2	51	20	32	41	27	33	22	40	42	31	19	228	56	29	66	72	127	103	59	54	17	56	52	37	45	165	158	21	19	34	18	30	11	9	5	93	53	132	82	81	18	21	14	9	23	6	50	44
	Qrob_T0291550.2	3639	3072	3382	1259	1548	1021	1009	1392	1647	1366	815	1819	1543	3143	2031	933	904	1084	633	1140	1751	1491	1917	2020	2305	2301	2528	1595	3172	1500	1021	1657	1204	1242	1436	774	913	944	528	1127	1207	1784	1235	1104	993	1180	1077	1010
	Qrob_T0292990.2	149	259	169	240	175	230	179	337	317	259	119	212	178	224	228	225	189	218	182	247	249	255	247	218	209	315	300	99	144	138	190	296	264	181	279	203	162	288	214	222	267	227	265	209	225	215	180	119
	Qrob_T0293000.2	44	132	111	101	88	81	76	137	196	119	94	157	97	76	98	184	130	170	119	133	148	152	132	103	128	186	154	90	114	66	134	161	162	102	172	103	101	151	111	136	184	115	185	123	134	95	83	68
	Qrob_T0293090.2	216	83	251	155	183	207	161	271	250	340	229	456	122	304	343	221	289	289	381	379	194	128	226	207	236	514	544	104	127	140	129	176	160	137	184	392	273	687	350	305	120	146	153	192	146	221	348	343
	Qrob_T0294250.2	158484	166498	156697	109259	123847	100234	102121	139085	143546	140986	164298	85967	115739	155028	131583	60198	102595	91710	136067	83839	102156	85405	163162	118951	133872	79309	76598	123102	164725	129181	91317	126911	117224	185814	100755	68512	92109	83158	78111	105806	100154	172652	109023	110038	116285	113691	163608	172128
	Qrob_T0295690.2	0	6	2	1	5	0	1	1	0	3	0	12	8	5	1	11	310	109	0	48	3	3	0	8	11	227	232	0	5	2	0	4	1	10	3	117	27	182	5	2	0	0	0	0	0	0	7	8
	Qrob_T0296080.2	9	9	17	260	126	285	176	22	30	19	16	44	5	7	5	4	12	34	17	35	19	16	6	527	157	17	14	364	170	351	1	1	1	0	5	14	25	6	24	545	108	91	123	14	13	29	37	28
	Qrob_T0296160.2	75	65	131	149	133	138	133	84	100	137	66	222	77	65	68	103	226	162	52	263	105	242	96	78	77	193	224	201	115	174	124	119	106	119	122	417	386	709	342	274	139	123	155	142	146	164	84	70
	Qrob_T0296230.2	28	15	22	18	13	17	21	19	22	35	27	73	44	42	43	119	25	93	53	36	35	80	27	74	94	37	38	79	45	84	91	82	70	55	100	62	207	131	312	70	43	47	62	52	72	78	75	52
	Qrob_T0296640.2	0	0	0	4	6	0	1	3	0	0	0	205	8	13	1	8	629	161	1	63	3	0	0	6	1	153	155	0	3	0	0	0	0	0	0	130	24	196	74	2	0	0	0	0	0	0	4	2
	Qrob_T0297460.2	157	37	157	163	125	179	106	185	136	51	47	137	88	88	60	165	83	164	62	166	158	124	137	161	193	73	206	209	160	281	161	207	173	107	126	203	264	298	341	128	128	88	122	201	227	141	26	48
	Qrob_T0297600.2	78	83	143	136	146	132	100	113	113	105	38	100	70	163	98	149	121	150	86	115	160	173	110	134	118	164	142	117	96	137	138	89	104	91	110	185	175	183	192	130	129	56	138	180	126	167	58	22
	Qrob_T0297640.2	98	90	135	101	155	101	108	66	81	81	82	147	84	100	97	142	187	165	91	146	135	142	104	73	65	167	135	104	106	140	94	68	90	77	85	102	164	217	151	128	61	121	88	136	161	144	106	90
	Qrob_T0297750.2	491	356	442	291	449	413	329	572	530	456	466	194	206	160	273	337	173	299	787	493	491	111	298	586	589	206	208	106	135	178	90	78	92	123	52	49	74	67	64	63	73	48	90	109	79	92	154	196
	Qrob_T0297790.2	2	38	30	58	78	67	53	74	77	60	51	175	133	49	80	189	329	170	62	210	133	81	112	57	38	355	375	41	60	62	22	65	75	37	65	216	110	383	130	72	65	56	88	56	42	60	29	42
	Qrob_T0297860.2	79	81	112	141	222	117	129	109	96	86	68	115	109	87	83	274	207	227	178	143	281	237	130	100	115	168	170	98	109	119	163	164	130	85	126	165	295	198	201	147	124	118	144	307	313	222	100	135
	Qrob_T0298040.2	342	270	225	212	257	162	172	262	280	271	344	239	286	145	223	90	179	139	292	175	165	120	187	255	243	184	263	270	227	246	126	178	166	309	173	95	92	135	68	164	186	248	172	156	126	182	206	222
	Qrob_T0298050.2	138	135	179	138	255	122	113	143	113	189	104	409	177	169	185	233	545	368	176	323	172	226	143	151	230	537	529	164	100	156	94	208	191	143	139	418	242	796	306	195	116	102	139	89	95	64	113	141
	Qrob_T0298520.2	69	49	17	88	156	105	88	80	86	135	85	237	155	56	118	181	733	334	204	199	90	206	109	76	97	333	395	164	78	184	135	156	130	265	173	381	324	530	220	283	146	232	171	204	155	210	401	384
	Qrob_T0298560.2	764	799	689	692	758	784	653	826	759	763	691	726	785	811	709	580	536	578	735	725	745	963	892	933	1159	726	743	556	856	803	1044	925	834	958	734	659	852	697	788	800	880	1367	880	1237	1299	1157	717	750
	Qrob_T0299660.2	1	5	2	1	0	0	3	0	3	0	6	9	0	1	2	0	0	0	0	3	0	0	1	1	0	0	5	1	0	3	0	0	0	0	1	3	28	5	45	12	0	0	0	2	4	0	0	0
	Qrob_T0299710.2	0	1	2	0	0	3	0	0	0	0	0	3	3	0	4	1	1	2	10	0	32	3	0	3	3	0	0	0	1	0	0	0	3	19	2	0	0	0	0	0	1	0	1	25	8	32	0	0
	Qrob_T0300220.2	283	385	373	439	384	562	436	504	510	435	352	412	357	429	325	442	348	425	318	447	459	471	629	483	517	541	596	211	277	234	489	563	478	390	394	366	439	551	312	347	444	440	440	527	479	500	395	270
	Qrob_T0300330.2	20	47	68	83	120	109	107	47	70	64	48	96	58	77	71	140	127	132	65	93	20	97	101	61	61	155	137	136	82	127	60	39	26	37	8	124	84	209	127	65	14	15	37	36	24	34	78	111
	Qrob_T0300530.2	135	159	202	135	247	191	183	106	121	222	116	181	135	242	147	202	250	214	148	203	196	180	161	102	142	180	241	105	125	153	169	148	135	181	89	206	303	296	238	202	97	116	151	231	196	243	113	112
	Qrob_T0301040.2	197	327	233	325	368	251	350	204	198	255	152	655	398	302	236	675	1513	968	279	534	386	436	407	242	273	1240	1165	440	228	483	238	282	312	165	250	677	425	1207	507	424	270	231	329	197	210	227	319	234
	Qrob_T0301470.2	303	221	533	140	202	108	124	215	296	162	36	148	102	540	443	98	83	89	64	130	201	548	80	86	73	112	133	306	111	311	469	255	226	196	223	259	623	301	479	298	288	238	255	565	501	490	46	34
	Qrob_T0301520.2	0	7	0	3	13	4	8	6	2	12	0	38	7	7	6	20	48	16	6	18	2	14	9	0	7	32	43	6	6	7	2	3	0	0	2	15	19	45	6	9	5	0	6	6	4	4	15	24
	Qrob_T0302560.2	1285	1567	1870	1151	1340	1029	1083	1003	1180	1283	1056	1398	1391	1996	1167	848	1008	969	1040	1199	1356	1382	1313	1106	1378	1674	1775	1381	1765	1274	1662	2024	1766	1917	1752	1335	1513	1721	1475	1634	1523	2369	1631	2128	2125	2087	948	899
	Qrob_T0303990.2	0	0	0	21	26	0	10	4	0	13	2	100	6	25	7	13	125	46	2	25	1	6	3	1	0	17	21	8	0	0	1	2	1	0	3	23	34	39	46	37	3	0	0	0	0	0	13	25
	Qrob_T0304010.2	27	1	9	1	0	17	3	16	20	23	8	31	26	0	12	0	5	8	37	18	4	6	23	11	7	0	0	9	0	1	13	8	7	14	7	7	0	4	0	18	26	28	29	15	8	12	6	15
	Qrob_T0304110.2	15	28	38	14	50	22	19	23	49	29	28	42	13	48	21	30	143	76	24	39	19	23	44	18	29	85	57	30	25	16	1	9	14	3	6	52	9	119	16	29	9	9	15	12	8	15	8	33
	Qrob_T0304250.2	43	146	78	336	211	299	210	202	197	130	124	530	226	4927	135	277	114	150	162	397	198	706	2388	2973	2377	600	643	2612	1015	2825	13969	1602	1587	5367	231	602	605	989	724	2333	1217	4584	1365	1300	3922	792	132	576
	Qrob_T0304950.2	72	158	148	138	204	162	159	108	113	183	103	169	129	131	71	145	150	183	195	48	153	174	84	111	84	140	183	163	78	137	11	204	147	67	192	66	105	86	88	101	132	131	140	103	105	134	97	70
	Qrob_T0305010.2	0	10	13	8	33	18	21	1	0	4	5	2	4	6	15	6	5	6	7	7	39	9	1	1	8	4	26	1	1	4	0	12	16	0	20	2	3	0	7	23	17	24	28	10	6	15	16	0
	Qrob_T0305020.2	72	156	147	125	232	83	122	1	21	55	35	39	45	54	60	23	28	23	129	50	199	80	13	37	30	91	97	44	20	33	6	160	168	8	206	24	54	26	57	142	159	88	152	110	75	69	78	92
	Qrob_T0305090.2	111	113	165	135	145	87	89	131	106	122	78	155	101	146	118	154	129	159	210	146	167	147	151	105	137	174	159	73	94	101	136	146	130	83	108	165	207	218	176	158	107	126	121	192	237	155	109	132
	Qrob_T0305250.2	5	5	4	18	34	18	25	4	8	32	18	25	54	1	7	4	110	58	9	37	2	8	3	3	1	33	61	16	13	17	5	11	8	0	8	55	37	90	26	15	0	3	12	5	5	5	61	59
	Qrob_T0305820.2	206	190	348	197	308	185	143	159	172	135	90	233	89	237	226	154	204	177	137	317	240	311	197	321	379	354	359	526	317	551	215	239	205	225	210	367	554	495	807	409	301	170	303	350	582	223	62	69
	Qrob_T0307360.2	6	24	37	35	42	37	39	13	23	28	4	106	55	18	30	20	41	18	45	28	44	77	38	49	84	96	66	7	43	35	4	58	45	47	53	23	24	26	7	56	63	41	69	20	47	30	39	33
	Qrob_T0307520.2	425	865	854	470	472	464	401	647	751	618	354	395	413	707	771	162	377	317	295	542	632	415	300	483	482	485	461	308	705	334	633	800	644	891	545	399	496	633	595	531	573	607	568	1137	1086	993	387	291
	Qrob_T0307530.2	18	4	7	6	12	7	9	3	2	1	7	24	16	6	6	11	35	9	18	9	4	7	2	3	2	15	11	1	1	2	0	1	0	0	2	22	0	32	6	5	2	0	4	1	2	0	9	9
	Qrob_T0307580.2	698	850	700	433	490	423	448	603	565	509	555	464	552	1525	764	385	333	365	437	536	917	768	680	1040	1288	814	734	647	765	760	1273	1584	1485	1580	1393	723	1207	950	1466	865	953	2460	1055	4241	4131	4458	604	611
	Qrob_T0308680.2	3	5	8	19	2	22	5	1	0	1	0	4	1	2	19	4	1	5	24	14	7	3	1	9	0	3	18	18	7	20	11	4	4	0	0	14	17	20	17	5	0	0	2	6	7	0	7	9
	Qrob_T0309170.2	2331	3365	4108	3616	4268	4095	3662	3056	3008	3102	2196	3373	2572	3574	3110	3990	3786	3669	3008	3816	4186	5148	3554	3580	4250	4161	4410	3794	4126	4388	5270	3822	3424	3906	3140	4061	5336	5547	5489	3773	3442	3484	3995	5845	5286	5812	2444	2170
	Qrob_T0309300.2	154	150	333	242	195	347	286	155	143	101	99	98	93	132	140	330	118	250	213	159	184	491	142	336	349	116	139	105	127	136	254	189	134	153	153	231	464	146	371	166	143	214	150	200	187	238	106	124
	Qrob_T0309310.2	318	429	361	517	669	571	605	621	610	734	450	1257	483	633	526	1028	1812	1234	554	1082	581	720	906	453	580	1954	1906	401	524	434	668	642	634	486	618	1398	1032	2481	1288	998	758	677	834	808	791	799	439	385
	Qrob_T0309920.2	56	12	3	20	10	18	27	24	20	53	45	44	17	15	16	91	18	44	11	27	15	21	25	31	18	17	8	22	27	29	19	8	8	20	4	26	42	59	40	20	19	30	23	1	5	8	18	18
	Qrob_T0310020.2	2	0	12	3	2	1	4	3	10	0	2	1	0	0	0	3	3	3	0	0	8	2	0	7	0	4	6	0	6	0	46	7	3	11	5	4	0	0	0	1	4	6	10	11	16	12	0	1
	Qrob_T0310050.2	14	3	24	10	14	10	8	23	17	32	9	3	11	11	26	19	16	19	23	13	13	3	4	7	5	11	14	0	2	0	52	15	30	3	25	2	6	8	2	30	25	18	25	55	50	50	10	10
	Qrob_T0310090.2	7	9	14	7	13	5	16	17	10	9	3	15	5	1	9	5	4	4	0	3	8	4	3	6	7	10	9	0	6	4	79	17	25	17	18	1	1	2	2	11	19	6	25	40	44	71	7	13
	Qrob_T0310230.2	0	2	0	3	6	9	7	4	6	0	2	1	5	9	2	12	23	13	0	1	2	5	5	0	4	10	19	4	1	0	33	13	11	17	2	5	1	0	0	0	8	6	14	17	19	20	2	3
	Qrob_T0310980.2	0	0	0	0	3	1	0	0	0	1	0	3	12	0	6	3	27	5	0	3	0	6	0	1	4	19	37	9	1	0	0	5	0	0	0	26	9	29	17	17	0	0	1	0	3	4	2	2
	Qrob_T0311000.2	24	94	86	82	157	39	45	56	55	93	23	154	73	80	74	20	45	56	35	135	24	60	47	73	74	85	86	174	72	177	67	33	37	34	29	76	93	118	115	115	32	35	32	57	73	63	70	43
	Qrob_T0311870.2	5	3	0	2	12	2	3	1	3	16	1	102	29	6	22	21	878	236	12	92	6	14	7	7	7	262	282	5	8	4	0	8	3	4	9	217	95	349	85	36	3	6	1	6	1	6	9	41
	Qrob_T0312520.2	1340	1705	2006	2832	3749	2150	2443	1271	1391	1420	1042	1546	1062	1574	1266	3843	3425	3482	1811	2071	3338	2494	1994	1574	1761	2727	2715	3960	2499	4492	2138	1861	1738	2421	1480	2409	4125	3330	4579	2129	1637	2166	1926	2571	2286	2763	1629	1759
	Qrob_T0313140.2	39	105	113	59	58	29	54	37	64	26	29	38	50	63	65	4	14	15	24	21	38	86	46	54	51	86	62	35	10	59	95	105	114	106	75	44	80	35	71	118	81	65	113	129	146	107	17	6
	Qrob_T0313210.2	87	104	35	133	105	177	148	133	196	158	126	218	182	106	185	183	144	160	193	134	164	159	208	132	153	175	133	80	91	103	158	151	131	148	85	44	56	108	34	104	136	126	140	111	85	129	122	122
	Qrob_T0313280.2	0	0	0	0	16	0	1	0	0	2	2	13	6	16	0	0	1	1	6	4	0	2	0	33	42	10	6	0	0	3	4	0	0	2	0	21	13	37	23	0	0	0	3	0	1	0	2	1
	Qrob_T0313290.2	3	17	23	21	37	15	17	6	8	28	7	40	15	11	41	184	11	157	2	95	82	123	5	13	7	10	13	10	51	15	5	57	32	13	48	214	155	369	232	30	17	2	19	71	54	52	0	15
	Qrob_T0313400.2	136	97	79	157	192	125	108	229	279	161	192	93	135	88	69	202	163	159	123	89	331	263	137	178	185	173	167	150	128	212	429	98	77	151	89	206	251	219	135	112	190	178	162	124	159	138	100	136
	Qrob_T0313650.2	125	26	30	67	78	34	27	103	123	62	41	66	63	20	60	57	25	60	23	54	33	72	26	117	141	29	34	107	42	129	189	58	60	20	62	81	108	128	112	107	66	47	74	23	38	32	32	36
	Qrob_T0314790.2	0	3	0	0	9	0	5	1	1	6	0	20	4	0	2	17	82	41	2	49	3	3	4	11	9	115	132	2	2	1	1	6	11	1	12	89	8	103	22	8	5	2	5	4	2	0	1	5
	Qrob_T0314830.2	278	333	195	302	380	276	277	437	347	530	334	362	391	248	250	340	589	457	535	398	373	280	463	411	473	409	455	335	342	347	283	457	386	348	388	287	351	509	255	276	299	329	330	409	360	485	515	481
	Qrob_T0315170.2	530	281	546	588	1006	376	486	358	398	794	448	979	843	342	452	1801	1161	1623	1129	936	515	913	1021	999	737	972	1071	1554	994	1654	277	480	422	725	385	1339	928	1860	576	844	479	987	519	360	369	494	1229	1191
	Qrob_T0315290.2	100	181	217	487	1006	415	432	205	294	519	136	1650	669	398	479	702	3369	1554	209	1328	257	776	355	287	322	3203	3386	301	381	433	146	298	320	279	326	2271	901	3645	843	681	362	331	447	175	175	182	716	571
	Qrob_T0315410.2	158	141	145	132	166	188	161	129	151	249	109	308	285	290	188	165	296	193	224	225	171	286	271	182	234	324	317	200	155	266	213	203	136	150	157	282	250	432	267	210	217	260	191	268	253	232	153	143
	Qrob_T0316000.2	4	5	17	4	16	11	6	1	9	6	7	9	8	4	6	5	12	6	13	31	1	16	26	4	5	42	25	13	7	16	2	10	3	4	9	26	32	60	19	23	6	25	16	15	6	13	32	22
	Qrob_T0316050.2	5	3	11	8	6	6	9	1	2	7	8	29	14	7	3	24	15	18	3	24	7	23	7	4	16	16	16	31	14	18	0	2	1	13	2	40	61	72	58	39	14	0	9	4	4	5	19	18
	Qrob_T0316260.2	45	176	20	46	27	47	39	28	9	8	10	47	56	16	9	1	2	6	14	90	43	14	124	2	0	50	43	6	4	1	18	51	44	4	40	5	7	2	15	33	3	13	4	10	17	18	15	6
	Qrob_T0316290.2	37	135	94	25	37	26	30	10	14	6	13	23	11	44	12	10	23	21	17	11	11	27	13	3	2	19	12	25	8	23	9	35	32	19	74	1	17	9	20	38	13	1	20	51	23	46	8	11
	Qrob_T0316310.2	4	0	6	6	0	6	12	8	13	2	1	10	0	5	0	0	2	0	3	7	5	0	5	0	0	4	2	0	6	0	8	5	13	7	7	2	0	0	0	1	0	2	5	8	1	4	3	7
	Qrob_T0316390.2	6	4	8	3	3	6	3	3	6	2	7	0	10	1	7	6	0	2	8	7	5	0	2	0	6	7	12	0	1	0	0	10	13	5	8	0	0	0	1	1	3	0	7	6	4	3	7	9
	Qrob_T0316410.2	4	6	6	4	1	3	5	2	2	5	0	3	0	20	1	0	0	0	9	0	0	3	5	3	0	15	7	0	0	1	0	19	3	0	10	0	2	0	0	4	0	0	5	2	7	9	1	1
	Qrob_T0316500.2	43	52	65	45	77	50	35	48	46	57	32	109	72	34	47	33	33	44	35	59	13	67	53	34	73	79	73	81	49	119	42	47	22	38	33	59	64	107	74	87	30	34	58	35	31	35	67	108
	Qrob_T0316550.2	0	0	0	0	7	0	0	0	0	0	0	30	2	3	4	0	1	5	0	15	0	1	0	0	0	5	2	0	0	7	0	0	1	0	0	14	13	24	12	4	0	0	0	0	0	0	0	5
	Qrob_T0316630.2	23	21	28	21	66	35	35	20	19	52	21	132	14	47	49	68	170	90	37	93	55	39	15	48	40	170	225	47	56	38	28	35	25	14	24	120	89	212	77	54	37	25	33	63	28	37	17	28
	Qrob_T0316850.2	10	25	28	12	10	8	16	24	14	28	20	7	36	30	12	75	46	51	17	9	39	14	33	22	21	50	75	9	83	26	21	57	35	39	33	4	18	17	27	22	20	19	24	32	20	23	22	16
	Qrob_T0316930.2	466	671	238	505	488	363	413	686	602	222	383	483	259	131	229	182	78	240	566	217	37	360	527	99	67	251	265	219	208	280	296	183	204	535	38	159	101	152	101	305	186	270	311	132	145	125	255	282
	Qrob_T0317070.2	2011	1748	2404	2650	3543	2078	2353	1696	1703	1902	1574	1919	1461	1890	1695	2572	2942	2837	2187	2240	3654	2629	2012	1715	2103	2521	2524	4914	2940	4697	2431	1997	1810	2379	1488	2482	4321	3251	4263	2443	1684	2773	1979	3195	3313	3392	2263	2081
	Qrob_T0317110.2	769	886	1299	1355	1693	1326	1255	1085	1067	1153	731	1426	797	937	893	1535	1409	1508	1262	1743	1215	1730	1605	1140	1127	1579	1688	1665	1322	1914	1821	1605	1401	1023	1376	1587	2012	2367	2204	1494	1257	1253	1359	1499	1552	1484	995	790
	Qrob_T0317350.2	42	84	51	70	96	57	64	119	98	78	60	57	53	18	27	170	109	178	131	77	79	97	115	66	65	48	69	72	54	41	106	60	61	55	53	82	106	139	117	43	38	68	59	10	27	23	58	69
	Qrob_T0317750.2	1	3	2	9	29	7	18	5	18	23	4	47	24	5	12	27	69	43	13	47	7	32	20	5	35	95	73	28	26	33	6	15	6	6	6	53	64	67	35	50	10	6	20	17	15	14	24	19
	Qrob_T0317970.2	397	420	527	570	733	479	459	402	528	507	373	622	515	482	450	643	739	662	571	507	625	605	557	529	504	655	658	783	690	756	710	522	490	635	487	665	900	878	851	618	481	630	460	919	883	1037	559	538
	Qrob_T0318220.2	29	139	25	122	78	156	104	183	122	92	93	31	162	85	66	52	86	99	32	115	201	148	177	218	282	37	47	103	192	102	325	180	154	117	154	67	39	61	1	56	142	93	124	159	149	188	52	48
	Qrob_T0318230.2	27	141	42	79	60	118	84	177	113	91	143	23	182	57	65	44	68	72	43	92	111	140	233	206	279	41	35	116	188	108	218	211	150	76	148	86	36	83	2	59	91	107	104	123	113	108	69	82
	Qrob_T0318310.2	2	10	0	11	2	1	2	0	0	8	0	0	2	7	4	3	2	2	10	2	2	5	0	4	6	0	1	15	4	1	0	7	18	2	14	3	1	0	1	5	1	10	4	34	25	35	36	0
	Qrob_T0318340.2	6	9	21	5	28	21	17	28	9	24	12	91	9	23	31	24	55	24	14	54	13	30	26	3	11	78	55	36	5	16	7	4	8	5	13	28	11	51	32	20	7	14	21	9	8	11	20	19
	Qrob_T0318540.2	18	38	0	6	16	0	1	0	7	19	12	0	46	5	0	0	0	0	0	9	0	6	0	3	3	59	57	1	17	5	0	1	0	0	0	15	0	20	0	2	0	0	0	9	12	15	12	9
	Qrob_T0318570.2	114	102	128	151	190	119	164	136	107	187	133	236	145	184	121	251	193	244	225	227	178	201	155	99	129	225	258	161	142	161	164	165	161	120	208	261	255	372	260	162	161	151	133	195	146	236	142	98
	Qrob_T0319330.2	364	455	744	672	705	651	629	473	581	418	385	575	405	522	410	625	1138	849	319	645	538	388	532	452	443	717	809	428	738	555	242	373	296	388	281	637	541	1046	536	470	289	250	305	397	383	406	408	415
	Qrob_T0319920.2	21	33	44	24	52	13	22	35	27	59	37	54	33	43	70	53	191	90	43	64	36	58	35	39	30	132	113	26	20	35	26	44	36	16	47	107	53	183	67	65	43	27	38	64	43	65	69	62
	Qrob_T0320730.2	27	71	103	49	83	53	40	92	53	85	50	101	71	68	85	65	140	82	108	107	90	138	125	39	60	116	161	71	69	101	75	98	96	43	80	149	122	201	121	80	69	65	81	101	70	65	96	62
	Qrob_T0320750.2	387	665	676	430	729	383	414	497	516	534	483	614	510	661	478	546	771	511	688	945	811	1100	993	341	421	1019	1071	447	441	528	428	621	496	314	590	1076	815	1212	751	608	452	505	512	557	522	705	658	495
	Qrob_T0321210.2	5	10	13	3	2	5	4	7	1	10	11	25	0	1	0	0	1	0	3	1	4	3	5	5	12	8	2	0	0	0	0	12	2	0	15	1	0	1	0	1	5	0	1	16	8	27	0	0
	Qrob_T0321590.2	2	5	1	95	22	107	76	30	51	18	30	3	20	8	15	4	15	13	31	27	32	7	12	25	11	31	36	37	17	23	1	12	13	16	11	0	0	0	4	114	12	9	22	17	16	29	11	12
	Qrob_T0321660.2	1080	857	721	667	816	850	772	1099	1289	1282	1173	643	1248	743	771	524	931	695	891	762	887	1349	1234	677	733	790	797	705	982	773	1342	1262	1301	1251	1118	843	1142	773	975	902	946	2299	948	2087	2013	2094	1221	1071
	Qrob_T0321750.2	967	1990	1814	1063	1077	1342	1094	1338	1240	1008	1192	514	801	923	1088	415	400	527	630	687	593	485	1306	1073	1278	539	577	466	749	552	536	534	451	312	436	228	267	352	226	244	288	418	360	468	377	544	865	718
	Qrob_T0321760.2	102	67	74	44	86	84	62	56	46	48	24	30	40	62	80	101	11	77	12	47	83	59	27	53	45	46	15	30	85	34	141	84	96	44	70	21	45	26	77	82	119	106	116	62	94	61	24	24
	Qrob_T0322660.2	6	13	16	6	28	16	14	10	5	14	6	87	31	37	15	31	241	83	27	104	5	29	24	18	15	170	152	8	10	21	4	7	3	8	4	154	43	252	38	38	5	14	15	3	6	2	46	20
	Qrob_T0322870.2	880	2011	1266	1331	1508	1561	1360	1745	1875	1847	1410	1616	1587	1157	1312	1606	1728	1744	1544	1642	2042	1854	2445	1458	1661	1932	2054	695	1376	803	1179	1920	1705	1094	1719	1239	1257	1958	1053	1265	1548	1129	1535	1365	1300	1022	1553	1234
	Qrob_T0323740.2	1	4	3	0	5	1	5	8	2	1	2	3	2	4	2	2	4	9	0	1	4	0	1	0	3	1	0	0	0	0	0	0	0	0	0	4	8	11	9	0	3	0	9	0	4	0	0	3
	Qrob_T0323810.2	46	63	56	50	53	69	31	43	53	66	23	68	11	30	19	57	40	42	50	49	57	65	72	75	37	86	42	44	25	43	43	58	47	68	75	27	27	47	54	38	41	28	50	72	59	47	30	52
	Qrob_T0323930.2	4	3	24	5	11	0	5	0	0	3	0	1	0	14	3	0	0	3	1	2	1	0	0	0	0	4	8	0	0	0	3	13	10	0	14	0	0	0	0	0	0	0	0	0	1	0	21	4
	Qrob_T0324430.2	529	860	689	877	792	998	781	796	791	799	542	929	792	839	719	725	680	654	753	793	957	1120	897	787	930	1108	1088	536	592	588	822	1009	1005	639	916	674	758	862	697	800	1031	773	1152	1017	1032	972	565	420
	Qrob_T0324770.2	39	23	14	63	61	50	56	103	73	40	25	21	114	61	37	7	11	13	55	88	113	40	84	32	20	153	141	17	75	50	274	164	136	147	172	51	31	80	38	144	130	147	158	345	227	399	15	13
	Qrob_T0325340.2	1645	1838	1650	2275	2356	1908	2001	1964	2127	2360	2229	1942	1952	1497	1493	1591	3064	2190	2430	1706	2975	1599	2399	1771	1849	2271	2202	2647	2469	3173	2797	2163	1914	2768	2061	1463	2318	2152	2300	1757	1470	2084	1821	2617	2814	2836	2423	2578
	Qrob_T0325510.2	5	4	6	29	8	8	16	12	34	15	7	32	9	25	3	9	68	30	3	21	7	5	8	14	2	32	45	5	3	18	4	4	8	3	5	60	15	56	21	25	4	16	14	14	18	6	28	19
	Qrob_T0326210.2	68	85	7	37	89	5	35	0	15	12	7	38	72	0	70	0	93	21	0	62	55	36	99	0	0	0	0	13	54	7	20	108	100	0	144	0	0	0	7	5	0	26	1	124	91	80	4	3
	Qrob_T0326220.2	54	109	8	21	64	13	41	0	0	21	2	9	39	2	101	0	72	22	0	38	26	11	98	0	0	0	0	3	63	6	40	35	22	7	25	0	2	2	2	0	0	28	2	97	116	84	0	0
	Qrob_T0326300.2	0	4	6	0	0	0	2	0	1	11	3	0	1	3	0	5	6	5	1	10	2	6	8	5	1	3	22	2	0	14	0	2	1	8	0	6	37	24	29	1	14	7	0	16	6	6	0	4
	Qrob_T0326460.2	11229	22098	15481	14312	16486	16037	15393	34634	31631	25021	20179	17621	15426	10107	17033	15881	14425	18400	27727	25929	21155	12987	26407	23867	28815	17323	18867	6110	13211	6484	5700	15472	12201	9184	12446	10013	5841	14531	5045	9297	10944	8037	11948	6788	6293	6450	15640	14287
	Qrob_T0326730.2	61	49	56	44	69	82	62	75	63	35	83	49	31	39	50	35	93	64	57	47	58	59	92	54	60	59	58	64	58	82	123	57	84	103	91	37	62	56	38	49	50	119	49	75	89	87	117	65
	Qrob_T0327560.2	476	443	710	667	941	582	718	514	664	629	414	1000	659	695	810	777	1018	844	564	742	662	739	577	594	612	987	1022	657	566	744	529	487	510	638	495	846	1011	1222	942	761	565	586	590	723	594	904	647	507
	Qrob_T0327840.2	1697	1283	1950	2236	2588	2159	2044	1280	1456	1301	1230	1069	1224	2103	1345	2648	2674	2436	1784	1674	2220	2262	1696	1241	1359	1696	1672	3034	2263	3443	2554	1554	1472	2372	1249	2349	4478	2362	4427	2585	1571	2950	1654	2969	2742	3367	1572	1625
	Qrob_T0327850.2	19	8	4	17	12	11	9	13	5	19	9	22	11	37	3	8	4	2	9	26	18	24	41	30	27	119	115	4	57	17	93	77	71	68	116	19	37	36	72	77	84	132	120	228	216	219	11	15
	Qrob_T0328050.2	0	5	15	134	77	171	154	19	18	51	27	220	103	27	52	37	10	30	45	209	29	319	30	23	36	30	26	34	17	49	35	20	40	19	26	75	87	62	48	67	29	15	29	8	20	10	21	27
	Qrob_T0328180.2	1249	1224	1282	1226	1166	1757	1271	1303	1250	1148	1624	830	803	1143	1253	785	757	867	1180	912	1149	869	1127	1704	1864	1126	1228	816	1278	914	1478	1474	1307	1814	1025	655	1072	685	1080	1313	931	1825	1234	1853	1616	1786	1064	888
	Qrob_T0328190.2	21	22	24	56	59	58	58	51	25	39	35	22	17	12	12	65	41	71	62	44	93	90	61	58	42	45	52	40	37	103	81	27	51	10	48	54	126	63	86	38	54	26	45	77	61	55	42	40
	Qrob_T0329130.2	25	14	40	94	54	92	50	32	61	56	55	65	78	78	22	114	112	118	30	121	52	144	67	88	106	125	118	89	104	108	119	108	110	127	126	163	242	261	307	242	84	87	132	146	149	91	110	82
	Qrob_T0329600.2	31	101	134	62	66	40	43	21	29	33	31	12	33	134	54	13	10	14	20	36	59	55	19	45	31	64	73	67	15	30	15	100	113	47	103	54	83	40	60	49	32	41	21	154	154	155	39	61
	Qrob_T0330210.2	28	17	26	31	65	21	22	23	22	55	18	117	63	10	26	22	51	41	26	74	19	99	17	10	20	101	82	61	22	41	8	15	14	17	7	98	43	66	21	59	30	34	13	24	19	19	65	50
	Qrob_T0330280.2	683	920	881	766	760	976	918	767	917	740	642	740	703	616	657	561	381	594	499	636	718	763	648	770	870	862	915	435	698	460	538	778	731	695	634	480	626	646	618	719	771	770	912	938	888	868	452	357
	Qrob_T0331470.2	62	56	41	37	29	52	41	33	10	13	3	10	36	21	2	12	0	7	30	48	25	17	22	39	24	21	17	61	26	48	54	17	13	5	17	45	64	48	104	46	29	22	13	22	12	21	3	21
	Qrob_T0331530.2	4	7	20	12	8	13	9	8	5	8	4	3	35	34	7	5	9	2	2	10	17	11	3	0	5	10	19	4	5	2	53	16	4	13	18	2	6	9	2	8	9	8	4	14	14	8	13	8
	Qrob_T0332770.2	82	150	129	135	118	232	201	143	198	157	218	120	211	66	123	103	56	84	262	147	178	142	245	110	107	71	103	146	173	201	106	157	112	82	165	52	83	77	43	115	114	109	125	168	94	131	157	139
	Qrob_T0332850.2	81	57	113	126	62	81	96	136	106	105	89	104	79	45	51	76	79	87	136	83	94	67	77	81	97	107	89	78	54	66	113	89	100	108	83	46	82	88	67	41	59	92	79	125	126	128	94	75
	Qrob_T0332960.2	470	682	666	686	643	782	701	931	927	775	654	610	491	519	607	543	414	524	794	766	750	582	807	606	721	549	556	486	627	488	829	688	667	733	584	459	557	705	512	507	613	490	625	820	755	855	543	479
	Qrob_T0333020.2	285	375	379	360	466	400	420	400	442	455	312	500	318	417	316	293	358	316	418	355	329	383	463	346	424	412	475	393	224	413	421	341	378	448	275	503	616	698	571	393	345	502	441	324	410	420	408	289
	Qrob_T0333040.2	0	1	3	0	14	1	8	0	0	0	0	17	6	1	19	3	107	28	0	11	2	1	0	2	4	69	43	0	2	1	0	6	0	3	0	12	10	45	14	27	4	5	2	1	1	4	5	12
	Qrob_T0333330.2	205	278	220	269	382	298	365	418	323	391	260	225	389	207	302	365	308	345	628	105	313	248	219	155	141	187	241	276	217	262	201	256	233	261	219	165	215	155	198	291	234	184	278	276	408	324	302	269
	Qrob_T0334950.2	24	3	0	0	0	0	0	106	41	51	52	0	3	0	0	0	1	0	0	0	0	0	0	3	0	0	6	0	0	0	0	0	0	0	0	5	8	4	8	0	0	0	0	1	0	0	0	0
	Qrob_T0335450.2	3	6	7	5	6	5	9	4	1	1	3	5	4	11	0	0	3	5	0	0	4	3	0	7	8	1	8	0	0	0	2	6	10	0	5	0	2	0	0	6	12	4	8	24	17	30	2	5
	Qrob_T0335540.2	266	302	627	384	381	336	365	120	232	365	315	271	304	468	366	648	294	633	400	288	503	408	541	451	536	331	323	649	600	702	146	398	375	671	306	217	329	248	351	439	266	452	291	633	735	621	417	311
	Qrob_T0335800.2	97	163	146	72	96	121	76	102	126	83	100	94	63	79	57	64	56	72	80	131	90	93	68	87	89	82	101	126	88	105	108	69	59	69	36	102	134	96	94	67	52	93	74	96	109	105	122	78
	Qrob_T0336430.2	213	222	226	268	340	297	269	196	176	200	164	411	193	168	188	201	296	252	211	335	299	399	201	188	181	204	256	319	204	306	197	192	195	168	173	239	344	279	319	267	172	207	221	156	204	158	154	148
	Qrob_T0336460.2	28	13	37	5	8	0	0	0	11	16	43	1	0	0	0	22	17	11	0	0	4	1	0	11	1	0	0	0	0	0	35	5	5	7	6	0	0	3	0	1	5	4	2	1	5	0	96	44
	Qrob_T0336850.2	166	184	209	230	425	184	262	243	278	348	215	683	430	316	300	300	438	374	269	558	399	430	453	250	317	742	817	203	223	296	228	307	359	225	293	601	451	765	471	400	319	355	413	490	474	451	325	321
	Qrob_T0337590.2	29	34	15	16	85	19	36	36	55	78	18	741	77	86	113	90	1550	616	34	256	42	51	65	22	42	323	325	69	21	29	5	33	37	20	29	206	55	372	71	149	16	34	22	10	2	2	32	29
	Qrob_T0337600.2	3	3	4	10	23	9	5	9	4	11	3	253	12	31	19	20	696	214	8	76	6	6	19	6	7	89	96	13	10	4	1	7	6	7	7	45	32	132	13	40	15	3	1	0	5	5	14	15
	Qrob_T0337680.2	0	6	0	2	12	9	5	1	3	1	0	265	12	55	15	32	1987	597	2	188	10	12	3	9	27	246	287	22	27	40	2	0	1	15	4	436	171	682	269	133	1	5	7	0	0	7	4	2
	Qrob_T0337740.2	89	44	51	65	159	34	70	124	96	116	52	87	62	187	59	85	152	107	71	132	233	60	117	52	47	102	114	122	74	121	179	126	143	182	104	201	225	348	268	160	81	75	97	217	229	246	83	35
	Qrob_T0337800.2	1346	1793	2160	2306	2763	2304	2284	2068	2050	2142	1550	2462	1882	1704	1768	2027	2707	2282	2226	2483	2409	2328	1722	1703	2075	2313	2319	2967	2065	3110	1786	1750	1636	1916	1491	2291	2717	2949	2776	2211	1662	1557	1887	2524	2308	2260	1729	1767
	Qrob_T0337860.2	508	407	349	624	687	614	532	556	488	642	416	671	659	386	469	664	403	672	608	604	517	679	469	517	499	380	388	755	536	801	889	366	317	625	305	557	894	629	909	511	460	426	440	394	393	424	796	855
	Qrob_T0338560.2	256	660	459	491	431	587	483	553	627	549	363	611	589	548	400	403	437	407	444	510	526	560	596	615	652	669	635	257	403	257	614	716	551	512	561	476	418	674	414	383	428	426	582	671	646	760	379	291
	Qrob_T0338570.2	18	9	538	14	9	6	20	1353	1134	658	568	5	20	308	13	13	28	193	4	43	28	106	33	255	69	715	705	1697	839	1592	55	212	198	750	22	44	28	52	37	218	336	268	435	997	633	1175	20	123
	Qrob_T0339010.2	1334	1518	1588	1849	2462	1760	1825	1617	1753	1815	1638	1650	1399	1275	1277	1682	1827	1915	2010	1694	1540	1747	1553	1479	1634	1663	1740	2866	1888	3164	1909	1611	1313	1708	1252	1651	2399	2351	2341	1698	1401	1784	1455	1988	1976	2033	1584	1602
	Qrob_T0339740.2	5	25	50	65	37	30	33	74	84	48	35	836	78	102	301	390	1577	670	61	214	56	61	79	91	74	781	764	69	81	79	6	39	45	48	43	207	113	387	150	188	16	17	17	9	8	6	113	94
	Qrob_T0340020.2	282	323	328	280	390	327	309	312	242	334	207	437	261	272	252	371	637	389	331	367	370	364	271	258	281	416	459	258	226	214	280	260	210	203	229	356	346	511	352	328	195	189	297	376	344	407	229	197
	Qrob_T0340080.2	149	52	81	79	47	103	76	61	107	71	100	71	50	71	62	52	38	67	97	61	88	105	127	104	137	94	102	43	48	68	115	158	145	146	150	55	83	84	89	117	120	121	137	137	145	161	51	86
	Qrob_T0340830.2	758	916	1096	865	1105	1088	842	1128	1110	1082	902	916	891	876	818	860	903	855	1009	1089	1202	1423	1309	1020	1026	1406	1358	889	1111	957	1356	1288	1272	1452	1203	1058	1367	1452	1251	1089	972	1289	1194	1711	1614	1567	864	689
	Qrob_T0340850.2	0	0	0	0	10	0	0	1	0	0	0	32	4	5	14	10	78	23	0	25	3	7	2	0	0	49	38	0	0	4	2	3	2	0	0	40	23	69	33	16	4	0	3	0	0	4	1	3
	Qrob_T0341280.2	59	24	10	31	57	24	68	35	40	32	37	110	33	8	10	37	9	33	44	8	14	40	15	1	20	25	27	7	10	9	10	23	17	11	14	5	7	0	3	34	40	6	29	43	22	57	18	19
	Qrob_T0342270.2	58	22	16	22	71	45	37	27	26	47	32	8	2	21	0	47	74	45	85	0	0	27	15	5	3	76	61	0	1	5	0	37	36	4	34	1	0	5	0	19	41	73	45	38	26	45	69	77
	Qrob_T0342310.2	59	119	75	100	155	117	139	65	54	101	84	101	87	116	82	171	106	129	137	139	219	128	200	115	145	141	127	118	122	164	197	170	191	187	150	102	115	157	141	113	132	153	104	231	221	281	77	92
	Qrob_T0342590.2	196	237	356	261	335	201	266	262	283	259	242	334	218	266	244	396	617	464	404	372	352	256	321	254	272	338	426	176	233	231	249	223	135	183	175	326	405	544	439	179	192	158	172	322	260	361	198	196
	Qrob_T0342600.2	44	78	133	195	341	203	191	101	102	123	21	1586	136	199	314	300	5571	1755	119	1236	123	174	68	187	133	2252	2378	456	213	438	167	168	144	165	125	2631	1470	4306	2139	753	139	133	141	227	234	154	43	113
	Qrob_T0343710.2	13	7	11	12	28	35	25	8	11	25	12	27	24	21	9	20	48	20	14	14	7	11	16	10	6	27	17	12	21	4	0	2	5	3	2	50	9	47	4	11	3	3	10	3	5	3	29	27
	Qrob_T0343760.2	1234	1188	1079	1290	1144	1316	1182	1424	1393	1544	1608	1436	1186	1945	1279	1051	597	910	1195	1412	1983	1460	1456	1435	1696	1718	1743	928	1584	1020	2175	4037	3631	4608	3553	1307	1976	1543	1891	1750	1685	2566	1759	4197	3894	4617	998	1084
	Qrob_T0343810.2	1	0	2	0	4	5	4	5	6	9	15	18	6	3	3	1	28	12	2	10	2	9	1	2	6	20	27	0	6	1	4	2	6	6	0	13	41	33	22	23	0	6	0	7	7	5	37	20
	Qrob_T0343910.2	155	226	350	287	408	235	309	272	300	362	250	316	241	193	188	500	459	504	312	379	453	338	393	261	247	295	317	253	195	208	251	260	201	190	241	279	332	434	340	298	290	221	331	157	163	161	259	259
	Qrob_T0344300.2	518	645	615	630	631	655	616	617	680	583	502	651	573	594	508	590	615	613	548	650	737	789	908	594	781	781	800	459	641	536	827	872	739	808	761	608	764	867	835	682	747	747	831	1046	1027	954	692	541
	Qrob_T0344310.2	356	494	487	519	936	397	441	406	375	509	248	721	401	454	416	1046	1607	1200	457	604	784	856	482	361	348	1044	1013	638	553	607	408	460	410	338	406	871	1090	1177	1115	596	400	416	515	475	484	486	420	313
	Qrob_T0344970.2	27	47	60	56	87	89	91	71	95	50	26	10	22	40	52	22	27	32	50	42	52	35	7	44	25	21	36	37	25	59	97	55	49	72	47	30	20	38	56	38	51	73	61	69	65	88	17	15
	Qrob_T0345010.2	45	10	41	84	85	120	80	55	41	58	77	74	20	20	98	30	36	24	22	38	12	66	31	7	10	26	26	4	11	17	27	38	24	41	36	73	285	58	334	55	33	209	64	69	63	74	24	48
	Qrob_T0345140.2	547	1292	734	751	585	968	796	854	1117	859	749	603	670	842	765	419	705	562	911	573	1025	1167	980	685	758	788	876	642	812	531	1116	870	638	824	733	553	552	642	219	728	843	768	870	1001	1139	781	562	436
	Qrob_T0345160.2	781	658	461	681	510	987	956	736	877	716	601	651	742	765	514	527	681	661	998	893	580	737	915	324	528	818	981	140	217	216	439	1057	1331	559	1117	362	99	629	36	270	349	325	458	1079	668	1169	530	529
	Qrob_T0345220.2	17	8	1	7	16	7	15	8	4	13	10	8	2	21	9	4	16	12	11	10	5	5	33	0	0	23	21	18	1	17	0	9	4	11	7	2	1	0	1	10	0	8	1	7	5	6	3	1
	Qrob_T0345230.2	0	1	0	0	0	0	0	0	0	1	0	0	0	0	0	13	0	7	0	2	0	0	0	2	0	0	0	0	0	0	0	0	0	0	0	4	24	13	31	0	0	0	0	1	0	0	0	0
	Qrob_T0345310.2	3	33	4	13	5	5	2	2	5	2	5	8	8	3	2	25	9	18	9	15	17	7	11	27	31	3	1	0	9	0	1	2	3	3	4	19	47	43	41	3	4	12	4	2	7	4	4	14
	Qrob_T0345480.2	51	106	116	105	176	124	117	93	117	205	62	325	154	130	155	136	287	186	111	224	95	127	151	116	114	358	401	117	66	108	53	116	91	52	84	244	147	438	154	172	113	82	144	65	69	91	122	143
	Qrob_T0345540.2	854	1074	1343	931	1113	1101	1104	1027	929	834	723	714	801	1086	918	1080	746	982	1024	1093	1399	1032	1715	995	1166	1142	1160	742	1085	713	846	1232	1119	967	1076	810	764	940	694	818	844	980	1037	1164	1069	1224	897	794
	Qrob_T0345550.2	3	18	14	24	33	24	11	5	13	24	10	59	29	12	31	22	40	39	10	48	17	19	35	18	24	46	67	19	5	11	15	10	7	27	13	35	42	71	26	32	9	10	15	18	14	9	21	5
	Qrob_T0345600.2	16	12	20	11	15	21	10	7	13	5	14	13	15	9	0	19	2	13	31	17	22	4	12	16	11	11	8	14	33	14	7	49	67	5	47	7	16	21	23	10	38	19	18	27	26	26	14	4
	Qrob_T0346300.2	821	794	576	651	681	672	655	890	827	939	658	694	760	851	705	659	798	681	861	656	825	761	791	772	849	751	860	637	950	716	1074	1148	1062	1420	1057	688	837	975	948	870	795	1205	853	1118	1302	1190	801	698
	Qrob_T0346330.2	2	9	2	4	1	11	3	3	15	1	1	31	20	2	16	32	79	35	1	20	2	10	4	2	7	93	84	0	7	5	10	5	4	13	1	54	11	67	36	19	5	2	2	15	10	7	0	2
	Qrob_T0346360.2	145	294	271	98	186	104	127	170	200	165	77	375	185	194	112	277	87	199	233	175	155	185	92	124	183	201	185	107	91	135	92	112	63	107	92	159	196	195	166	207	114	93	130	160	136	142	65	126
	Qrob_T0347410.2	526	1017	944	1102	1286	1026	1113	640	745	579	343	587	487	1067	556	1405	1015	1260	630	877	1580	1617	820	591	580	1137	1171	1096	844	1127	1388	1151	941	964	1033	1224	2096	1485	2493	1101	1045	987	1280	1617	1525	1506	551	495
	Qrob_T0347420.2	743	850	689	836	701	1032	780	845	905	684	588	715	771	675	659	557	502	478	691	749	685	900	785	894	1071	791	857	682	635	789	1242	1158	1200	1817	885	594	763	780	781	653	630	689	736	766	694	773	661	550
	Qrob_T0347520.2	21	21	29	16	37	31	20	19	11	32	5	48	18	47	28	42	82	40	77	47	31	40	43	29	34	72	82	11	16	18	22	30	33	9	15	67	43	86	50	49	19	26	29	28	44	14	46	26
	Qrob_T0347780.2	42	18	33	50	53	38	39	36	39	28	29	55	59	70	21	53	203	85	25	59	19	27	26	7	27	91	85	13	31	36	7	21	18	10	14	92	27	162	33	17	28	19	11	15	5	8	48	37
	Qrob_T0347800.2	900	1322	918	1267	1446	1252	1176	1615	1447	1378	1296	1176	1238	971	1175	1057	1304	1307	1334	1236	1183	1111	1687	1184	1256	1090	1126	1249	1421	1265	1079	1198	1122	1407	954	929	1193	1216	985	1192	1088	1222	1181	1233	1334	1260	1177	1243
	Qrob_T0347970.2	1297	1493	1145	610	1001	508	622	828	870	1282	933	478	920	797	646	715	711	706	1389	603	906	584	800	804	946	674	671	556	698	538	634	1171	984	887	1004	571	744	759	707	721	711	1025	782	1421	1324	1652	1227	1148
	Qrob_T0348310.2	0	1	3	0	0	0	1	0	0	2	1	1	0	0	0	8	2	3	2	2	0	0	3	3	11	4	6	3	21	4	0	0	0	1	0	5	11	20	22	5	3	0	2	0	1	2	7	0
	Qrob_T0348490.2	20	56	94	86	81	113	94	3	10	35	38	23	33	126	43	3	29	21	14	20	20	24	7	19	26	35	23	56	12	26	0	34	30	1	35	49	59	109	77	86	68	30	64	78	48	34	27	10
	Qrob_T0348550.2	0	64	5	92	122	15	41	44	88	302	38	90	7	147	6	2	74	26	0	7	3	9	1	235	259	4	4	697	277	871	11	46	27	3	41	2	9	3	1	26	30	15	33	0	7	1	17	16
	Qrob_T0348560.2	0	6	0	1	7	0	2	1	4	8	1	10	3	8	0	0	11	6	0	0	0	0	0	6	3	0	0	70	22	56	0	7	7	0	13	0	0	0	0	0	4	9	1	3	1	0	0	3
	Qrob_T0348850.2	451	827	725	858	903	874	882	728	716	704	531	932	795	768	816	663	762	644	846	906	932	991	753	736	933	939	967	637	606	538	1160	1120	910	751	1057	724	999	862	867	891	819	816	909	1212	1013	1187	745	570
	Qrob_T0348940.2	1446	1183	1626	1402	1790	1206	1303	1088	1156	988	789	980	980	1144	963	2006	1586	1773	1620	1368	1613	1422	1361	1151	1238	1175	1307	1740	1554	2009	1757	1048	880	1110	925	1340	2135	1418	2112	1297	927	1301	1021	1463	1564	1481	1216	1156
	Qrob_T0348960.2	0	0	0	0	6	1	0	4	2	1	1	47	10	9	7	1	1	3	4	51	5	26	1	16	8	44	73	14	4	19	16	16	8	3	9	98	33	131	60	35	3	5	3	15	10	6	12	0
	Qrob_T0349650.2	1	2	1	9	2	2	5	1	3	7	1	14	31	13	18	4	21	11	0	20	3	12	6	14	3	22	15	9	3	19	4	5	3	8	5	16	18	49	18	21	7	2	5	2	9	9	43	22
	Qrob_T0349690.2	28	39	60	24	53	20	33	19	7	23	9	79	37	36	18	102	68	72	40	40	25	61	24	12	18	54	50	19	25	27	9	5	14	7	6	45	36	78	39	23	5	20	20	8	3	1	34	39
	Qrob_T0350180.2	108	144	219	296	269	290	239	184	243	210	207	366	270	283	245	279	379	319	203	307	258	343	275	313	294	384	457	276	246	410	248	252	229	158	238	518	519	713	542	378	267	188	269	328	330	305	189	207
	Qrob_T0350870.2	4	8	21	11	27	18	14	26	12	19	12	39	11	16	20	26	97	43	29	32	8	17	5	9	7	57	38	8	20	42	4	6	16	2	0	36	22	55	8	20	7	11	8	27	14	7	18	11
	Qrob_T0350930.2	16	6	3	1	8	11	0	0	0	8	1	4	1	0	3	15	26	34	10	24	14	0	3	0	0	4	0	28	17	15	0	0	0	4	0	41	31	63	51	24	2	0	2	2	26	0	7	28
	Qrob_T0350980.2	24	26	43	127	74	119	108	58	80	130	91	33	9	51	50	67	79	61	200	200	236	117	39	238	283	147	154	255	143	307	215	157	129	163	118	187	266	240	267	149	131	134	109	105	157	128	126	83
	Qrob_T0351380.2	52	79	186	123	125	162	112	22	34	19	11	31	20	137	136	0	7	7	4	3	6	48	4	18	23	52	43	82	22	64	6	26	33	37	19	27	12	6	2	35	62	63	65	173	100	143	10	8
	Qrob_T0351460.2	0	1	2	8	22	0	3	5	0	2	0	0	2	3	2	0	0	0	2	3	0	27	2	0	0	0	0	24	25	43	5	0	0	0	0	28	40	0	22	2	2	2	3	0	3	4	2	5
	Qrob_T0352060.2	0	0	0	0	1	0	1	0	0	1	0	1	0	0	0	1	82	10	0	17	0	0	0	0	0	14	16	6	0	0	0	0	0	0	0	47	2	50	10	0	0	3	0	0	0	0	5	2
	Qrob_T0352260.2	24	41	7	11	17	18	7	23	36	18	20	23	33	60	12	32	6	17	33	22	31	15	53	13	23	10	21	0	7	0	4	42	42	22	49	9	9	14	5	24	34	11	26	6	11	35	25	21
	Qrob_T0352640.2	274	319	301	1224	2134	1176	1259	819	753	1825	515	3056	1770	756	896	1135	3004	1753	981	2615	613	1709	835	533	523	3492	3374	786	781	841	227	425	458	947	303	3186	2028	4585	1762	1409	287	609	372	812	534	917	1571	1112
	Qrob_T0352670.2	483	682	755	932	1200	967	903	638	745	744	536	849	694	763	560	1002	1747	1186	870	1101	993	1265	821	847	946	1266	1279	1687	1124	1504	1484	905	908	984	910	1394	1643	1719	1601	1266	969	1034	966	1155	1453	1218	849	856
	Qrob_T0352900.2	51	36	44	32	59	45	50	95	68	72	25	66	44	14	34	60	38	33	34	63	20	97	27	58	52	64	52	42	49	77	21	68	46	18	38	119	97	103	82	53	19	37	18	54	69	61	26	33
	Qrob_T0353140.2	227	184	192	183	205	185	199	219	252	179	192	206	225	175	204	164	157	189	201	182	180	187	214	262	209	221	206	220	198	286	232	253	223	276	180	150	206	201	173	193	200	226	207	238	212	209	186	201
	Qrob_T0353210.2	31	13	19	38	38	31	33	30	37	75	49	91	107	48	34	63	166	102	78	100	45	153	66	27	54	147	165	23	44	21	37	60	34	34	55	92	125	193	49	43	36	51	72	74	47	98	75	31
	Qrob_T0355550.2	153	110	504	313	377	388	346	154	138	124	69	72	87	305	232	55	106	104	171	77	229	303	145	84	110	174	165	249	104	365	309	371	355	251	392	137	191	175	164	540	256	197	252	984	815	770	59	96
	Qrob_T0355610.2	6092	7615	6370	5823	4609	6522	5595	7031	7093	6718	7306	4230	6262	7160	5763	5302	5485	6032	7174	5112	6896	7741	9031	7024	7832	6148	5987	7261	7448	8080	9310	11221	10326	8829	10596	6788	9606	9055	9304	8029	7438	12557	8738	11902	11654	12346	7539	7874
	Qrob_T0355690.2	824	1681	1516	1271	1184	1449	1210	1390	1411	1239	876	1234	1089	1654	1109	1155	1215	1123	1076	1029	1349	1352	1159	1154	1322	1548	1581	647	871	667	1240	1809	1598	1216	1564	1073	1254	1705	1396	1206	1518	1178	1545	2090	2137	1959	1049	831
	Qrob_T0355920.2	186	526	431	293	358	262	278	283	303	325	204	395	297	348	294	269	218	247	231	158	309	300	230	230	254	349	336	147	218	138	317	300	273	227	269	179	183	214	176	272	309	205	293	258	254	269	265	208
	Qrob_T0355930.2	325	540	448	263	248	318	280	293	350	285	251	332	277	385	316	209	185	213	218	191	266	300	239	242	295	254	296	133	200	118	310	284	235	187	290	183	211	255	170	224	297	275	283	251	228	296	229	237
	Qrob_T0355970.2	203	316	253	253	323	301	268	343	357	302	268	301	290	255	255	254	212	192	269	252	263	323	496	289	370	385	414	170	177	173	365	334	285	227	283	218	246	345	237	324	246	295	307	338	295	315	289	255
	Qrob_T0356000.2	697	1031	1162	1225	1630	1097	1132	1041	1171	1203	911	1096	996	1046	1113	1536	1615	1555	1345	1343	1779	1701	1527	983	1108	1702	1779	1350	1253	1548	1534	1272	1186	1020	1214	1453	1872	1988	1887	1112	1132	1321	1310	1505	1574	1615	1214	1140
	Qrob_T0356010.2	1098	1377	1362	1374	1874	1651	1606	1188	1232	1119	885	1276	983	1262	1108	1636	1870	1659	1727	1428	1675	1847	1573	1166	1258	1043	1131	1678	1303	1839	1604	1177	1160	1031	1279	1261	2155	1582	2023	1428	1173	1286	1293	1692	1622	1721	1294	1230
	Qrob_T0356050.2	97	118	128	112	121	168	118	76	118	112	67	126	96	88	80	148	198	142	99	110	95	125	80	62	57	151	158	56	56	93	94	102	101	44	119	162	153	252	161	116	151	114	108	159	180	163	106	76
	Qrob_T0356180.2	393	705	665	478	473	619	471	698	645	589	381	417	380	572	444	723	465	544	514	560	703	654	757	569	681	601	663	159	498	185	440	833	694	379	731	469	469	757	471	426	550	474	603	593	657	538	401	321
	Qrob_T0356620.2	2	8	24	33	48	50	40	8	9	30	6	129	47	49	51	110	172	132	37	97	67	121	26	41	44	123	133	52	46	39	53	47	37	30	39	85	97	132	65	49	19	56	24	56	61	49	52	51
	Qrob_T0356770.2	417	462	433	498	427	556	486	861	827	580	619	410	429	364	488	551	405	477	435	478	508	504	598	661	729	483	467	520	772	631	808	841	771	1032	748	489	569	664	542	560	647	756	759	607	658	580	410	420
	Qrob_T0356950.2	40	17	20	17	30	34	30	18	15	39	16	131	60	31	49	86	99	103	40	100	15	43	20	19	21	72	97	34	5	24	15	13	12	15	10	59	59	60	41	72	24	5	17	8	6	12	63	68
	Qrob_T0357210.2	13	6	8	2	9	6	5	4	4	1	4	11	10	12	9	10	67	26	3	18	8	7	8	6	3	54	46	1	4	8	1	13	13	10	6	48	16	74	28	32	3	15	1	14	8	8	5	16
	Qrob_T0357220.2	697	768	881	745	1133	644	748	697	766	708	504	849	616	747	714	789	1003	888	686	883	864	891	693	775	758	1078	1048	881	974	953	1050	842	754	825	618	995	1142	1198	1282	847	701	925	749	1414	1283	1227	641	581
	Qrob_T0357230.2	651	871	847	721	933	903	822	831	761	938	706	1259	826	759	846	1128	1170	1062	652	915	693	795	816	642	734	1392	1510	420	649	537	485	823	678	549	701	997	959	1499	990	757	572	738	694	633	755	610	505	490
	Qrob_T0357390.2	1002	1293	1101	1202	1253	1440	1194	886	1045	1046	1313	1269	976	1147	950	1023	525	928	867	1126	1240	1397	1160	1642	1877	920	965	1208	2337	1240	1269	1898	1613	2453	1351	904	1396	968	1023	1238	1318	1828	1356	1980	1768	1944	918	935
	Qrob_T0357680.2	1320	1625	1827	1750	2304	1606	1624	1909	1879	1989	1531	1785	1577	1824	1687	2316	2357	2396	2227	2080	2275	1880	1890	1793	2159	2131	2208	2678	2152	2719	1919	1814	1625	1706	1470	1993	2153	2679	2340	1815	1455	1458	1542	1939	2059	2005	1606	1451
	Qrob_T0357800.2	53	115	131	107	95	82	65	164	127	120	69	55	97	112	172	63	83	73	31	60	150	33	146	30	42	104	88	74	81	55	275	143	141	115	119	31	14	39	5	62	79	146	92	129	73	102	181	153
	Qrob_T0358360.2	342	470	492	374	360	479	397	460	544	359	292	324	430	534	371	322	286	264	365	383	446	497	507	505	572	451	479	277	353	362	828	595	528	401	509	345	465	442	563	369	473	384	468	668	693	552	279	225
	Qrob_T0358380.2	19	11	7	17	5	22	13	15	10	2	18	0	6	32	5	14	9	27	16	6	16	18	21	6	3	1	3	0	0	7	7	13	17	14	13	0	3	1	11	4	7	3	7	18	15	23	5	16
	Qrob_T0358450.2	1	2	0	9	5	3	1	4	0	1	5	1	5	2	0	0	9	1	5	6	1	0	1	0	0	7	6	3	0	2	0	1	0	0	0	11	2	16	2	0	0	0	3	7	1	0	9	2
	Qrob_T0358590.2	1258	1210	1531	1381	1977	1256	1360	1056	1250	1257	1026	1260	983	1245	1166	1867	1460	1752	1556	1230	1692	1652	1440	1442	1387	1385	1311	1396	1487	1438	1095	1217	1069	1099	914	1282	1816	1720	1727	1026	959	1211	1091	1248	1259	1233	1091	1022
	Qrob_T0358660.2	0	0	7	0	0	0	0	0	3	3	9	9	10	17	13	0	16	4	0	0	0	5	0	3	0	27	24	0	0	0	0	22	10	0	18	0	0	0	0	0	2	11	1	68	55	41	0	4
	Qrob_T0358670.2	0	0	108	0	1	0	0	0	13	47	43	28	78	76	66	2	78	23	0	0	0	16	3	5	8	115	93	0	1	1	0	77	67	0	77	0	0	0	0	1	4	112	3	287	246	329	2	0
	Qrob_T0358970.2	249	19	3	230	287	311	252	347	226	120	97	74	3	7	1	7	9	85	2	89	11	18	23	42	27	451	369	291	128	278	43	8	7	3	2	229	247	337	391	7	2	2	2	439	443	372	539	295
	Qrob_T0359070.2	458	765	604	458	447	478	439	589	604	712	435	622	377	626	378	460	604	484	718	647	712	722	692	589	636	500	560	406	491	464	882	812	833	884	773	506	681	643	604	574	655	685	803	913	812	769	621	423
	Qrob_T0359100.2	424	463	412	483	538	441	484	420	439	527	399	511	473	540	413	451	586	488	511	512	638	616	594	552	572	722	754	470	533	491	601	703	639	736	709	531	686	698	721	668	613	756	656	763	813	711	499	353
	Qrob_T0359120.2	595	935	798	880	720	1104	837	1242	1237	1004	946	839	598	704	800	696	888	875	671	849	1179	600	1215	974	958	1199	1263	465	748	540	738	986	804	992	713	510	510	775	607	745	761	560	814	1187	1077	1179	988	794
	Qrob_T0359360.2	13	10	6	10	17	25	29	10	28	27	11	24	31	17	6	18	139	65	15	29	7	6	12	10	1	40	47	13	8	3	0	2	4	8	2	41	2	57	13	19	1	2	3	8	1	3	17	48
	Qrob_T0359380.2	2140	2632	2619	1957	2604	1817	1942	534	1098	2605	2300	3113	4743	3353	3341	1460	2867	1853	3597	1848	3588	2462	2873	3373	3732	5769	5666	2451	2597	2412	1879	4323	3625	1366	4110	1385	2144	1842	1957	2399	2216	3757	2542	2935	3432	2850	2936	2607
	Qrob_T0359900.2	0	0	11	4	0	6	9	1	0	0	0	0	0	0	3	10	0	8	1	3	1	0	2	4	5	1	0	0	4	8	8	0	0	0	0	5	5	7	6	0	3	0	0	3	1	0	0	1
	Qrob_T0359940.2	380	500	461	410	489	571	500	551	475	445	347	412	460	419	450	550	430	528	494	497	523	452	448	444	558	599	475	432	361	361	651	610	590	597	572	464	548	655	610	510	447	584	475	622	674	613	381	326
	Qrob_T0359970.2	0	2	0	2	0	0	0	0	0	0	1	0	12	0	0	2	3	3	1	6	0	0	15	3	3	1	0	0	9	0	0	0	0	0	0	3	4	12	10	3	0	0	0	0	1	0	0	0
	Qrob_T0360200.2	14	3	55	7	15	2	3	4	9	4	8	0	61	70	54	0	39	12	3	2	9	9	8	3	8	19	4	0	3	0	15	4	5	6	11	1	0	0	0	2	6	56	11	16	20	22	14	6
	Qrob_T0360220.2	3	0	0	1	3	5	0	0	0	2	0	24	11	9	2	0	42	7	0	8	1	3	2	4	5	2	4	9	11	0	0	0	0	0	0	26	2	34	7	5	0	0	5	0	5	3	0	4
	Qrob_T0361030.2	6816	5690	4361	4611	3490	5737	4648	4605	4868	4427	5366	3115	5160	8115	4181	2349	3912	3156	4947	4097	7187	5581	7655	6304	7002	5293	5598	3750	5831	3912	13964	9039	8498	8463	8483	4338	7559	5658	7843	7546	7929	12855	7954	21341	18013	22967	4354	4220
	Qrob_T0361040.2	11	50	41	37	20	43	27	52	50	43	46	31	42	6	37	40	68	50	52	46	60	33	53	40	45	60	43	33	24	9	35	59	60	38	43	24	42	50	30	43	29	31	31	41	34	39	38	30
	Qrob_T0361080.2	56	20	12	31	10	33	38	28	47	29	47	93	21	79	25	23	40	38	30	57	35	59	90	44	71	120	98	51	28	34	70	52	43	36	46	71	86	136	71	71	95	63	106	86	60	94	35	32
	Qrob_T0361110.2	788	1503	1187	1508	1683	1409	1547	1665	1626	1939	1241	1819	1465	971	1259	2465	2460	2481	2100	1885	2717	1983	2461	1713	1943	2391	2397	1055	1493	1276	1460	2796	2270	1432	2499	1678	1558	2416	1572	1669	2203	1581	2377	1397	1283	1249	1729	1319
	Qrob_T0361130.2	653	854	963	942	721	1261	973	1709	1519	1110	913	624	801	917	707	821	712	792	1007	682	755	1120	556	1287	1357	880	864	474	746	486	1660	1522	1336	874	1321	699	918	945	960	1109	1200	681	1073	2082	1551	1798	664	616
	Qrob_T0361210.2	22	31	39	65	69	49	50	47	54	100	35	177	78	48	59	107	199	151	73	128	47	126	90	75	66	269	258	94	40	102	62	68	40	80	41	198	118	324	161	119	50	39	44	42	72	54	57	83
	Qrob_T0361560.2	321	421	413	361	337	377	338	420	460	531	400	298	381	575	361	395	362	414	443	367	634	612	414	445	522	526	607	345	445	282	443	717	714	570	659	403	647	537	553	388	506	688	602	669	703	666	364	277
	Qrob_T0361570.2	1012	1504	1597	1115	1002	1415	1074	1183	1293	1072	845	948	1133	1773	1259	655	793	712	954	1202	1231	1416	1291	1169	1428	1177	1197	862	1213	1000	2039	2117	1890	1651	1854	1043	1456	1621	1589	1525	1547	1518	1857	2657	2216	2618	749	683
	Qrob_T0361650.2	788	1028	1122	1205	1168	1473	1333	689	826	956	663	1178	1128	1734	896	922	1129	983	700	1027	1218	2315	1375	1370	1675	1742	1837	1583	1371	1581	1463	2440	2192	2251	2211	1337	2278	1765	2178	2034	2086	1917	2227	2621	2856	2395	843	880
	Qrob_T0362490.2	8	12	0	25	6	18	13	12	11	11	11	11	10	2	7	3	9	12	20	10	28	10	21	0	0	0	2	0	5	0	14	13	22	3	14	4	0	3	1	9	0	10	0	16	20	11	27	26
	Qrob_T0362820.2	2182	2765	2241	1429	1664	1141	1416	2581	2610	2724	3022	1480	3093	1974	2890	521	1510	1114	2383	1895	1952	1452	3969	2068	2221	2303	2131	1825	3411	1818	2577	3464	3038	3811	2637	1730	1477	2394	1309	1904	2022	4680	2196	3232	3804	3692	3530	3184
	Qrob_T0362830.2	540	754	627	482	435	569	565	539	602	508	537	369	517	825	497	460	339	445	494	423	784	703	901	650	872	492	559	389	551	452	659	853	659	619	758	498	573	814	713	590	661	654	745	930	944	1074	576	482
	Qrob_T0363160.2	0	13	0	0	0	2	0	90	84	43	21	9	65	4	4	0	0	0	5	0	0	2	50	7	6	0	0	48	67	63	3	18	11	0	16	1	0	1	3	30	30	7	40	0	0	0	1	0
	Qrob_T0363190.2	30	31	26	43	120	35	33	21	17	17	18	330	95	87	63	157	653	268	44	202	66	55	52	72	64	624	590	84	39	88	12	60	60	52	23	245	132	335	189	162	43	94	53	42	42	47	28	75
	Qrob_T0363440.2	316	919	697	629	1075	587	662	894	936	666	528	370	774	278	351	703	715	850	1251	221	544	329	816	703	996	699	733	134	439	102	771	646	530	658	367	175	200	319	220	368	347	382	498	523	515	458	663	611
	Qrob_T0364060.2	0	0	0	0	1	9	1	0	0	0	0	8	3	0	0	4	0	7	0	9	0	2	2	6	1	0	2	0	0	5	0	0	0	0	0	9	5	10	3	1	0	1	0	0	0	0	3	0
	Qrob_T0364110.2	79	74	60	106	183	123	91	55	48	109	48	183	107	95	68	47	152	85	92	137	85	144	71	45	69	229	229	142	42	110	36	81	101	72	84	249	191	444	150	207	119	119	109	130	93	125	171	135
	Qrob_T0364990.2	705	976	839	753	758	975	862	815	864	794	680	794	755	913	798	624	632	700	845	698	905	1103	974	789	919	956	950	727	872	784	1194	1075	910	969	909	774	986	992	957	929	919	996	912	1445	1238	1429	810	705
	Qrob_T0365050.2	1128	1491	1615	1130	1501	1149	1203	1111	1274	1140	906	1012	801	1083	946	1975	1696	1778	1591	1428	1858	1443	1492	1195	1189	1172	1269	956	929	1085	1406	1126	984	972	895	1564	1623	2294	1720	1103	1171	1121	1374	1266	1147	1391	1249	1249
	Qrob_T0365090.2	104	174	171	86	125	101	121	135	112	143	71	176	193	196	121	71	50	72	121	127	145	155	118	87	114	169	135	103	75	118	212	144	133	113	134	86	98	76	88	216	160	136	157	211	209	171	148	84
	Qrob_T0365150.2	122	179	177	229	339	238	273	207	188	256	228	234	226	180	167	271	350	302	317	257	453	254	243	213	220	278	304	388	245	358	210	222	172	197	186	236	380	362	349	261	168	286	245	284	266	354	247	235
	Qrob_T0365420.2	87	104	64	104	136	98	103	99	138	153	66	240	224	108	97	302	403	294	145	232	96	151	214	122	166	475	448	88	82	93	129	184	165	109	162	347	185	568	206	162	148	162	169	144	191	153	187	97
	Qrob_T0365450.2	1024	1308	969	878	845	909	741	909	941	1112	1042	1157	985	1324	1181	688	783	862	875	989	1073	1066	1595	1059	1214	1068	1066	1015	1420	1094	1043	1146	960	1224	940	906	958	1096	942	909	864	1023	940	1264	1040	1220	1700	1741
	Qrob_T0365810.2	4566	7207	5508	6335	6834	6670	6147	6758	6911	7667	5544	7791	8911	6015	7358	7695	9330	8884	8541	6408	7255	6580	9587	5478	6136	8294	8385	4716	5756	4984	3450	6495	5723	5971	5486	4489	4680	6420	4319	4520	5527	5267	6387	4676	5135	4492	7494	6391
	Qrob_T0365830.2	15	18	69	23	31	18	23	7	21	59	7	264	104	56	58	21	42	59	10	71	31	43	27	47	38	38	52	25	19	16	9	15	14	0	11	39	32	69	21	29	19	19	27	26	9	9	53	33
	Qrob_T0366480.2	1070	791	811	1265	907	1339	1109	1603	1693	1636	1805	1212	1341	1218	1463	683	828	756	1205	1218	1190	1344	1477	1351	1333	1340	1281	2269	1926	2263	2114	2325	2261	3278	2009	1652	2037	2206	1857	1801	1504	3955	1881	2627	2700	2538	1746	2089
	Qrob_T0366500.2	366	577	251	453	434	534	492	722	781	771	641	645	540	1289	647	100	334	230	334	609	893	654	458	899	1104	1498	1446	336	876	344	1938	2590	2543	2168	2566	645	940	984	1190	1267	1689	2389	1934	3687	3333	3743	477	514
	Qrob_T0366540.2	273	667	358	733	843	779	671	839	875	546	473	403	549	598	557	432	180	391	610	424	597	1218	680	633	737	446	435	852	638	1053	679	830	664	491	683	532	756	588	532	745	706	569	773	816	737	741	504	414
	Qrob_T0366580.2	531	500	299	262	318	214	222	253	357	360	423	290	248	522	479	224	142	199	542	283	280	353	462	300	434	564	609	288	445	315	275	1000	896	792	918	321	301	432	314	360	546	1074	594	1026	1024	1140	506	445
	Qrob_T0366620.2	232	377	286	386	329	505	352	547	431	486	328	373	462	376	302	347	292	340	411	394	417	446	543	478	462	442	454	336	433	302	415	590	610	372	519	441	412	514	374	384	402	391	432	469	468	486	371	348
	Qrob_T0366680.2	2	1	2	1	1	4	6	0	10	1	1	4	0	2	7	23	7	10	1	12	2	6	2	4	12	12	8	11	6	5	13	0	7	0	0	16	6	11	20	5	7	5	6	0	2	2	7	10
	Qrob_T0367060.2	5	2	2	6	8	19	20	6	7	2	5	2	21	0	14	36	4	23	15	23	20	9	2	5	11	31	17	31	26	7	5	33	24	2	32	2	2	1	4	32	42	38	84	59	129	33	94	76
	Qrob_T0367110.2	52	119	80	191	87	242	157	55	66	129	80	132	227	45	222	213	479	308	238	160	280	309	329	154	107	165	216	62	136	49	61	171	171	135	212	274	324	485	333	212	257	218	205	305	282	367	215	163
	Qrob_T0367160.2	5	0	11	0	0	4	3	3	6	3	0	4	0	1	0	7	14	9	11	14	1	16	7	8	1	11	21	0	1	7	0	3	3	6	1	26	10	30	13	2	8	5	6	4	6	1	11	6
	Qrob_T0367340.2	0	0	6	3	5	11	0	5	4	11	3	1	0	0	23	7	7	3	0	5	3	0	0	3	3	2	2	3	4	2	17	2	2	1	2	1	20	11	38	1	4	0	0	5	2	5	1	6
	Qrob_T0367390.2	5	7	8	8	27	16	8	3	7	9	14	51	37	7	9	32	93	62	10	35	7	25	30	17	16	69	83	16	20	8	6	3	4	1	5	34	18	65	6	14	13	7	8	5	7	4	27	23
	Qrob_T0367400.2	534	1208	1141	1286	511	1908	1475	986	884	604	526	124	373	647	749	600	341	632	569	428	148	907	664	734	747	55	60	1503	1580	1578	723	556	404	373	352	622	1403	676	1466	539	511	288	565	594	814	416	854	847
	Qrob_T0369130.2	114	140	236	150	260	107	145	92	92	157	76	290	227	154	180	216	296	224	137	194	126	205	101	73	97	396	299	79	104	100	81	110	78	51	130	218	175	247	212	192	125	198	95	151	119	187	122	171
	Qrob_T0369240.2	1653	2185	1791	1571	1691	1691	1626	1776	1833	1618	1490	1033	1235	1553	1565	1082	1266	1246	1740	1469	1947	1585	2051	1780	2016	1357	1374	1407	1890	1482	1456	1788	1561	1787	1356	1436	1551	1649	1605	1323	1312	1647	1326	2117	1988	2391	1385	1307
	Qrob_T0369290.2	0	9	0	7	12	3	5	5	6	12	15	9	1	6	0	14	23	10	7	15	8	19	26	22	19	29	24	8	8	25	5	10	0	0	4	25	30	36	40	29	13	5	12	2	0	0	18	7
	Qrob_T0369500.2	5	1	5	4	32	10	8	6	8	8	8	37	4	3	7	8	121	44	2	28	3	1	11	0	4	10	25	13	1	15	1	4	0	0	3	25	13	35	12	18	0	0	5	1	1	0	5	21
	Qrob_T0369520.2	322	260	333	200	245	230	226	311	332	249	278	110	104	146	168	133	80	99	193	129	151	128	161	120	152	73	100	179	176	187	233	140	106	193	121	54	104	74	122	105	152	161	138	211	160	196	113	151
	Qrob_T0369760.2	159	437	978	193	249	101	135	450	415	271	178	72	116	570	361	258	44	227	185	228	228	492	137	240	219	113	146	52	148	33	556	272	264	304	232	124	213	116	84	206	239	194	241	243	296	289	391	312
	Qrob_T0369780.2	139	10	115	70	95	39	67	96	85	40	21	83	67	96	1	26	42	36	10	37	135	87	60	7	6	99	94	18	104	27	85	204	134	81	163	47	63	58	78	128	126	120	112	164	132	202	0	4
	Qrob_T0369850.2	37	96	91	206	207	401	238	222	279	246	138	405	12	49	292	287	550	284	263	380	72	322	321	214	290	758	784	28	157	79	169	329	265	227	314	243	122	307	122	280	211	155	182	265	250	240	54	74
	Qrob_T0369970.2	13	7	5	19	11	22	2	22	22	3	11	7	7	16	18	14	8	13	16	13	12	14	17	18	17	12	13	13	25	11	14	19	20	31	34	4	18	4	4	6	13	26	12	24	23	18	17	4
	Qrob_T0370630.2	5195	4772	5469	5556	6597	6326	5606	4223	4684	5235	4250	5226	4413	6422	4126	4299	3549	3923	5598	5600	5228	8774	5538	5057	5514	5957	6230	6481	5143	6736	8950	5075	4675	5455	4618	6633	10129	7093	8561	7774	4721	7834	5255	9807	9125	10680	5213	4781
	Qrob_T0370790.2	131	225	129	180	242	209	183	191	182	180	123	317	155	125	146	213	275	246	206	240	139	221	249	138	180	325	364	104	123	114	149	193	155	47	153	340	204	456	210	137	194	119	158	307	196	173	190	163
	Qrob_T0370930.2	466	582	763	598	768	648	617	655	645	675	522	731	484	586	590	577	652	564	660	702	554	669	604	557	554	607	685	433	430	531	483	626	481	545	508	701	696	908	825	556	571	501	579	652	557	618	633	558
	Qrob_T0371160.2	12	3	11	12	9	13	6	2	11	6	9	6	10	6	7	11	36	19	5	10	3	11	6	4	3	20	24	0	6	11	1	3	6	5	3	22	8	51	6	11	4	2	7	12	1	10	7	14
	Qrob_T0371470.2	211	259	595	386	512	351	299	287	294	195	151	601	248	316	290	474	817	535	243	684	326	509	362	200	180	711	748	1517	878	1589	164	272	181	252	223	925	804	1452	901	669	214	308	286	303	266	314	243	184
	Qrob_T0371610.2	29	46	14	7	22	6	10	45	11	12	57	7	6	16	30	18	113	30	12	37	23	6	74	11	9	110	16	36	9	74	50	47	117	50	12	20	31	20	23	75	24	44	25	102	43	236	21	19
	Qrob_T0371730.2	11	18	12	15	24	33	15	32	36	54	22	122	69	43	33	124	119	100	47	91	58	131	46	27	25	80	118	28	43	61	180	90	86	33	83	110	157	183	163	117	72	94	85	98	145	122	49	28
	Qrob_T0371750.2	188	234	431	109	164	164	138	251	240	174	127	117	144	207	274	128	135	139	218	166	163	246	214	126	180	208	241	136	217	149	424	290	220	260	290	173	232	199	298	256	202	203	168	263	328	254	142	129
	Qrob_T0371850.2	136	115	72	20	58	27	43	7	23	20	15	29	70	86	106	8	61	18	81	15	57	39	21	36	47	36	38	61	26	45	69	73	58	32	60	23	9	26	0	23	19	44	20	86	79	47	87	76
	Qrob_T0371930.2	208	179	115	191	168	188	131	314	313	292	245	177	157	189	125	169	299	169	467	100	294	189	273	233	241	206	291	117	246	233	141	282	297	166	308	153	142	147	190	232	217	255	225	404	310	386	207	137
	Qrob_T0371970.2	2398	3387	3069	3545	4467	2800	3209	2485	2633	3233	2637	3095	2450	2390	2596	4443	7239	5270	3827	3694	5107	3090	4081	2513	2672	4400	4192	3127	3806	3585	2382	3058	2629	2510	2510	3179	3900	4244	4267	2695	2301	2799	2622	2777	3036	3064	4040	3734
	Qrob_T0372130.2	885	480	394	233	280	292	213	669	714	474	686	120	233	131	225	71	248	137	466	256	167	84	384	148	160	121	77	14	94	36	195	294	276	246	240	107	63	129	58	172	226	270	266	395	206	360	174	204
	Qrob_T0372150.2	121	205	180	201	270	254	246	249	197	159	185	128	154	169	142	272	243	272	220	170	195	173	185	149	156	179	157	144	161	202	124	118	128	137	131	184	204	268	249	220	138	122	209	274	205	214	129	99
	Qrob_T0372160.2	128	203	201	235	238	245	200	171	122	142	104	157	101	114	154	283	256	265	233	195	151	277	162	173	189	258	217	85	151	108	182	181	170	111	147	265	291	423	246	204	233	144	188	182	274	194	106	98
	Qrob_T0372200.2	299	346	419	394	584	446	414	317	404	500	334	489	425	406	348	450	398	481	572	456	578	528	405	315	362	504	512	310	312	429	342	373	338	260	297	470	595	677	629	530	320	415	371	493	427	525	393	330
	Qrob_T0372380.2	8	9	20	15	12	6	7	3	5	11	4	19	18	19	4	12	8	11	8	6	18	22	32	8	7	23	17	18	15	20	2	2	4	9	8	37	28	32	27	7	7	5	12	22	16	10	20	6
	Qrob_T0372420.2	27	18	0	41	32	58	39	15	9	15	2	40	30	22	9	9	13	24	11	11	10	4	7	17	9	26	11	25	16	36	81	33	33	26	23	6	20	14	7	28	31	22	31	22	41	33	36	19
	Qrob_T0372450.2	5	10	11	94	30	155	117	19	42	43	15	54	17	44	12	27	62	42	41	46	46	41	22	60	47	52	58	129	81	198	112	97	93	80	55	19	58	24	77	57	38	35	43	42	98	31	57	91
	Qrob_T0372680.2	89	112	115	75	194	106	120	203	162	179	98	656	242	104	230	148	451	300	210	379	80	183	205	129	123	667	650	84	73	138	71	77	79	56	81	439	245	708	353	182	113	54	91	93	77	107	191	148
	Qrob_T0373090.2	36	51	37	59	54	48	57	50	37	66	34	54	56	49	50	85	40	57	50	42	42	50	68	20	34	22	55	29	20	55	51	70	77	74	50	45	56	65	48	51	70	58	67	87	84	76	61	45
	Qrob_T0373180.2	8	2	41	14	20	6	12	5	24	64	6	29	41	7	26	63	46	56	95	49	46	20	11	21	32	21	20	25	11	29	9	36	34	27	31	4	10	2	12	37	19	42	40	38	28	24	79	47
	Qrob_T0373190.2	104	115	138	153	252	99	157	98	91	96	79	74	102	107	64	110	127	142	143	122	139	137	99	89	107	86	85	299	163	338	115	144	75	123	103	163	333	121	313	193	162	238	152	232	175	288	150	140
	Qrob_T0373660.2	3	15	6	8	1	18	7	0	0	5	1	9	0	0	0	0	5	2	0	2	8	0	1	6	13	0	0	1	0	1	1	18	14	7	20	0	0	0	0	2	4	10	7	0	10	0	10	10
	Qrob_T0373720.2	527	998	718	825	806	910	743	914	1030	925	681	877	830	1097	632	918	891	840	961	895	1255	1190	850	878	957	1171	1194	525	743	575	1479	1416	1236	1163	1154	812	977	1202	1086	872	969	1204	1239	1366	1561	1150	706	617
	Qrob_T0374170.2	2	2	7	22	13	10	21	1	1	5	1	0	0	10	2	2	0	7	0	1	24	0	0	0	0	1	3	0	0	2	1	20	22	1	22	0	1	0	0	0	7	3	3	3	4	0	0	1
	Qrob_T0374600.2	0	0	0	0	0	4	0	0	0	6	0	25	17	2	9	1	19	11	0	110	2	3	0	1	6	179	131	0	0	1	0	0	0	0	0	176	100	408	119	9	0	0	0	0	0	0	25	7
	Qrob_T0374760.2	24	10	7	2	8	1	5	0	13	9	9	5	12	6	7	27	45	36	48	16	28	6	8	4	1	12	15	1	0	1	13	35	32	5	55	7	2	25	1	8	2	12	11	36	28	36	21	5
	Qrob_T0374790.2	317	479	553	600	414	831	629	572	728	522	671	308	495	556	679	440	332	447	937	426	537	672	729	845	976	559	582	592	721	778	1209	794	717	915	719	493	712	705	668	592	514	772	733	1019	1100	1196	442	486
	Qrob_T0374810.2	336	523	554	564	459	700	600	754	710	694	464	368	376	610	519	296	327	356	516	501	571	570	676	572	605	619	541	355	447	404	583	906	762	741	785	433	465	647	509	503	634	590	718	956	750	849	449	349
	Qrob_T0374850.2	475	804	895	827	945	811	787	642	702	651	425	875	639	863	753	1326	1113	1250	984	874	776	1173	985	710	748	984	1117	538	802	613	791	852	682	496	802	1023	1124	1513	1168	862	1021	669	950	1063	1157	820	723	548
	Qrob_T0374860.2	839	1709	2213	1804	2620	1601	1844	1153	1258	1285	684	2191	1188	1513	1491	2188	6140	3288	1596	2035	1740	2090	1372	1017	1150	2710	2755	2197	1540	2431	933	1289	1047	834	1096	2774	2681	4300	2900	1471	957	911	1001	1633	1567	1539	1357	1156
	Qrob_T0374990.2	42	47	83	118	240	72	122	55	87	255	57	532	369	102	239	164	472	300	81	261	64	155	133	91	88	484	515	86	66	75	52	74	74	78	55	287	147	421	157	221	42	88	35	52	44	41	188	148
	Qrob_T0375000.2	14	13	7	19	20	18	8	0	4	11	2	219	31	38	20	48	542	208	41	114	30	22	19	29	34	398	513	24	16	28	8	48	45	113	31	277	157	438	211	124	18	37	10	50	40	58	7	25
	Qrob_T0375450.2	55	66	45	93	159	109	127	116	75	170	73	183	147	79	64	308	299	254	168	258	90	330	184	162	137	251	216	152	150	217	111	185	122	178	118	347	277	508	287	222	143	128	174	116	108	165	121	109
	Qrob_T0375580.2	0	1	4	0	3	7	0	19	9	15	9	9	5	1	0	0	0	0	8	3	1	6	1	2	1	0	1	0	0	0	0	0	0	0	1	15	1	34	1	2	2	0	4	2	3	0	1	0
	Qrob_T0375610.2	8	24	1	44	33	69	44	1	0	10	4	38	17	205	9	19	13	34	25	23	13	6	3	31	34	44	28	13	30	12	0	48	38	33	34	5	27	14	37	44	84	37	54	32	22	16	16	29
	Qrob_T0375640.2	527	518	276	572	672	563	546	889	726	837	789	651	501	315	501	493	490	586	892	496	554	256	712	704	801	352	338	591	433	707	417	406	413	481	375	271	312	350	271	431	381	383	346	404	330	444	599	619
	Qrob_T0375850.2	8	7	7	19	17	27	10	40	18	28	27	21	6	7	13	36	12	24	64	5	30	37	14	0	2	2	1	0	6	0	21	27	22	2	44	5	14	1	0	21	13	42	20	24	25	27	9	13
	Qrob_T0376330.2	130	81	63	62	68	99	90	27	56	84	82	24	24	77	92	80	39	58	157	44	171	161	25	134	184	69	68	102	80	127	29	156	152	87	159	51	91	43	63	97	91	107	109	216	161	208	103	104
	Qrob_T0376530.2	3	10	8	17	6	19	7	0	6	10	3	126	7	16	20	0	4	4	0	26	2	19	16	2	5	44	56	4	8	5	17	21	15	12	9	82	154	109	152	93	68	89	86	27	23	26	7	7
	Qrob_T0376680.2	363	417	541	1014	1771	962	992	209	346	911	299	2728	1611	836	1005	1321	2462	1747	534	1639	518	1516	766	475	490	1155	1261	1170	1000	1288	539	750	688	904	535	1524	1485	1979	1978	998	793	863	861	1053	986	1116	1230	1132
	Qrob_T0376790.2	8	9	28	61	123	60	72	27	21	130	26	231	181	46	261	155	266	245	42	193	59	73	49	33	41	338	453	95	38	88	6	29	16	11	24	100	85	255	80	95	23	29	37	13	15	12	139	139
	Qrob_T0376880.2	10	29	44	53	66	35	81	26	38	43	23	104	46	26	43	38	74	49	17	69	27	65	52	29	64	87	66	43	18	15	12	32	28	17	25	63	35	105	45	61	28	35	33	25	24	31	36	25
	Qrob_T0376980.2	1792	3702	3621	3238	3439	3696	3275	3023	3053	2774	1876	2191	2090	2755	2287	1826	1652	1906	2000	2662	2232	2981	2536	2229	2603	3150	3277	2838	3306	2821	5127	4217	3942	4254	3760	2856	4148	4052	4701	3323	3066	3543	3343	6817	6463	6351	1705	1505
	Qrob_T0377020.2	1609	1961	2293	1583	1744	1600	1503	1445	1611	1495	1377	1570	1379	1412	1791	1292	2220	1597	1363	1638	1488	1472	1858	1365	1460	1539	1399	1012	1458	982	1808	1307	1081	1367	1090	1528	1929	2127	1912	1303	1027	1520	1276	1073	1204	1119	1528	1549
	Qrob_T0377160.2	80	60	65	96	198	97	123	71	131	140	62	857	162	104	225	195	1007	449	95	402	150	200	188	102	100	610	641	122	116	169	122	172	132	94	101	578	318	1004	402	271	97	107	85	103	117	107	141	107
	Qrob_T0377200.2	80	124	157	183	194	107	127	151	152	159	120	150	126	134	126	187	156	175	138	130	131	188	119	116	118	128	102	141	128	136	189	127	95	124	92	163	278	168	250	141	95	139	109	172	200	185	138	119
	Qrob_T0378030.2	19	2	10	4	13	5	11	5	5	2	0	5	0	9	29	11	1	10	1	9	4	17	4	10	14	249	261	24	19	41	19	11	15	16	8	9	80	16	114	15	24	42	30	2	27	5	1	1
	Qrob_T0378140.2	18	51	20	31	49	30	15	49	70	40	34	5	23	13	9	16	31	20	59	33	81	14	25	36	33	10	11	21	19	62	6	13	9	6	13	25	45	43	33	16	14	7	12	21	26	14	63	28
	Qrob_T0378940.2	119	356	127	286	144	438	371	489	433	349	282	159	320	427	417	32	201	101	213	221	375	241	473	370	448	362	350	181	405	146	382	835	794	863	670	356	381	479	360	414	527	533	537	804	868	923	406	300
	Qrob_T0379430.2	354	282	285	368	553	374	323	309	333	455	318	399	370	243	333	401	761	518	541	501	428	348	398	281	416	513	513	326	306	381	344	321	230	354	245	564	486	793	435	310	221	351	230	426	353	437	408	439
	Qrob_T0379740.2	861	661	628	610	791	544	568	857	825	799	799	587	461	350	540	1091	826	1110	1594	638	1145	532	657	667	710	392	381	579	430	584	533	717	609	789	718	423	773	591	690	487	465	476	495	430	412	421	538	523
	Qrob_T0379820.2	165	316	288	154	198	220	191	221	319	242	228	239	221	260	204	143	197	210	339	376	212	214	423	186	163	220	209	202	169	188	177	255	215	190	304	163	111	212	103	145	173	179	207	160	251	238	250	172
	Qrob_T0380810.2	28	30	31	66	179	22	36	32	25	41	17	34	11	23	7	121	53	78	26	27	46	12	19	22	28	30	21	43	27	41	27	11	11	31	19	47	57	61	73	38	38	19	33	39	34	48	20	31
	Qrob_T0380930.2	438	689	721	755	799	846	767	546	655	765	656	1086	597	689	894	307	1022	621	363	725	597	528	582	511	504	1607	1580	359	661	371	522	586	518	478	414	802	663	1244	584	760	548	519	632	586	536	625	464	352
	Qrob_T0381130.2	0	0	0	5	4	0	0	0	0	29	2	323	100	70	114	5	209	88	0	113	5	7	0	5	12	215	262	0	1	0	0	4	1	17	1	90	62	174	90	135	0	3	1	0	0	0	86	94
	Qrob_T0381140.2	0	3	11	11	2	7	6	47	37	14	2	4	20	14	30	0	14	5	15	2	161	52	14	6	5	40	35	13	12	16	177	152	127	16	162	8	43	9	42	21	83	45	73	162	320	116	21	12
	Qrob_T0381260.2	1466	2227	2816	6049	3531	8653	6350	3287	3387	2343	2243	1019	2134	3835	3555	1759	846	1606	1453	1827	2828	2250	1666	2248	2520	2254	2442	1504	1361	1730	3110	3107	2577	2398	2744	1146	2360	1411	2576	3484	3112	2426	3668	2868	2255	2825	1748	1447
	Qrob_T0381300.2	16	7	8	39	25	11	18	15	23	16	12	50	45	19	35	36	166	70	9	48	17	35	37	13	28	101	84	41	24	31	19	14	23	16	19	71	31	94	32	51	28	36	32	24	20	17	32	43
	Qrob_T0381360.2	96	144	160	190	124	189	156	157	207	147	121	101	109	146	139	98	80	108	66	165	191	132	122	222	209	107	159	149	164	110	89	179	187	232	108	83	84	94	134	87	84	163	120	189	136	214	102	57
	Qrob_T0382330.2	0	0	0	1	2	1	0	7	18	0	0	11	0	0	0	2	6	0	0	4	6	1	0	4	0	2	0	0	0	0	19	3	2	5	2	0	0	0	0	14	4	4	8	2	0	7	0	0
	Qrob_T0382640.2	27	27	31	29	77	38	30	24	31	44	42	55	10	118	33	130	36	108	37	58	71	60	43	40	59	40	55	77	70	90	33	32	29	35	24	52	62	72	63	50	40	44	53	30	40	38	41	19
	Qrob_T0382810.2	90	136	66	68	58	42	71	126	119	72	74	88	112	68	63	156	148	103	98	81	123	57	76	60	48	100	90	102	99	81	38	63	50	45	71	85	131	97	137	65	59	48	71	92	101	100	48	55
	Qrob_T0382860.2	3	3	0	5	6	2	4	22	3	6	7	5	0	4	8	8	5	8	3	7	1	1	0	3	6	8	17	4	6	0	26	7	10	3	23	0	0	0	7	4	6	5	8	8	11	7	2	1
	Qrob_T0382890.2	0	4	3	15	23	2	9	4	17	13	8	68	15	12	10	13	99	51	11	23	8	4	11	8	26	93	112	25	14	39	0	3	0	3	7	25	17	32	22	28	6	3	3	0	5	7	21	13
	Qrob_T0383170.2	15	85	100	8	44	18	8	111	131	88	135	123	59	152	116	28	46	48	62	122	22	95	12	147	139	172	186	72	147	42	16	177	185	89	172	71	89	120	97	57	123	141	125	169	116	136	71	46
	Qrob_T0383570.2	146	241	163	217	233	166	161	211	249	175	168	196	207	150	265	250	166	237	273	158	246	232	168	314	335	247	185	70	185	97	198	303	198	193	198	144	216	171	186	162	189	149	150	216	196	249	201	234
	Qrob_T0384410.2	72	83	59	36	17	45	49	40	90	161	110	50	66	79	121	102	139	116	147	84	98	99	110	126	155	134	125	43	114	60	37	211	171	91	171	116	89	142	119	82	153	172	181	111	155	137	146	115
	Qrob_T0384780.2	3	27	22	22	3	31	20	86	49	54	18	46	66	54	34	4	42	11	58	23	51	53	59	0	7	57	61	3	46	8	73	76	65	74	61	27	8	16	2	48	27	45	69	122	56	114	41	53
	Qrob_T0384800.2	205	65	384	479	922	235	332	247	325	636	362	440	367	109	381	841	370	782	579	1160	416	567	497	776	823	312	287	1641	779	1855	139	358	302	563	231	794	1004	868	1066	538	276	206	250	284	374	282	524	623
	Qrob_T0384870.2	160	534	258	221	231	258	263	312	259	183	191	91	103	253	266	176	246	185	213	213	448	106	146	214	216	197	167	199	202	253	235	222	187	206	196	221	335	362	467	194	170	215	180	309	285	250	88	78
	Qrob_T0384920.2	37	48	1	72	121	55	62	48	111	128	63	67	2	59	50	57	189	133	9	56	20	67	65	15	14	11	14	26	59	14	55	22	43	53	1	82	156	120	99	60	81	56	45	77	77	35	1	1
	Qrob_T0386960.2	3	0	0	11	18	3	9	3	5	12	2	20	9	1	1	18	100	42	5	28	12	16	1	4	8	31	37	20	7	38	9	18	6	22	8	43	41	80	77	49	9	46	12	14	11	19	17	57
	Qrob_T0387060.2	4070	5544	4779	5679	5871	5642	5367	5902	5715	5827	5415	3772	4367	4560	4492	6267	5078	6299	7345	6062	8015	5041	6879	5120	5543	5113	5048	5821	7373	6200	7618	6737	6003	7187	5812	4369	6318	5649	6883	4830	5148	5461	5630	9011	8620	9213	5591	5675
	Qrob_T0387100.2	3933	4935	3759	3042	3315	3623	3153	4917	4571	4025	3453	2951	2367	3502	2816	2998	2533	2943	3865	3427	4109	4626	4799	4099	4768	3199	3219	4042	4912	4239	4292	4684	3950	3796	3972	3223	3883	4211	3589	3970	3834	4529	4259	4780	4594	4817	3155	2971
	Qrob_T0387250.2	457	466	410	433	386	512	439	680	756	652	798	388	529	379	384	621	434	528	902	629	828	640	917	671	765	440	469	355	504	387	722	751	786	522	745	500	571	526	579	503	628	593	620	832	846	876	346	408
	Qrob_T0387350.2	1	115	1	169	143	222	194	23	63	43	12	35	26	71	108	2	77	45	142	52	114	98	34	241	259	101	101	84	48	119	72	126	99	80	159	86	39	65	10	49	70	72	82	173	207	191	68	90
	Qrob_T0387370.2	44	66	123	73	60	72	106	77	71	50	47	51	22	39	24	59	32	40	47	100	53	151	22	137	210	56	91	310	155	366	140	82	66	96	53	161	218	201	206	65	71	75	67	148	198	133	3	31
	Qrob_T0387530.2	144	192	183	210	253	212	178	153	148	191	145	226	152	184	150	289	504	335	216	247	278	266	215	157	184	329	353	188	181	182	151	259	186	134	180	293	312	468	316	204	221	186	228	303	282	257	193	168
	Qrob_T0388410.2	155	122	167	147	168	152	164	208	236	203	189	250	161	213	144	354	469	364	235	456	300	311	241	319	364	489	508	119	218	96	283	258	247	89	251	679	584	1173	676	348	290	207	249	286	355	262	263	256
	Qrob_T0390080.2	3	21	19	28	28	13	21	3	8	11	12	18	10	16	11	51	84	48	30	31	43	35	14	4	6	19	19	5	27	13	20	7	2	7	16	18	33	33	24	8	39	23	19	17	11	24	42	28
	Qrob_T0390520.2	7	11	31	18	67	8	16	13	14	68	21	163	74	14	36	88	529	217	21	251	25	59	48	33	46	417	356	18	31	33	0	25	29	15	17	456	148	867	206	101	10	13	12	21	3	11	47	76
	Qrob_T0390810.2	49	41	89	48	125	88	89	107	88	91	91	293	157	100	101	74	331	149	87	153	66	117	103	71	86	224	275	133	76	155	62	43	54	49	68	115	117	193	138	155	34	55	51	71	89	94	138	141
	Qrob_T0390820.2	2	5	13	73	271	33	89	19	7	219	32	2431	443	274	425	133	268	224	19	715	62	80	31	55	33	398	371	129	67	92	3	22	20	32	14	176	142	208	178	269	18	18	9	0	5	8	407	389
	Qrob_T0390890.2	7	13	12	5	44	17	13	19	31	5	11	3	16	28	7	16	36	13	7	28	6	21	0	4	6	29	27	9	6	6	4	6	3	0	4	19	7	40	2	7	14	8	10	6	6	8	16	8
	Qrob_T0391300.2	241	262	257	181	311	206	201	122	143	186	120	90	198	145	115	311	217	295	360	88	276	152	88	159	145	168	110	434	231	428	193	195	171	154	181	107	175	134	163	165	121	170	143	194	165	205	260	235
	Qrob_T0391320.2	46	80	101	186	144	203	184	102	119	169	78	347	149	159	112	248	278	276	135	259	187	228	179	93	88	517	384	98	103	102	152	169	149	180	174	307	245	464	286	165	98	105	134	171	170	133	148	127
	Qrob_T0391650.2	23	14	10	0	0	3	0	0	6	0	17	2	8	3	22	0	0	0	0	1	10	0	4	8	6	14	7	0	10	0	1	11	9	30	0	0	0	0	2	0	0	3	1	2	3	4	3	0
	Qrob_T0391670.2	2726	3809	3745	2973	1876	3566	2861	5269	5155	4368	3980	3815	4927	4599	3515	2184	3255	3040	2204	3025	3262	4925	5091	5955	7077	5911	6060	4508	6351	4970	5965	6626	5845	9427	4975	3416	3809	3796	2930	4453	4898	7694	5226	5202	4339	5024	4167	3892
	Qrob_T0391690.2	1239	1655	1847	1951	1504	2171	1759	2201	2296	1902	1438	1404	1428	1747	1671	1124	882	1149	1157	1664	1689	2043	1765	2047	2288	1728	1702	936	1042	957	1811	1801	1513	1414	1426	1264	1388	1588	1363	1437	1565	1258	1612	1901	1547	1944	1122	1026
	Qrob_T0391780.2	2883	3852	4561	3289	3774	3860	3623	4130	4322	3888	3090	3892	3694	3480	3655	3201	3012	3390	3835	3767	3848	3651	4447	3722	4276	3372	3794	1741	3298	1805	3728	4373	3570	3046	3535	2989	3320	4536	3080	3134	3531	2553	3701	3690	3471	3551	3372	2819
	Qrob_T0391800.2	15	18	18	30	63	49	38	25	19	61	28	58	22	30	31	63	69	70	70	66	36	48	32	42	41	74	67	168	63	86	40	31	18	36	30	116	93	94	110	65	33	64	29	59	49	41	37	44
	Qrob_T0391830.2	9	26	52	68	68	46	53	76	108	77	73	86	66	52	43	56	133	63	64	35	44	60	68	75	83	95	72	28	34	60	31	90	71	79	81	54	65	51	53	78	40	48	78	65	61	84	52	57
	Qrob_T0391890.2	6	18	24	52	133	16	54	16	20	45	16	16	30	12	7	37	31	30	25	14	6	15	15	23	11	39	41	34	19	13	20	10	7	11	26	40	29	42	36	22	21	15	14	20	13	13	21	8
	Qrob_T0392850.2	832	879	802	1464	1551	1691	1520	1097	1231	1396	1029	1332	1233	899	1399	1437	1535	1546	1331	1603	1221	1859	1132	1020	1083	698	678	764	655	842	1439	864	830	1051	764	1304	1483	1587	1238	1046	978	820	1038	1072	1227	1024	926	771
	Qrob_T0393870.2	1	1	0	1	11	1	0	2	6	0	0	566	16	68	24	38	5264	1541	10	1635	33	24	14	102	139	4145	4289	5	8	1	0	2	2	31	0	3749	921	6812	1316	142	0	12	7	2	2	2	0	111
	Qrob_T0393880.2	1	1	0	0	0	0	0	3	1	4	0	260	5	28	17	24	2659	770	11	739	10	10	3	33	75	1966	1944	2	3	1	0	0	0	14	1	1689	370	3046	629	43	1	5	1	0	0	2	0	69
	Qrob_T0394960.2	6	11	4	1	0	0	2	1	4	2	1	3	1	22	0	0	2	0	0	0	1	1	0	29	8	0	1	0	0	0	5	20	7	0	12	0	0	0	0	3	0	0	0	6	14	0	34	22
	Qrob_T0395770.2	5	5	16	2	13	4	2	0	4	4	3	6	1	16	8	12	3	11	0	11	12	3	14	2	0	10	9	16	7	12	9	26	46	36	52	7	22	5	15	4	14	21	30	28	20	30	1	0
	Qrob_T0395910.2	684	794	839	671	858	759	738	884	902	812	725	674	617	998	663	591	525	637	736	727	697	886	976	941	936	786	749	818	1093	1069	1139	1011	978	1180	850	739	990	950	1022	870	810	950	911	1384	1236	1419	717	631
	Qrob_T0396050.2	465	639	346	417	608	228	324	517	536	804	595	870	581	338	761	517	250	440	741	459	360	508	822	348	351	551	477	312	359	316	215	388	364	502	320	268	313	281	233	325	298	401	342	373	289	416	842	735
	Qrob_T0396110.2	225	193	321	335	514	376	342	196	215	200	167	188	149	224	164	507	328	490	433	280	720	428	339	305	259	222	221	505	297	556	316	227	199	158	182	270	731	387	635	285	232	345	280	315	325	351	238	209
	Qrob_T0396570.2	51	24	41	58	63	77	61	53	71	140	45	199	224	76	123	88	555	229	123	264	88	157	102	47	38	575	566	44	68	74	64	112	60	42	74	448	202	787	207	141	62	67	81	98	87	140	144	144
	Qrob_T0396610.2	701	1130	718	1071	616	1313	1105	1270	1212	1113	1054	1020	921	1710	1033	670	1120	865	1189	1065	1419	1317	1329	1566	1742	1321	1341	755	932	956	1721	2297	2100	1312	2156	1454	1682	1923	1506	1363	1488	1895	1558	2598	2790	2623	1780	1479
	Qrob_T0396680.2	2	43	0	10	17	14	4	2	5	15	0	193	33	8	7	27	961	278	25	368	50	30	47	27	26	788	789	78	25	72	0	22	15	48	20	786	330	1398	421	193	12	8	11	18	16	36	15	93
	Qrob_T0396740.2	0	1	1	2	0	9	0	0	11	46	23	0	0	0	0	0	0	0	0	11	0	6	1	16	4	3	2	0	0	1	0	0	0	2	0	40	67	79	92	0	0	6	0	0	0	0	2	3
	Qrob_T0396770.2	2	10	2	0	3	6	5	0	2	1	0	0	0	0	0	0	9	5	0	1	0	11	10	1	0	4	11	1	0	8	0	0	2	0	0	5	10	7	17	0	5	1	2	4	3	0	0	8
	Qrob_T0397160.2	121	166	153	181	216	155	140	213	221	204	148	178	256	262	116	227	177	207	284	183	220	217	203	145	182	243	300	81	66	93	130	288	245	86	309	140	79	162	147	139	174	150	162	140	198	171	162	165
	Qrob_T0397340.2	0	0	0	0	0	0	0	172	204	104	53	0	2	0	2	4	1	2	0	17	0	0	3	1	0	0	1	0	1	3	1	0	0	0	0	26	3	61	8	7	0	4	1	0	1	0	1	1
	Qrob_T0397610.2	12	5	8	10	10	12	10	7	4	6	0	0	0	31	3	3	4	7	20	7	23	4	5	12	19	1	0	13	9	18	11	18	32	11	30	10	0	7	4	2	9	10	9	1	9	10	2	1
	Qrob_T0397680.2	3	9	9	19	12	13	13	11	29	22	13	22	2	14	8	67	15	60	1	30	96	34	79	53	60	15	7	16	21	16	12	15	21	27	7	28	40	46	69	24	10	15	19	17	19	21	12	2
	Qrob_T0397810.2	0	0	2	0	3	1	1	0	0	8	1	3	2	0	4	2	0	0	2	2	0	2	2	0	0	1	0	0	5	8	0	0	0	0	0	6	5	7	5	0	0	0	2	1	0	3	0	0
	Qrob_T0398200.2	0	4	2	3	1	6	0	6	0	0	1	4	0	4	2	14	20	16	0	8	1	0	0	3	10	5	16	11	0	1	0	0	0	4	0	14	7	40	17	10	1	7	3	0	3	1	0	0
	Qrob_T0398410.2	76	49	14	25	41	25	30	7	36	21	24	8	49	42	71	20	72	48	31	46	137	65	18	19	34	152	206	25	42	16	39	132	125	170	58	33	29	50	15	67	17	105	35	130	151	129	42	44
	Qrob_T0398440.2	27	18	49	15	41	1	12	76	81	67	35	18	26	49	23	9	16	7	20	10	65	8	14	28	39	5	4	0	2	2	14	33	21	29	23	3	5	16	12	5	3	26	4	45	30	54	32	25
	Qrob_T0398620.2	181	269	313	288	320	248	329	216	226	231	172	191	245	158	233	383	395	372	315	257	353	343	371	262	264	240	227	260	352	289	290	239	226	246	234	278	399	358	472	183	198	190	232	323	401	308	266	254
	Qrob_T0398860.2	5360	7199	7612	4977	5720	5191	4868	6278	5911	5423	4235	5485	5209	5848	5008	4275	4122	4344	3890	4737	4732	4309	4655	4312	4930	4424	4764	3951	4024	4156	4858	4982	4634	4919	4196	3461	3967	4733	4128	4419	4116	4175	4657	4813	4772	4949	3259	2898
	Qrob_T0398970.2	34	6	17	61	172	49	57	31	42	131	31	255	466	39	218	101	291	147	104	200	36	309	50	39	64	213	187	52	32	52	42	28	40	35	34	89	154	68	63	43	25	43	19	17	19	24	358	306
	Qrob_T0398980.2	0	12	11	5	13	4	1	1	3	0	1	0	0	10	3	1	1	2	0	1	2	3	5	0	0	1	1	0	3	5	0	9	10	4	7	0	1	1	4	1	8	0	5	7	11	8	3	0
	Qrob_T0400620.2	0	0	0	0	0	0	0	1	0	0	0	12	0	3	16	4	16	4	0	10	0	0	0	4	3	57	40	0	0	0	0	0	0	0	0	9	6	16	14	5	0	0	0	0	2	0	0	0
	Qrob_T0400800.2	120	157	110	129	190	144	133	174	223	243	113	164	134	99	138	182	186	235	263	178	182	193	166	177	135	150	144	109	118	101	162	147	158	128	154	229	235	261	198	148	174	152	152	199	214	195	153	150
	Qrob_T0400820.2	6	2	5	4	0	0	0	0	0	0	4	0	0	0	0	2	0	0	0	4	3	7	3	6	8	0	1	13	4	7	1	3	1	2	0	13	15	6	28	5	0	9	5	2	5	4	5	1
	Qrob_T0400920.2	1162	953	919	1036	1072	877	827	1436	1405	1338	1452	1046	1201	1465	783	697	741	767	929	1036	1583	890	1257	1147	1286	957	1116	1262	1629	1311	636	1412	1331	2410	1058	802	1243	1173	1360	1124	1193	1696	1247	1545	1882	1452	1103	946
	Qrob_T0400980.2	276	538	313	321	480	244	359	225	352	345	146	570	311	367	291	304	300	313	275	320	262	425	366	327	362	385	488	200	276	243	355	490	410	237	432	343	307	408	284	380	391	338	362	509	474	486	204	160
	Qrob_T0401020.2	579	1587	595	350	509	408	427	240	301	284	216	237	666	1599	402	203	422	293	305	274	412	992	820	147	224	598	532	319	355	375	802	1541	1432	514	1667	378	698	465	550	585	483	1732	608	1991	1870	1786	1108	934
	Qrob_T0402240.2	51	43	29	58	91	38	53	17	28	61	16	38	71	58	39	72	42	65	43	86	64	59	60	41	53	56	62	135	49	98	43	48	70	58	66	144	148	226	253	76	53	70	79	54	59	83	59	56
	Qrob_T0402300.2	941	2299	1594	1790	1525	2336	1892	1194	1439	1556	1309	1667	1220	1946	1682	934	1257	1117	1168	1375	1749	1922	1794	1291	1338	2508	2595	1579	2814	1506	2851	2843	2425	2187	2588	1639	2305	2045	2505	2277	2404	2842	2543	2845	3390	2523	1391	1129
	Qrob_T0402320.2	4	8	13	43	71	89	52	20	11	39	14	110	71	3	55	61	66	79	24	110	22	66	22	8	4	72	64	66	54	82	57	30	19	30	27	63	69	104	81	64	75	15	43	17	23	22	55	45
	Qrob_T0402920.2	27	49	57	28	26	53	24	43	44	37	23	36	43	57	19	40	73	43	48	59	67	43	46	43	45	88	72	4	62	10	63	96	83	54	53	30	13	59	40	46	39	79	36	75	76	80	18	19
	Qrob_T0402930.2	164	278	322	229	317	313	204	355	284	268	227	250	251	302	239	251	253	246	239	271	315	375	395	309	279	307	376	187	263	100	252	437	351	340	374	227	209	341	290	296	336	328	321	484	471	461	179	177
	Qrob_T0403630.2	10	11	42	23	17	20	17	11	36	25	21	30	27	39	10	28	68	37	5	27	14	36	30	13	17	32	39	12	19	10	11	9	7	0	9	45	36	72	11	17	10	10	9	9	7	15	16	19
	Qrob_T0404160.2	186	118	254	422	798	283	369	148	193	256	186	266	214	245	139	918	836	770	290	321	992	552	229	214	165	360	350	1001	489	1063	197	263	245	308	247	472	939	507	964	373	245	398	260	507	512	410	225	272
	Qrob_T0404190.2	467	725	598	766	757	851	757	649	706	673	537	591	579	669	617	623	584	676	755	678	1149	785	894	705	719	1073	967	605	882	754	979	1234	1030	1153	1118	693	930	894	941	839	881	1101	1074	1284	1295	1366	515	501
	Qrob_T0404990.2	947	1013	836	633	795	712	603	1328	1257	913	829	976	680	888	1016	644	793	620	654	738	766	828	913	705	831	1366	1453	595	935	554	1562	1341	1198	1711	1217	847	1121	1186	1117	888	1127	1301	1120	1691	1545	1682	815	756
	Qrob_T0405010.2	18	51	2	9	31	19	20	16	13	85	27	401	151	98	81	33	564	186	15	232	15	40	56	57	57	1375	1382	24	33	14	15	96	79	36	109	350	119	588	181	211	73	208	73	208	246	204	98	74
	Qrob_T0405140.2	339	393	470	892	869	1034	875	711	716	1034	431	1870	1325	1031	869	814	2275	1297	777	1388	898	1924	1365	997	1105	3132	3337	430	719	526	743	1050	937	817	800	1964	1295	2866	1001	1476	1230	1112	1280	1195	1048	1054	932	773
	Qrob_T0406100.2	0	0	2	3	28	4	12	57	47	41	16	0	19	0	2	0	9	7	29	1	0	0	0	0	1	30	41	4	0	0	37	37	28	26	14	0	13	0	8	22	16	16	13	7	11	20	38	22
	Qrob_T0406510.2	43	69	84	97	130	81	85	112	132	106	81	127	79	46	50	271	165	237	141	99	194	144	130	88	129	154	155	112	134	81	112	147	123	145	119	84	130	140	69	110	80	73	136	59	72	77	83	62
	Qrob_T0406530.2	1646	1656	1705	1643	2101	1959	1817	1561	1947	1843	1534	1630	1212	1422	1353	1340	1248	1365	1738	1653	2417	2217	2440	1825	2273	2156	2125	1623	2026	1631	3076	2342	2118	2158	2058	1497	2215	2052	2173	1809	1972	2330	2134	4664	4117	4778	1596	1660
	Qrob_T0407060.2	2606	2080	2678	3397	4219	2349	2757	1792	2108	2120	2009	1998	2007	2124	1917	3536	3934	3702	2497	2529	4190	3308	2625	2573	2704	3382	3458	7218	4667	7736	3899	2553	2379	3472	2158	3212	6557	4240	6230	3143	2264	4616	2476	4930	4857	5393	2814	3289
	Qrob_T0407220.2	3	10	0	315	51	584	319	11	16	3	9	12	117	22	43	4	71	30	22	22	47	53	17	52	50	113	95	189	59	199	197	133	100	103	133	6	46	12	45	208	98	73	96	147	218	147	45	17
	Qrob_T0407340.2	82	197	124	332	89	416	246	77	63	38	59	50	195	122	54	82	105	105	98	44	422	366	94	96	93	300	408	392	166	445	462	1078	890	452	961	98	398	65	341	2069	600	446	594	907	1745	787	83	104
	Qrob_T0407450.2	0	0	0	46	85	35	82	6	6	4	2	11	0	0	0	23	0	6	6	23	3	35	19	20	6	0	0	103	42	94	61	10	13	46	0	28	130	20	151	33	97	36	44	79	59	102	10	7
	Qrob_T0408500.2	253	507	466	318	466	376	355	382	414	564	315	599	348	518	340	529	763	640	380	563	467	483	411	373	388	549	581	479	360	568	457	411	349	297	349	560	609	845	719	454	363	354	348	434	443	454	349	280
	Qrob_T0408800.2	698	1012	1307	1487	1119	1987	1819	543	588	566	709	253	305	695	1776	291	233	414	407	389	707	658	446	400	483	544	532	478	817	535	917	1074	990	800	1037	321	688	327	782	1239	1312	1481	1330	1006	951	1106	446	464
	Qrob_T0409980.2	23	17	51	17	28	40	17	0	1	0	12	33	6	0	12	190	10	141	14	17	1	28	1	12	11	29	29	6	13	9	13	177	139	0	172	7	6	0	0	17	34	22	27	80	56	114	18	8
	Qrob_T0410340.2	3	22	2	3	2	0	2	0	0	11	7	0	0	5	5	16	0	5	0	0	1	9	0	10	3	15	6	0	8	0	0	0	0	0	0	6	7	10	4	0	1	0	4	3	4	0	15	2
	Qrob_T0410430.2	18	17	13	19	66	19	20	23	6	25	10	82	26	6	20	92	249	101	15	91	9	63	44	25	35	241	195	3	17	20	11	17	17	14	15	160	58	211	35	51	20	14	23	23	16	15	26	31
	Qrob_T0410540.2	75	54	89	78	111	84	61	68	117	185	63	551	251	119	371	207	433	239	158	307	45	173	119	110	146	687	703	97	96	166	33	82	60	31	64	407	247	578	241	264	66	70	42	44	45	44	128	128
	Qrob_T0410990.2	61	79	76	66	93	34	61	80	81	96	63	104	50	74	78	9	25	28	29	27	58	34	36	44	21	39	42	50	37	51	57	67	70	51	65	19	53	14	58	181	66	75	68	83	72	82	52	45
	Qrob_T0412000.2	0	7	2	0	5	0	0	155	160	88	81	0	0	0	0	3	4	2	1	0	1	0	0	1	1	30	35	0	0	0	1	70	73	207	0	0	0	0	0	0	0	0	0	0	2	0	0	0
	Qrob_T0412070.2	5	2	2	1	0	1	0	0	0	1	6	2	0	5	1	8	121	57	0	17	3	0	5	4	0	8	8	0	0	0	0	1	0	0	0	52	0	56	2	0	2	2	3	4	0	0	0	7
	Qrob_T0412150.2	33	237	241	204	276	299	205	81	104	141	75	108	41	292	156	76	130	122	117	167	105	145	35	99	129	137	134	116	69	128	164	37	28	54	20	275	140	462	168	141	34	36	40	86	46	52	98	75
	Qrob_T0412160.2	23	36	60	40	64	24	36	3	19	20	13	26	24	49	10	38	46	33	15	57	18	36	13	33	31	64	45	89	48	94	21	9	11	16	24	71	94	162	63	40	17	14	28	13	22	23	22	36
	Qrob_T0412180.2	149	301	304	131	165	167	129	171	169	140	99	111	165	242	188	168	122	159	176	198	191	239	222	203	265	143	206	149	147	193	218	125	134	123	117	176	239	281	198	142	129	114	131	210	174	188	157	105
	Qrob_T0412240.2	30	49	25	38	68	45	30	36	12	47	21	34	8	18	39	22	18	16	108	46	43	60	65	13	20	4	20	10	27	19	44	50	62	30	71	25	48	31	24	65	33	40	28	76	62	87	16	17
	Qrob_T0412580.2	347	452	463	482	522	417	387	464	479	476	383	432	485	380	544	462	411	478	520	464	451	488	349	428	458	506	581	499	401	476	308	351	264	259	300	510	548	679	587	432	214	316	319	373	358	396	378	319
	Qrob_T0412670.2	190	311	359	370	431	308	329	400	363	591	207	761	543	341	377	481	1030	686	440	949	441	607	365	286	328	892	968	487	322	509	493	481	352	325	385	971	857	1475	1043	459	253	332	334	578	691	548	603	457
	Qrob_T0413110.2	64	58	75	114	95	166	124	368	365	255	210	112	68	71	80	445	155	290	489	152	174	116	213	153	148	111	136	91	83	112	40	144	145	88	167	37	52	81	47	49	28	25	30	35	17	45	208	112
	Qrob_T0413140.2	614	914	1286	655	641	585	703	448	420	396	402	515	547	946	793	206	342	281	206	314	381	482	287	464	500	395	335	332	369	400	445	332	293	286	293	384	561	415	469	537	384	438	456	435	420	385	398	294
	Qrob_T0413250.2	8841	9097	13199	11994	18182	11069	12189	6194	7729	13093	5952	22014	17363	15191	14634	11469	14529	14538	7333	19254	10944	17172	10216	9108	10335	16396	17509	15085	12785	15781	10817	12520	11008	11976	10838	17045	22673	21534	22318	15688	8255	11165	8869	13625	14650	13303	13749	13278
	Qrob_T0413310.2	329	668	593	481	516	514	462	492	571	497	377	543	429	482	514	548	469	462	405	511	602	576	612	503	647	625	616	268	375	344	498	678	591	538	558	446	515	725	516	494	531	537	627	718	683	665	350	249
	Qrob_T0413390.2	0	0	0	0	0	0	0	0	0	0	0	1	0	0	0	0	0	0	0	1	0	0	0	9	8	0	3	0	0	0	0	0	0	0	0	8	12	5	17	19	0	0	0	0	0	0	0	0
	Qrob_T0413530.2	160	207	194	238	312	271	203	274	204	292	151	387	234	158	151	271	473	322	229	355	263	297	253	211	206	382	371	177	93	198	177	159	187	187	129	321	280	508	217	214	169	149	199	258	174	196	176	180
	Qrob_T0413560.2	7	15	12	5	9	6	12	12	10	6	10	21	11	6	10	3	32	10	5	15	4	28	32	7	5	24	16	16	9	6	15	7	6	6	3	27	6	32	14	9	13	14	11	4	1	6	13	13
	Qrob_T0413610.2	1385	1311	1814	1952	2394	1902	1874	1468	1658	1618	1228	1903	1428	1208	1405	2229	2379	2370	1910	1810	2154	2101	1776	1732	1891	1741	1794	2111	1613	2062	1813	1304	1102	1224	1214	1587	2339	1959	2184	1866	1244	1430	1353	1636	1762	1622	1644	1472
	Qrob_T0413880.2	254	311	288	313	280	305	239	448	543	429	284	338	283	236	270	299	234	284	337	319	257	343	430	327	373	294	298	263	320	235	421	392	357	487	255	278	343	310	256	297	284	294	357	402	335	325	241	245
	Qrob_T0413890.2	1077	1177	1308	1356	1350	1408	1275	1405	1384	1497	1412	1337	1307	1369	1399	1122	1307	1278	1505	1438	1924	1366	1487	1480	1827	1554	1548	1458	1381	1617	1587	1573	1532	1683	1568	1187	1727	1702	1545	1464	1499	1794	1680	2125	2197	2323	1354	1323
	Qrob_T0414520.2	38	155	59	95	79	83	74	189	165	142	91	128	51	142	72	118	211	138	147	22	55	173	115	89	124	56	60	13	67	45	26	161	133	84	150	59	89	91	95	62	112	106	152	143	134	177	33	45
	Qrob_T0414550.2	6	8	20	11	10	6	17	13	21	17	13	92	35	35	18	22	63	47	13	58	10	68	25	25	20	90	93	12	8	16	14	17	25	15	38	87	87	155	103	49	49	43	23	22	20	16	55	31
	Qrob_T0414600.2	11	0	37	11	7	13	6	21	10	17	15	27	12	20	0	19	16	34	7	11	49	8	25	21	22	0	0	8	13	20	46	1	0	13	1	12	12	33	30	12	21	10	14	6	9	15	0	0
	Qrob_T0414660.2	17	59	89	11	20	1	14	49	95	65	55	83	46	65	83	77	57	84	119	12	119	100	4	0	1	29	38	0	79	4	33	107	93	25	135	32	36	18	0	54	57	25	60	40	58	48	42	67
	Qrob_T0415210.2	1052	1441	1358	793	1087	813	884	1305	1274	965	1155	692	762	884	1072	453	438	530	1033	784	862	690	791	743	805	405	528	550	817	593	835	814	694	999	580	492	656	571	697	578	576	725	650	1128	1123	1358	824	702
	Qrob_T0415410.2	223	294	317	270	266	288	325	284	253	320	254	301	250	306	234	202	220	203	343	247	255	303	325	299	307	308	369	140	208	216	252	385	348	234	326	250	195	271	235	295	275	280	322	332	352	470	258	263
	Qrob_T0415450.2	28	56	36	20	23	40	23	45	50	41	30	54	60	47	40	25	57	35	33	49	55	35	58	113	163	80	62	30	44	40	114	105	79	73	69	51	52	74	80	110	74	77	98	114	88	106	45	44
	Qrob_T0415520.2	23	46	169	65	104	44	61	140	160	109	59	85	71	65	118	113	84	101	16	92	74	98	69	330	248	188	268	302	248	294	277	177	136	267	119	77	88	132	138	114	80	134	107	108	89	105	61	22
	Qrob_T0415690.2	163	321	219	319	387	281	305	256	364	296	364	335	264	158	214	368	376	445	560	297	437	287	414	375	396	344	352	413	484	415	446	399	407	478	264	270	331	327	370	329	385	317	412	356	374	327	362	332
	Qrob_T0415870.2	134	192	346	260	206	288	241	454	383	292	163	217	254	275	261	164	287	248	196	292	169	402	178	246	275	422	444	264	116	195	76	271	231	114	344	452	391	643	480	260	186	188	227	252	263	190	221	159
	Qrob_T0415880.2	0	22	27	12	3	17	10	6	6	17	3	27	8	17	2	10	29	11	4	3	3	4	1	18	16	19	25	0	2	6	0	1	7	0	2	37	16	12	28	8	34	0	4	36	4	1	1	1
	Qrob_T0415910.2	0	0	0	0	0	0	0	35	36	29	23	0	23	0	84	15	18	24	0	0	38	0	0	1	0	37	25	0	0	0	0	25	34	0	38	0	0	0	0	18	21	11	32	23	21	11	1	0
	Qrob_T0415960.2	593	1031	701	832	648	1060	849	1095	1066	1077	613	1273	892	1048	835	1125	1035	1058	967	1125	1211	1472	1427	1137	1314	1581	1657	355	824	467	1224	1629	1621	1146	1433	1096	1018	1569	1172	1328	1813	1333	1700	1536	1444	1411	760	658
	Qrob_T0416160.2	0	0	0	1	14	0	0	0	0	0	0	0	0	0	0	0	1	0	0	0	0	1	0	2	0	0	0	0	1	4	0	12	4	0	40	0	0	0	0	0	0	0	2	0	6	0	0	0
	Qrob_T0416370.2	1028	1584	1069	924	1251	928	890	916	1171	1129	1037	908	1202	1537	1247	828	1094	1060	1090	941	1491	1262	1451	1410	1585	1509	1485	1042	1378	1111	1660	2062	1741	1705	1819	1027	1655	1358	1632	1013	1096	1392	1222	2461	2246	2418	1063	1015
	Qrob_T0416510.2	727	1343	1003	1072	974	984	1006	507	669	828	738	930	661	817	1243	999	897	854	1168	527	1314	815	779	1042	1143	1061	1133	1062	911	1016	1141	1264	1093	707	1280	575	1005	934	1128	949	855	934	1035	1130	942	1097	937	928
	Qrob_T0416860.2	650	491	459	550	575	566	573	1045	968	809	1114	559	613	376	662	539	410	599	1204	581	590	362	942	648	644	387	421	301	423	383	534	596	545	506	535	306	464	505	447	437	408	603	486	457	503	564	560	500
	Qrob_T0417280.2	275	246	342	275	305	255	288	270	253	280	155	411	388	374	274	334	302	328	278	326	326	480	288	240	231	414	485	154	334	238	432	552	455	348	395	262	338	317	353	290	331	451	381	486	584	362	288	216
	Qrob_T0417340.2	5	6	1	7	1	3	7	1	12	4	9	4	3	1	9	15	12	19	3	8	8	17	20	9	6	14	8	11	0	5	5	29	16	28	11	5	10	13	4	9	9	27	20	18	9	27	12	19
	Qrob_T0417380.2	2564	2211	2693	3230	3767	2571	2616	1411	1625	1675	1681	2125	1694	2929	1809	3804	3799	3803	2068	2596	4727	3465	1767	2629	2706	3493	3480	7676	4250	8228	4590	2507	2400	4075	2207	3356	6365	4498	6479	3678	2619	4167	3104	3928	4030	4188	3472	3538
	Qrob_T0417890.2	1103	2826	2351	1946	1758	2545	1939	2922	2918	2538	1522	2219	2409	2491	2065	2396	2699	2504	2367	2760	3052	3681	2826	2643	2888	3430	3409	1063	2188	1272	2208	3919	3474	2693	3546	2563	2795	3964	3016	2757	3194	2886	3540	3962	3653	3531	2180	1749
	Qrob_T0417970.2	23	32	32	69	187	24	65	76	54	143	30	437	186	106	194	35	957	374	64	412	60	104	72	55	93	737	734	758	332	721	21	52	43	56	66	615	254	985	303	334	43	72	44	38	33	22	179	152
	Qrob_T0417990.2	438	520	651	524	466	614	639	809	751	614	475	778	616	455	520	439	296	434	754	717	682	767	931	494	575	624	537	632	672	693	945	711	807	836	866	587	817	953	546	690	814	887	725	984	1176	1030	782	720
	Qrob_T0418340.2	31	68	63	58	128	50	68	40	81	52	38	105	52	56	76	90	74	73	91	61	35	75	72	28	81	87	93	56	57	78	26	27	43	63	33	72	108	90	84	60	42	41	54	64	70	38	59	61
	Qrob_T0418520.2	607	502	753	474	661	502	468	588	487	610	555	456	425	476	411	594	442	652	1072	559	752	543	630	556	510	413	371	567	551	598	722	770	766	842	682	570	780	722	759	596	594	776	641	801	747	860	551	549
	Qrob_T0418950.2	651	499	493	637	787	608	546	599	620	570	612	717	464	468	526	787	727	747	814	827	763	679	639	610	592	572	651	1302	798	1211	801	590	547	701	513	784	1053	1029	1127	890	566	1007	675	854	953	1045	558	707
	Qrob_T0420200.2	220	193	218	207	251	244	196	213	231	273	239	255	212	215	209	206	150	204	224	222	319	319	264	241	254	235	275	261	265	217	284	320	319	324	293	196	371	216	263	245	240	355	245	411	408	435	184	204
	Qrob_T0420850.2	0	0	4	0	0	0	0	0	0	0	0	1	0	0	0	1	37	11	0	9	0	0	0	2	0	17	21	0	0	0	0	1	2	0	0	25	8	36	0	1	0	0	0	0	0	0	0	2
	Qrob_T0422130.2	1	3	9	17	16	30	22	8	12	18	5	14	11	11	3	3	0	8	21	9	10	16	22	10	18	9	17	46	24	26	1	1	6	12	13	15	29	21	48	12	23	9	32	27	24	25	2	1
	Qrob_T0422140.2	86	137	134	137	142	140	121	86	129	114	141	84	124	152	88	126	112	137	123	96	105	117	95	138	121	123	125	163	100	163	114	119	85	132	88	130	230	189	230	98	96	103	100	179	199	144	136	125
	Qrob_T0422180.2	533	958	727	718	656	932	783	1017	1007	874	532	865	812	924	815	964	627	778	790	817	879	1188	1078	923	1020	1105	1084	464	705	515	1069	1386	1249	741	1227	735	718	1100	559	882	1099	778	1146	1220	1191	1121	564	474
	Qrob_T0422270.2	1635	2143	2103	2897	3596	2274	2398	1784	1738	1907	1556	1829	1656	1690	1649	4137	3507	3975	3445	2727	4728	3541	2983	2193	2330	2525	2610	4375	3462	4373	2998	2625	2441	2619	2411	3083	4466	3955	4611	2385	2191	2898	2598	3143	3159	2926	2305	2519
	Qrob_T0422460.2	0	0	0	0	0	2	0	1	0	1	0	8	0	3	0	2	81	29	0	20	1	3	0	0	1	31	54	0	0	6	0	0	0	0	0	30	8	80	9	2	0	0	0	2	0	0	0	3
	Qrob_T0422530.2	0	0	0	2	0	0	0	0	0	0	0	243	5	10	0	5	499	170	5	18	0	1	0	0	0	23	22	5	0	4	0	0	1	5	0	97	20	187	30	17	0	5	0	7	0	0	1	2
	Qrob_T0422750.2	0	0	1	46	5	57	36	0	0	0	0	3	8	0	0	10	1	10	1	0	2	3	0	0	0	4	4	21	2	12	3	1	4	2	1	0	0	0	0	12	6	3	12	0	0	0	3	7
	Qrob_T0422780.2	520	607	553	430	612	546	456	441	498	621	374	1543	842	571	763	501	1175	821	547	884	663	917	435	420	550	1306	1418	439	376	420	453	550	471	316	540	991	809	1541	820	605	484	548	574	659	562	651	591	519
	Qrob_T0422880.2	480	677	865	581	483	646	484	625	572	569	425	458	516	824	490	464	427	480	467	561	587	709	551	540	656	586	628	331	572	426	684	806	728	725	754	574	752	724	713	536	754	650	741	736	781	767	388	456
	Qrob_T0423770.2	160	213	188	156	148	180	152	131	101	97	116	128	170	133	165	85	105	100	209	116	144	166	152	160	220	88	99	81	134	58	155	160	144	140	219	97	168	133	116	92	120	151	125	135	137	117	139	124
	Qrob_T0423850.2	0	6	5	4	1	4	5	6	15	13	7	0	0	0	9	0	3	4	5	4	12	6	6	0	0	6	9	2	3	8	0	7	8	5	11	4	1	5	0	8	4	1	5	25	24	25	5	3
	Qrob_T0424040.2	1	1	1	13	5	2	6	61	87	91	61	39	30	58	13	11	71	24	1	17	0	21	20	0	5	71	78	8	6	6	0	0	2	13	0	32	25	28	12	43	10	20	4	21	5	7	14	5
	Qrob_T0424230.2	40	14	5	11	2	25	28	32	28	5	6	8	15	44	50	5	9	8	21	11	16	27	17	18	21	42	17	41	27	13	57	81	107	70	75	19	58	19	52	12	12	88	61	28	31	14	27	7
	Qrob_T0424410.2	11	0	0	0	0	5	4	7	2	3	5	10	0	0	1	4	6	4	0	3	2	8	1	0	0	3	5	5	0	13	0	0	1	1	1	18	0	19	8	15	0	0	5	7	3	5	2	0
	Qrob_T0424680.2	20	20	27	42	84	9	40	33	32	74	15	400	41	80	102	69	457	197	14	253	36	52	55	33	37	348	366	28	39	29	9	23	29	57	13	434	142	659	232	188	42	30	27	7	6	3	20	39
	Qrob_T0424700.2	682	598	617	631	597	656	606	680	575	563	557	515	475	564	560	535	346	462	623	446	892	811	715	678	836	465	452	1082	925	1032	971	856	774	991	722	546	818	564	833	817	733	1070	799	1129	1115	1210	556	613
	Qrob_T0424740.2	193	186	466	326	334	434	318	267	342	253	121	147	153	345	191	140	172	163	285	348	355	553	150	163	156	290	247	365	258	407	1590	462	370	324	397	395	699	592	734	430	360	502	468	2856	2829	2992	73	68
	Qrob_T0424760.2	6	7	13	5	8	2	1	7	8	13	15	24	35	4	9	8	49	22	8	47	7	27	18	8	5	71	49	0	19	13	9	12	3	7	12	70	13	106	34	9	3	8	15	17	12	14	27	17
	Qrob_T0424860.2	319	441	573	472	511	639	517	376	375	302	290	251	237	244	325	718	260	563	277	330	421	266	368	279	323	296	293	485	314	507	242	339	280	293	298	222	257	352	221	471	306	222	330	358	388	373	219	300
	Qrob_T0424910.2	78	83	116	257	296	241	207	111	118	168	111	146	95	117	71	420	280	370	285	201	378	323	195	138	128	231	244	237	237	236	223	227	190	146	139	199	330	308	361	154	135	164	155	208	215	187	114	141
	Qrob_T0425450.2	3	13	7	6	10	14	21	20	17	9	6	35	4	23	7	18	56	21	0	18	5	5	6	4	9	24	51	6	5	4	7	0	0	0	7	23	21	38	1	14	18	1	18	7	0	1	5	6
	Qrob_T0426050.2	15	16	23	43	60	24	51	36	56	72	16	252	111	33	70	135	398	190	58	104	43	66	57	42	42	331	315	43	34	47	21	37	33	32	48	241	64	361	112	71	50	35	53	51	43	53	101	67
	Qrob_T0426300.2	4	4	4	1	13	1	2	7	11	4	4	12	9	8	2	9	36	18	4	20	0	4	7	2	3	19	25	8	7	1	0	3	4	3	2	17	11	30	11	16	6	3	8	6	6	18	5	31
	Qrob_T0426340.2	307	464	451	285	344	377	351	411	402	342	324	296	282	448	382	212	202	192	332	296	467	440	532	363	500	381	441	175	272	217	391	509	437	334	455	295	394	468	303	290	480	429	462	483	416	531	325	267
	Qrob_T0426390.2	37	51	43	39	34	18	27	38	30	33	13	42	30	42	28	81	154	113	69	28	78	61	36	23	21	38	38	16	29	35	24	61	56	37	50	24	43	38	21	34	29	14	37	67	85	92	36	28
	Qrob_T0426430.2	94	107	157	186	277	174	187	123	131	250	157	271	254	156	181	291	361	307	241	239	142	226	157	153	179	465	462	155	132	159	101	199	138	155	171	356	309	487	328	233	126	215	185	152	176	160	262	199
	Qrob_T0426470.2	802	1055	1421	950	956	1304	999	780	976	811	673	731	725	1691	981	624	619	648	628	871	1014	1079	1131	939	994	1079	1089	641	1278	655	1248	1356	1268	1119	1188	966	1052	1169	1109	1045	1081	1097	1255	1512	1492	1435	563	465
	Qrob_T0426480.2	40	32	36	67	95	52	56	39	43	55	22	160	61	25	55	109	392	178	66	140	68	87	74	45	39	281	343	92	78	106	41	65	36	70	35	201	133	301	124	119	45	50	43	76	51	67	33	48
	Qrob_T0426550.2	0	3	0	2	0	1	0	0	0	0	0	5	4	0	8	4	2	4	9	4	0	0	0	0	4	2	0	5	0	5	0	1	0	3	0	20	3	35	14	10	0	0	0	0	2	0	1	3
	Qrob_T0426590.2	336	470	335	329	418	350	363	312	271	336	203	279	293	512	386	309	363	354	374	355	419	501	347	290	371	355	361	291	401	296	438	572	452	374	492	350	434	430	467	360	373	379	414	499	484	488	356	356
	Qrob_T0426660.2	48	76	57	68	67	78	61	54	54	94	50	44	30	28	77	59	27	37	63	42	54	29	178	91	91	61	41	81	32	23	37	94	55	51	53	25	20	34	31	44	78	35	74	41	48	32	34	43
	Qrob_T0427360.2	3285	4437	5300	5257	6473	4407	4571	4213	4431	4196	3606	3937	3591	4346	3786	6623	5784	6241	5104	4989	7968	6397	6078	4912	5585	5498	5777	5380	6130	6199	5284	5338	4563	4617	4432	5229	7739	6804	7782	4350	4283	4570	4455	6289	6387	6621	4073	3953
	Qrob_T0427780.2	46	47	34	66	58	49	50	13	44	89	25	99	74	54	39	110	131	110	12	83	62	41	59	21	20	192	198	28	41	47	21	46	17	52	49	96	45	216	67	75	48	42	83	27	31	44	75	86
	Qrob_T0427870.2	1	6	11	2	9	8	4	11	11	4	3	22	18	7	2	10	6	19	1	16	5	29	5	3	11	23	33	2	19	5	8	7	9	4	14	44	19	54	18	52	7	17	21	2	5	1	7	8
	Qrob_T0429490.2	55	52	55	76	97	53	59	46	67	76	36	104	46	22	51	127	130	132	82	89	53	60	95	125	128	67	59	167	102	127	71	47	27	52	29	60	97	122	81	92	42	97	43	49	32	29	127	118
	Qrob_T0429960.2	557	437	653	616	722	706	592	486	505	567	521	763	541	479	478	945	921	859	526	701	667	758	584	506	554	895	848	676	647	771	1156	629	531	559	536	714	791	1118	968	1061	560	687	617	848	915	921	642	528
	Qrob_T0429970.2	3	1	12	4	20	11	7	9	13	19	9	35	13	3	14	20	53	33	4	33	12	16	12	8	7	24	32	14	13	17	7	7	3	15	7	33	23	92	18	23	10	20	6	17	3	8	19	16
	Qrob_T0430030.2	0	0	2	3	9	1	5	0	3	15	4	18	17	4	9	25	7	12	1	12	1	12	10	1	2	5	11	20	6	10	3	1	0	0	0	8	6	10	10	5	1	4	0	4	0	0	3	10
	Qrob_T0430400.2	244	130	196	285	271	341	271	478	380	346	288	441	349	104	247	197	189	218	417	491	254	302	374	376	456	223	189	68	137	81	191	141	139	91	100	225	295	298	201	151	137	163	144	136	119	96	146	150
	Qrob_T0430540.2	824	1796	1309	1563	1178	1927	1558	1568	1750	1481	871	1682	1391	1533	1373	2121	1555	1839	1140	1671	2017	2589	2154	1686	2014	2607	2722	730	2075	990	1789	3058	2355	1914	2373	1649	1667	2405	1638	1664	2026	1693	2263	2775	2355	2476	1219	853
	Qrob_T0430960.2	1024	735	759	1206	1825	909	1012	552	636	753	658	816	677	874	697	1659	1748	1683	975	928	1689	1214	886	717	690	1213	1091	2767	1701	2373	1132	948	781	1209	838	1312	1952	1397	1918	1205	734	1331	759	1511	1399	1500	1232	1252
	Qrob_T0431330.2	156	304	152	133	162	80	128	216	190	378	269	234	607	254	311	330	336	326	257	107	409	237	182	248	252	312	361	234	533	229	174	346	239	211	244	146	137	155	160	82	135	268	121	307	343	178	380	334
	Qrob_T0431360.2	434	1178	705	364	640	272	384	690	736	1022	794	833	1575	815	812	653	763	674	955	397	891	605	656	757	867	642	658	529	1368	606	764	1057	790	561	787	388	447	494	293	237	377	879	430	847	884	802	1050	778
	Qrob_T0431380.2	47	120	129	147	177	169	145	123	128	110	50	68	56	200	120	46	32	55	63	93	112	157	57	112	81	102	74	63	65	76	249	102	108	57	73	83	204	145	227	111	101	75	133	212	192	176	41	26
	Qrob_T0431390.2	132	247	370	272	301	335	275	238	211	175	111	84	124	391	204	85	50	90	131	148	152	288	140	146	237	149	126	187	134	218	350	216	181	137	165	170	366	292	360	256	210	240	213	363	432	424	96	59
	Qrob_T0432020.2	216	361	253	251	222	305	237	343	328	271	272	287	282	280	260	204	239	221	321	300	396	379	367	130	157	320	252	159	256	205	221	385	351	252	397	272	231	399	233	290	294	219	342	358	360	319	295	243
	Qrob_T0432050.2	21	95	69	115	173	72	73	81	58	180	77	311	189	87	137	301	600	418	227	281	99	175	176	109	159	457	443	71	108	94	53	104	76	67	82	279	122	423	122	116	29	82	31	86	63	65	195	155
	Qrob_T0432480.2	9	8	10	14	37	8	12	34	8	37	4	48	23	0	17	49	81	49	18	35	20	30	13	22	18	107	92	28	12	37	27	10	22	16	25	53	24	96	55	24	21	28	17	24	2	16	20	16
	Qrob_T0433010.2	186	297	265	186	200	290	198	297	304	280	173	242	255	303	250	142	152	183	204	222	193	327	246	195	256	207	173	117	104	104	248	321	289	184	312	216	186	214	200	217	234	275	257	355	267	330	201	197
	Qrob_T0433700.2	789	698	1005	556	389	795	478	733	771	519	347	146	177	357	296	243	168	190	227	533	309	298	153	326	410	322	406	407	525	310	1633	795	698	723	672	365	431	532	482	585	605	570	617	2497	1639	2801	486	345
	Qrob_T0433730.2	438	840	1014	790	856	937	830	1076	1022	793	680	634	592	610	682	939	826	1024	961	1141	1716	1477	1133	575	829	948	965	485	1017	439	1114	1392	1332	1381	1126	950	704	1386	453	917	1145	1106	1314	1172	892	1184	1065	846
	Qrob_T0433740.2	317	582	480	440	536	436	396	368	380	450	280	412	318	425	360	355	381	357	350	506	474	413	379	371	458	655	661	365	407	441	494	651	638	460	608	438	469	706	522	454	341	320	317	517	503	510	378	333
	Qrob_T0434040.2	539	375	293	550	296	892	607	581	672	379	489	295	322	181	252	405	166	405	426	748	727	286	579	661	786	539	454	943	757	979	1960	1226	989	1202	985	199	601	346	937	1051	519	354	505	845	661	816	260	318
	Qrob_T0434070.2	17	1	0	1	0	0	0	0	5	1	0	5	0	0	0	0	0	2	0	11	1	0	16	0	0	0	0	1	1	6	45	5	6	15	0	0	0	0	0	10	0	0	0	7	3	9	16	11
	Qrob_T0434280.2	25	27	21	20	33	24	33	14	27	29	30	16	15	15	14	16	35	21	8	36	19	17	5	13	22	19	25	42	41	49	41	12	7	14	12	37	36	49	24	21	8	23	28	4	12	32	26	18
	Qrob_T0434300.2	171	206	206	332	349	305	280	136	167	132	143	139	131	191	110	368	199	264	244	219	349	255	287	142	174	213	219	494	309	555	256	174	193	227	146	288	470	335	443	276	231	291	235	307	263	351	170	209
	Qrob_T0434310.2	2	3	12	13	31	10	18	11	13	21	9	58	23	4	10	24	40	28	15	29	16	19	12	11	17	71	79	9	10	17	8	11	5	2	14	36	23	62	18	37	15	21	16	15	6	16	15	25
	Qrob_T0434330.2	19	15	8	19	31	30	11	20	12	62	14	195	44	39	122	44	128	81	42	111	21	26	40	32	22	144	173	18	28	32	0	16	8	23	8	103	75	147	51	129	18	7	16	18	20	28	64	43
	Qrob_T0434810.2	1961	2167	2385	3014	4577	2045	2729	1585	1792	1929	1602	1884	1545	2078	1357	3119	3375	3183	2169	2372	4133	2708	2323	1972	2024	2738	2941	4812	3136	4940	2656	2147	1897	2516	1838	2708	4510	3626	4915	2775	1952	2899	2047	3257	3172	3274	2224	2240
	Qrob_T0436010.2	2990	3699	3076	4032	4288	3556	3441	4407	4361	4545	4865	3625	3586	2135	3106	3357	3379	3928	5866	3799	5217	3166	4784	4637	4922	2872	2924	4439	3670	4579	2961	3241	3037	4464	2922	2490	3005	2770	3136	2754	2685	3209	3112	3347	2980	3492	3472	4064
	Qrob_T0436160.2	95	150	222	135	193	135	136	118	156	127	81	105	111	160	108	231	222	240	119	173	227	204	165	166	168	239	200	166	130	202	165	146	150	140	99	171	205	253	227	193	129	135	142	222	213	200	104	95
	Qrob_T0436970.2	51	22	25	48	96	49	50	27	45	67	44	74	67	47	30	59	129	90	83	87	48	78	79	32	47	106	143	116	28	87	40	47	46	36	87	128	150	164	133	52	50	96	48	66	60	90	81	59
	Qrob_T0436990.2	11	16	30	36	18	13	21	8	24	20	11	21	16	22	8	52	50	62	12	35	34	40	15	8	15	38	39	23	24	14	28	11	20	16	19	28	42	36	51	28	10	12	25	29	41	24	19	13
	Qrob_T0437020.2	21	38	36	99	97	109	79	20	53	47	26	27	30	61	25	100	66	76	56	30	95	58	74	49	46	42	67	25	52	35	31	57	34	29	37	63	64	120	74	33	34	68	53	49	56	73	20	26
	Qrob_T0437570.2	1691	1726	2056	1639	1939	1601	1510	1696	1928	1734	1660	1369	1302	1272	1294	1427	1115	1435	1775	1440	1712	1686	1659	1684	1906	1111	1171	1482	2325	1565	1896	1823	1322	1907	1379	1298	1719	1435	1309	1696	1265	1741	1584	1819	1558	1799	1540	1578
	Qrob_T0437650.2	110	182	168	233	387	186	197	276	288	436	239	635	360	184	264	547	827	656	232	371	246	250	308	201	297	637	713	224	273	265	129	311	283	260	208	492	319	776	364	363	262	265	378	188	225	251	298	256
	Qrob_T0437680.2	1381	1657	1545	1217	1262	1343	1215	1597	1659	1493	1199	1379	1424	1529	1274	1185	1271	1328	1367	1247	1102	1668	1345	1275	1432	1763	1603	676	899	702	1457	1651	1372	1381	1413	1102	1347	1549	1317	1309	1284	1332	1427	1847	1846	1765	1060	985
	Qrob_T0437770.2	146	140	242	243	285	154	212	117	101	86	165	128	84	142	84	304	116	242	281	189	418	308	275	164	169	111	170	312	266	317	323	195	157	99	181	172	472	246	411	287	166	213	186	245	253	281	197	199
	Qrob_T0437800.2	172	85	79	95	79	123	109	70	124	120	133	101	86	86	67	65	73	76	96	69	332	108	202	326	302	177	126	300	319	358	164	214	153	199	156	52	100	31	93	72	31	119	35	199	191	238	89	114
	Qrob_T0437960.2	27	28	34	30	51	40	47	18	28	71	40	198	97	54	84	45	159	83	28	91	21	67	42	25	24	188	196	48	19	45	29	29	20	30	30	82	82	172	63	86	44	26	43	29	29	28	126	104
	Qrob_T0438070.2	208	201	251	363	431	398	350	247	270	249	150	478	344	396	277	208	600	350	358	479	557	514	427	282	230	990	977	232	444	219	844	799	821	716	723	589	412	892	493	548	458	664	544	909	772	875	240	272
	Qrob_T0438400.2	358	253	426	494	896	632	611	421	472	846	352	2721	602	556	850	508	2371	1254	973	1390	570	579	450	688	880	2453	2437	310	336	408	640	598	586	694	413	1463	862	2151	947	1092	486	447	536	437	496	424	512	481
	Qrob_T0438480.2	0	0	0	0	0	0	1	0	0	0	0	56	36	8	13	0	26	6	0	50	0	1	0	0	5	97	65	0	0	0	0	0	0	0	0	16	3	23	22	11	0	0	0	0	0	0	21	21
	Qrob_T0438930.2	432	482	420	437	531	519	514	474	605	499	523	452	486	490	466	323	300	365	451	362	543	523	577	479	611	503	495	339	552	414	596	781	662	570	684	392	434	545	380	491	535	630	651	806	829	797	406	347
	Qrob_T0439010.2	1712	1111	965	1085	1783	1064	1291	1096	1231	1320	1149	1091	1238	1037	1342	1092	1048	1077	1730	1219	912	1515	1555	833	963	1033	1030	986	966	1073	810	994	782	824	821	1494	1557	1653	1190	1028	743	936	855	1035	832	1045	1266	997
	Qrob_T0439530.2	29	38	60	48	82	64	76	48	48	50	26	69	61	32	35	72	90	104	56	72	59	67	39	39	45	84	114	84	39	31	30	23	33	27	42	79	79	72	72	61	32	50	40	39	60	78	23	45
	Qrob_T0439540.2	191	225	242	275	352	284	283	309	273	252	193	431	259	258	263	316	402	341	276	369	311	347	316	195	256	484	560	190	237	220	198	256	222	173	173	354	314	613	304	277	261	229	235	294	268	336	244	248
	Qrob_T0440000.2	2100	3492	2576	4116	2385	6302	4364	7950	7110	4863	3598	2833	4993	3278	4094	3429	2565	3231	2235	4468	4692	8367	6621	4521	4775	6041	6221	3473	5036	3794	11723	8181	7058	6095	6814	4739	5840	6210	5481	5880	6788	6054	7066	7452	6912	6671	4402	3769
	Qrob_T0440020.2	4	1	2	9	14	7	8	3	1	20	2	85	27	17	29	15	254	74	8	123	9	15	12	4	13	184	160	11	11	3	7	17	11	12	12	105	28	244	34	30	23	5	25	13	13	13	14	35
	Qrob_T0440220.2	117	73	58	125	183	31	75	39	85	81	27	40	117	48	63	153	271	191	69	81	170	118	52	37	28	42	47	92	101	56	46	62	63	42	67	111	177	122	157	123	43	167	42	91	66	87	78	68
	Qrob_T0440440.2	410	1131	681	134	177	36	110	5	12	81	99	132	591	646	391	32	106	51	230	84	237	61	20	2	5	160	184	0	88	8	23	199	175	11	240	56	2	42	1	46	169	112	168	133	112	91	167	113
	Qrob_T0440820.2	201	334	294	262	231	158	224	250	272	282	184	198	291	336	200	287	203	247	217	346	309	200	267	203	272	402	459	176	225	157	185	279	251	226	287	217	165	341	160	226	235	197	216	264	238	234	219	183
	Qrob_T0441000.2	398	666	758	439	595	546	448	593	542	494	327	561	413	474	513	470	392	380	404	481	461	443	550	473	507	508	469	219	510	315	612	636	542	533	483	404	552	640	561	456	448	521	534	635	638	585	359	242
	Qrob_T0441070.2	172	181	159	120	179	136	135	247	229	171	138	263	174	203	249	79	93	82	334	224	126	220	255	143	160	160	165	87	127	63	206	214	230	266	200	112	140	194	106	123	198	320	272	267	238	271	74	105
	Qrob_T0441290.2	378	397	424	544	761	499	497	446	524	755	629	493	531	280	443	849	996	906	928	521	1009	539	378	497	474	580	603	513	550	476	407	414	359	369	341	441	613	679	573	492	385	415	382	452	422	497	800	840
	Qrob_T0441860.2	577	581	604	687	689	993	644	938	1045	802	674	572	904	553	641	598	629	661	675	782	827	899	1042	1172	1404	975	882	421	1007	527	850	932	821	616	780	467	672	600	547	565	604	534	694	1053	993	963	475	595
	Qrob_T0442260.2	1	2	2	14	9	5	10	0	0	0	1	19	4	4	4	16	25	12	9	11	7	4	1	1	9	26	29	29	8	40	2	2	0	0	0	29	6	37	10	11	3	0	2	2	8	1	3	18
	Qrob_T0442730.2	212	240	264	292	362	337	249	350	348	242	210	242	171	217	183	336	255	329	321	304	398	283	230	322	317	206	268	443	250	454	346	210	174	251	202	298	441	389	468	347	227	218	250	355	292	298	286	267
	Qrob_T0442900.2	234	448	293	432	474	475	389	586	592	510	319	751	471	378	367	701	845	769	674	554	793	483	758	441	448	749	660	266	397	302	407	682	632	380	560	384	429	648	387	323	499	317	577	357	405	305	406	387
	Qrob_T0442920.2	7	2	15	3	17	3	3	0	0	1	2	18	4	6	7	15	21	14	1	12	15	3	5	1	7	6	3	0	7	0	0	2	2	1	5	35	6	58	8	7	8	0	3	0	1	0	0	2
	Qrob_T0443200.2	296	422	487	445	388	517	473	645	588	558	409	492	503	450	381	492	492	483	441	495	436	570	488	417	511	669	709	220	343	206	456	513	608	473	528	318	368	538	367	506	523	415	653	617	549	595	476	313
	Qrob_T0444570.2	3	1	8	13	10	9	7	4	22	3	14	12	18	14	10	9	20	16	4	25	6	18	5	3	6	11	7	22	2	20	8	3	3	10	1	19	16	35	14	9	2	0	7	5	6	10	7	17
	Qrob_T0446310.2	112	30	50	32	51	30	19	36	36	27	12	35	74	42	21	103	28	67	35	29	49	232	84	19	22	26	30	9	5	11	21	13	34	7	15	67	116	21	27	13	60	37	55	22	20	19	66	56
	Qrob_T0446330.2	12	13	28	48	72	28	40	37	32	42	20	111	53	27	15	94	105	111	39	83	45	71	37	37	49	140	127	17	30	15	48	31	26	47	22	78	85	152	71	30	31	27	58	22	48	12	38	39
	Qrob_T0446440.2	15	2	23	44	40	26	11	14	25	26	3	738	117	113	234	59	3153	916	18	941	25	68	22	84	118	2446	2663	20	49	14	36	35	25	53	56	2037	450	3518	678	487	34	63	53	38	33	22	145	237
	Qrob_T0446960.2	600	920	788	854	1135	757	772	779	841	947	625	1087	856	1089	758	688	813	746	625	872	901	1094	1000	820	1045	1065	1059	937	850	1150	1203	1202	1031	1147	1003	915	1027	1193	1056	989	847	1029	987	1065	1054	1076	723	724
	Qrob_T0447130.2	3	2	17	36	13	42	50	141	133	73	13	34	281	21	73	11	5	0	7	82	38	22	2	8	8	43	64	323	124	315	16	13	11	20	0	120	76	191	127	43	13	7	22	141	184	166	19	71
	Qrob_T0447950.2	335	436	489	431	565	464	505	377	468	437	260	458	331	412	388	518	658	622	532	487	452	535	379	343	444	493	462	677	507	548	471	433	403	398	460	540	631	694	724	426	256	300	383	597	538	559	416	303
	Qrob_T0447960.2	70	67	105	90	111	87	54	42	48	32	27	74	77	80	77	84	62	95	151	78	58	69	74	72	111	71	68	100	40	106	66	71	86	56	80	96	132	136	162	75	37	63	68	71	59	48	35	80
	Qrob_T0448760.2	28	56	27	93	72	72	72	82	55	106	61	289	125	51	99	198	290	254	109	211	92	209	135	96	85	346	324	43	75	73	108	104	90	47	81	311	183	473	180	144	107	65	153	137	116	125	165	80
	Qrob_T0448850.2	304	472	528	393	380	405	406	361	344	384	267	306	301	473	415	331	301	324	258	343	347	439	406	304	269	422	389	280	347	269	465	533	464	395	436	269	404	411	388	404	563	297	459	527	512	508	340	242
	Qrob_T0448910.2	21	14	17	7	8	0	6	12	7	3	8	6	9	7	3	6	0	4	22	5	22	5	2	1	2	6	5	13	22	4	11	3	0	0	0	9	8	2	12	1	1	0	1	1	4	5	13	2
	Qrob_T0448970.2	0	0	0	0	0	0	0	0	0	0	0	0	7	4	1	0	127	33	0	6	0	0	0	0	5	61	116	0	0	0	0	0	0	0	0	29	22	45	27	5	0	0	0	0	0	0	0	1
	Qrob_T0448990.2	308	373	520	370	384	347	315	310	368	353	254	241	262	365	282	302	296	373	382	331	500	498	421	331	330	434	429	310	430	336	427	509	514	454	438	336	468	426	470	365	387	423	459	477	478	380	353	318
	Qrob_T0449500.2	0	0	1	0	19	0	1	0	0	1	2	30	24	10	17	4	0	4	0	18	1	7	0	0	0	2	3	0	0	2	0	0	0	0	0	5	1	16	4	1	3	0	2	0	1	3	18	32
	Qrob_T0449970.2	94	71	275	100	153	63	100	165	221	139	138	45	156	88	253	138	110	142	185	47	382	83	81	187	158	116	139	88	142	80	119	167	175	126	140	51	155	43	116	147	112	159	154	132	165	113	311	298
	Qrob_T0450990.2	0	4	0	1	0	0	2	0	0	5	1	0	0	0	1	0	0	0	1	4	0	13	0	7	3	8	4	15	3	16	0	0	0	0	0	5	9	15	8	0	3	0	2	0	0	0	0	0
	Qrob_T0451330.2	15	8	14	26	14	28	37	17	15	12	8	7	14	12	11	8	7	10	3	9	20	31	18	8	15	12	10	9	15	19	34	8	6	11	6	23	31	17	22	8	4	6	4	30	12	17	4	5
	Qrob_T0451610.2	1149	1815	1893	1735	1758	1796	1727	2436	2495	2022	1613	1708	1514	1681	1481	1491	1671	1525	1629	2109	2462	1609	2181	2014	2222	2352	2465	876	1878	1057	1675	2183	1812	1741	1625	1321	1494	2163	1611	1691	1813	1872	2023	2092	2068	1824	1450	1224
	Qrob_T0451680.2	340	328	357	378	458	421	381	465	437	460	314	398	354	280	384	324	319	316	296	370	410	416	359	338	369	518	555	312	338	224	375	494	424	465	479	361	370	526	431	414	447	442	467	605	492	586	289	286
	Qrob_T0452200.2	14	9	2	14	1	29	22	15	15	19	14	1544	33	152	849	178	5849	1771	173	1438	123	47	80	143	163	3885	4075	54	45	33	91	141	90	192	58	3473	3340	5928	4407	1856	58	212	48	115	128	179	49	288
	Qrob_T0452210.2	53	26	22	55	64	48	59	22	27	86	12	116	58	51	59	50	124	88	55	110	36	74	48	35	50	113	112	47	45	39	29	41	35	36	48	91	54	160	85	87	42	58	47	54	41	54	62	75
	Qrob_T0453640.2	142	455	419	460	249	518	403	130	86	153	106	111	142	473	202	232	115	217	139	128	514	121	318	593	671	573	537	402	350	484	638	426	382	80	498	85	174	159	233	294	297	298	321	755	585	817	106	63
	Qrob_T0453880.2	469	762	578	962	786	1149	864	1612	1520	1171	1205	618	988	490	875	409	549	484	870	970	703	557	964	861	1082	706	740	390	534	441	434	553	482	424	542	435	232	571	290	443	470	415	569	514	421	520	780	743
	Qrob_T0453970.2	1	2	1	4	5	1	0	2	3	9	2	21	12	8	13	3	27	14	11	16	2	10	4	0	2	16	37	4	8	6	0	0	7	0	3	17	13	10	19	6	4	4	13	1	9	7	19	10
	Qrob_T0454230.2	1142	1500	1310	981	1246	938	994	966	1106	1218	1034	1126	910	1602	1094	788	869	842	1273	830	1233	1022	1022	1218	1431	1338	1406	789	968	919	872	1642	1233	926	1587	755	1102	1004	1021	986	1240	1396	1349	1459	1589	1427	1158	958
	Qrob_T0454870.2	1817	1823	2120	2380	3205	2429	2331	1791	2071	2247	1900	2286	1891	1712	2107	2137	2936	2586	2645	2360	2551	2404	2144	1766	1937	2537	2668	4043	2291	4120	2468	1806	1725	2136	1669	2486	3191	3235	3070	2738	1647	2133	1821	2465	2361	2557	2612	2592
	Qrob_T0455080.2	195	257	351	381	413	324	354	341	372	446	343	466	500	286	363	390	506	460	425	477	396	504	472	331	401	618	628	320	400	435	408	460	385	374	365	459	595	675	528	400	379	412	374	492	478	536	509	423
	Qrob_T0455310.2	295	112	200	116	196	74	121	215	208	199	163	86	100	137	309	94	171	112	227	95	219	86	98	70	42	134	194	106	121	78	98	229	181	97	190	110	101	123	85	96	148	381	134	135	170	227	208	185
	Qrob_T0455380.2	0	0	0	39	107	47	45	0	2	835	128	714	150	89	223	3	2	124	0	34	4	2	5	1	1	40	33	44	17	52	0	2	0	0	1	15	0	28	15	25	11	0	4	0	0	0	85	107
	Qrob_T0455430.2	3	21	26	700	689	967	840	163	175	563	362	736	389	81	160	15	6	181	9	82	16	327	37	7	10	130	106	93	118	122	34	59	32	22	27	124	207	25	65	75	50	86	64	22	21	12	543	503
	Qrob_T0455450.2	1053	1374	1081	1841	1543	2490	1942	1583	1581	1385	1272	1491	1211	2344	1304	1739	1557	1562	2022	1804	2356	5636	1985	2278	2598	1741	1794	2506	1491	2725	2094	2469	2312	3040	2428	3468	6382	3154	5370	3657	2457	2612	2553	4167	3201	4300	1611	1496
	Qrob_T0455750.2	272	250	453	389	211	634	456	2	31	15	133	13	220	185	219	6	162	35	167	6	330	106	18	22	35	406	444	2	11	9	51	396	313	46	531	16	33	12	6	184	257	297	292	590	876	566	174	132
	Qrob_T0456440.2	94	174	161	219	173	284	266	522	512	493	405	425	190	145	260	152	103	234	233	222	104	208	471	253	184	297	234	392	437	422	359	335	281	529	209	222	181	277	179	373	271	394	343	456	280	415	198	214
	Qrob_T0456530.2	780	1179	1302	1026	1062	1391	1083	1270	1321	1200	849	1144	1119	1080	836	1030	897	959	887	1020	1432	1133	1251	1075	1280	1421	1281	646	977	566	1080	1352	1316	850	1225	853	755	1249	757	840	1107	940	1009	1043	1100	1020	838	631
	Qrob_T0456880.2	67	97	87	98	86	86	77	136	156	107	89	43	71	149	79	66	23	56	49	68	154	69	144	106	130	122	148	130	166	81	161	156	141	219	146	61	106	121	114	87	144	148	146	116	146	101	84	63
	Qrob_T0456910.2	36	49	38	63	62	45	50	54	84	47	88	42	75	35	23	27	31	47	78	37	60	45	56	65	53	65	69	39	50	53	18	74	82	70	55	27	52	58	63	43	35	65	55	59	52	45	83	46
	Qrob_T0457150.2	285	428	507	403	424	492	361	610	573	446	360	460	327	365	463	603	456	475	474	444	563	592	606	481	560	669	577	165	300	197	427	612	576	428	566	484	364	642	458	430	462	356	522	477	414	421	410	300
	Qrob_T0457190.2	1	6	55	51	59	54	56	19	26	51	46	46	4	10	30	7	39	5	2	47	22	38	107	5	8	24	14	15	8	20	41	51	37	46	43	28	12	35	11	47	28	34	27	76	60	80	16	43
	Qrob_T0457220.2	0	0	3	3	0	4	8	1	7	0	0	1	0	4	4	1	20	10	3	4	4	3	3	0	0	27	15	0	1	0	0	0	1	2	2	32	2	14	10	4	6	0	5	8	0	2	8	7
	Qrob_T0457270.2	61	44	84	90	202	78	107	63	90	157	49	373	156	71	152	258	770	411	94	355	111	192	148	62	94	594	619	67	67	90	101	114	63	50	79	424	169	646	195	267	128	46	105	136	118	115	145	118
	Qrob_T0457580.2	627	864	749	814	929	800	789	1045	1004	894	861	665	721	635	754	779	813	858	1040	758	1008	659	1047	880	1076	651	731	520	687	514	827	988	805	927	683	492	635	697	701	628	796	697	852	938	920	908	756	767
	Qrob_T0457660.2	28	4	12	29	85	13	35	6	14	118	17	112	103	24	12	36	11	29	26	36	17	88	14	11	4	20	28	27	17	65	2	4	5	1	4	18	46	13	18	25	7	13	3	7	5	8	74	68
	Qrob_T0457740.2	13	11	20	32	82	17	37	6	35	146	13	640	267	96	254	27	356	200	26	293	31	65	15	31	34	416	420	18	24	41	8	13	15	35	11	251	170	297	250	181	6	42	19	15	7	5	314	272
	Qrob_T0457800.2	84	231	150	119	112	218	176	79	97	154	82	420	257	291	191	89	138	116	92	161	206	242	210	107	134	463	441	43	162	89	142	438	399	320	449	208	192	348	222	307	333	317	335	451	522	510	198	128
	Qrob_T0457890.2	1111	1484	3106	1791	1183	2444	1865	1527	1396	1041	1253	267	587	1717	2888	82	122	204	896	624	863	510	322	782	783	1151	1107	814	849	1016	1060	1060	862	810	1000	375	839	499	1079	1034	949	1213	1138	2118	2183	2205	365	437
	Qrob_T0458000.2	467	382	459	288	435	225	266	211	258	288	220	302	276	419	337	486	498	465	438	349	352	394	314	243	261	409	473	400	335	418	319	343	283	347	291	456	595	635	642	443	362	371	341	395	393	509	328	337
	Qrob_T0458360.2	3	73	4	89	196	14	37	50	81	355	35	74	2	274	12	1	76	29	0	5	2	16	0	175	199	0	1	1223	514	1320	1	63	35	7	51	3	7	0	0	50	52	54	47	13	38	8	32	18
	Qrob_T0458380.2	0	26	0	47	14	0	8	30	50	169	16	6	2	95	9	3	55	32	0	1	3	10	0	96	117	0	0	615	195	687	2	47	24	3	25	10	0	0	1	6	18	20	34	5	7	0	0	4
	Qrob_T0458470.2	6	0	0	23	6	52	38	10	6	2	6	0	5	6	0	2	0	4	13	2	0	1	0	0	0	24	6	0	0	0	0	2	3	12	0	0	0	0	0	8	4	8	1	0	0	3	22	0
	Qrob_T0458940.2	85	368	238	295	292	272	238	207	199	206	109	279	239	254	237	205	206	217	243	303	281	309	299	267	258	412	393	235	261	260	504	620	461	333	566	250	410	451	451	313	374	435	392	543	567	508	187	212
	Qrob_T0459000.2	167	243	200	125	155	128	157	221	210	236	124	170	178	232	192	187	145	135	246	189	270	243	200	187	227	186	183	80	149	113	321	230	203	200	195	95	178	131	169	137	212	185	204	332	297	272	133	188
	Qrob_T0459210.2	119	137	135	212	254	239	143	166	226	171	92	380	181	200	115	129	397	183	121	423	201	413	512	363	410	592	586	284	361	335	371	325	299	264	209	427	534	598	614	404	234	377	303	319	385	257	167	224
	Qrob_T0459690.2	193	343	330	332	388	335	300	316	326	473	286	259	269	425	283	299	377	321	405	346	257	268	363	294	303	305	314	463	297	506	367	250	253	303	205	313	405	454	428	295	281	311	281	339	347	437	309	302
	Qrob_T0459750.2	80	94	81	48	84	51	64	84	94	95	41	122	55	56	81	156	264	179	55	130	39	96	87	71	96	218	205	53	78	54	45	87	60	73	41	192	84	286	131	101	47	60	65	51	20	53	100	81
	Qrob_T0459760.2	125	165	215	187	332	179	178	145	135	131	121	150	111	154	150	398	371	337	215	241	339	224	224	114	157	296	315	201	183	298	213	209	168	106	185	241	337	350	354	147	133	158	156	179	235	189	259	127
	Qrob_T0459810.2	13	0	144	46	18	22	11	0	2	10	7	2	3	2	0	6	2	5	179	6	1	3	19	118	123	8	8	91	123	116	1	22	1	0	0	1	0	0	0	78	9	6	27	50	29	47	5	12
	Qrob_T0459890.2	77	87	81	112	94	119	102	97	110	139	74	99	105	72	100	119	144	117	155	92	137	140	132	111	135	192	141	45	157	75	83	184	159	134	133	107	74	182	98	109	98	138	124	120	187	140	119	119
	Qrob_T0459950.2	1205	1342	1304	1171	1314	1327	1234	1185	1169	1138	906	991	1113	1418	943	1059	1082	1066	1059	1109	1459	1664	1442	1089	1224	1228	1204	949	1500	1104	1917	1821	1727	1776	1525	1097	1321	1297	1196	1087	1113	1753	1434	2273	2122	2442	1096	1056
	Qrob_T0460310.2	209	247	316	437	485	371	335	296	282	346	228	274	224	321	202	377	354	414	382	310	488	464	368	276	256	354	369	362	335	414	405	359	285	315	314	356	517	460	574	332	271	280	307	448	441	433	313	224
	Qrob_T0460320.2	105	136	130	254	274	173	210	152	155	221	116	300	207	112	157	240	362	318	228	204	177	259	222	167	138	352	326	263	241	267	164	196	173	178	223	310	356	420	267	239	157	252	172	222	213	200	234	187
	Qrob_T0460350.2	36	98	81	69	91	81	90	105	93	118	32	299	132	86	68	188	265	206	89	165	84	111	131	83	121	232	238	83	72	53	29	96	56	26	45	204	89	242	123	89	48	63	60	50	27	53	133	84
	Qrob_T0460810.2	29	8	13	11	5	1	10	12	15	6	12	122	28	31	7	37	313	108	26	77	26	43	47	34	8	69	65	52	44	38	14	22	21	8	30	89	44	162	33	28	2	27	1	10	12	15	14	46
	Qrob_T0460830.2	659	917	943	880	762	1092	924	1078	1040	839	657	758	666	902	819	918	497	811	833	895	885	1185	1037	902	1066	870	852	635	729	710	1139	1081	984	870	911	780	893	1015	953	1048	1097	838	1269	1072	1054	1023	735	650
	Qrob_T0460880.2	2231	3175	3200	2937	2846	3358	2997	3634	3662	3426	2647	2714	3077	3107	2964	2473	2302	2544	2756	3202	3664	3595	4425	3255	3875	3944	3888	1764	3265	1906	2924	4776	4171	3769	4021	2833	2841	3767	2935	2563	3366	3097	3641	4441	4528	4565	2979	2549
	Qrob_T0460900.2	5	2	5	1	8	9	6	6	14	2	14	41	3	12	15	22	25	23	6	19	13	5	7	7	5	73	83	6	6	26	0	12	7	5	13	93	32	111	47	10	8	1	3	5	6	7	15	16
	Qrob_T0460920.2	0	11	3	40	9	78	33	6	11	5	15	1	3	9	7	3	17	20	24	5	1	12	5	5	9	30	18	14	29	15	185	45	30	63	35	9	19	8	14	16	27	18	11	11	45	3	42	25
	Qrob_T0461340.2	56	150	101	172	123	169	149	218	229	181	100	149	118	131	133	261	216	224	164	258	275	213	188	193	174	301	308	149	160	127	208	289	244	228	248	173	151	271	163	164	260	158	251	224	249	153	111	71
	Qrob_T0461350.2	262	278	367	423	349	394	358	452	495	517	279	363	326	274	319	384	348	382	413	580	626	465	576	473	587	560	518	278	326	313	317	588	572	363	588	336	347	547	337	313	417	339	466	487	422	499	353	259
	Qrob_T0461450.2	1	0	0	12	1	21	2	1	0	0	0	4	9	4	4	36	9	14	6	24	11	16	8	24	40	5	6	26	8	20	2	1	1	3	3	41	35	56	42	21	1	1	10	4	3	12	14	0
	Qrob_T0461770.2	343	708	436	418	461	403	416	67	90	200	113	113	178	100	361	102	640	304	565	185	628	311	66	415	527	208	191	60	115	86	115	327	291	673	220	168	214	136	130	181	286	334	438	419	425	377	1023	711
	Qrob_T0462010.2	259	409	402	345	364	316	329	353	360	251	275	296	239	247	280	257	279	265	316	255	263	253	253	291	265	216	197	188	256	224	263	335	263	314	248	221	285	283	266	197	234	256	215	419	334	419	289	169
	Qrob_T0462100.2	9588	11404	10446	9862	9616	11356	10461	11684	11934	9789	9621	5861	10010	12777	9422	3561	6977	5007	6210	4577	6906	6029	7306	8444	9555	8822	9124	5292	7795	5380	4796	6940	5894	6137	5855	4922	5392	6176	4133	5885	4390	7457	4657	8475	8084	8887	7511	6412
	Qrob_T0462110.2	0	0	3	2	6	0	1	6	0	14	1	73	26	15	44	15	55	29	5	42	1	12	1	5	11	66	124	1	1	2	5	1	10	0	3	27	8	61	23	18	0	18	7	4	7	1	30	12
	Qrob_T0462220.2	1	10	1	0	3	0	12	3	2	3	0	53	3	12	25	7	20	4	1	3	1	1	0	4	6	87	61	3	0	8	3	0	3	0	0	3	21	11	13	3	2	0	7	4	1	5	6	8
	Qrob_T0462390.2	317	580	524	343	621	186	288	8	145	637	324	1138	754	527	485	806	988	1032	1124	326	823	494	1205	679	746	1019	1070	324	385	334	77	744	639	582	749	334	373	448	268	613	525	420	572	413	326	387	550	462
	Qrob_T0462440.2	32	52	36	24	36	44	36	0	12	1	20	2	48	25	16	12	34	23	78	13	10	14	81	66	72	30	40	14	83	48	49	62	44	72	20	2	20	2	9	63	95	37	109	44	44	27	21	36
	Qrob_T0462460.2	117	92	144	185	382	116	144	659	576	573	349	285	258	117	269	536	343	484	1224	1024	457	581	330	260	317	341	357	428	231	399	882	335	245	444	264	420	638	647	578	217	281	237	318	430	437	497	404	265
	Qrob_T0462540.2	194	310	322	380	528	403	437	463	496	543	298	771	570	408	490	667	900	775	466	694	488	561	495	421	553	883	955	385	393	478	400	609	543	439	540	785	639	1083	711	437	471	465	544	498	525	484	524	427
	Qrob_T0462620.2	138	322	332	260	265	331	270	371	392	371	212	292	282	319	186	317	264	277	294	318	282	327	351	275	264	321	315	98	182	111	297	368	363	271	330	274	273	375	272	238	300	262	312	346	333	242	161	159
	Qrob_T0463070.2	12	9	8	5	28	7	9	10	9	18	4	49	36	22	14	32	172	70	7	39	18	18	13	8	24	155	179	4	11	12	10	9	12	2	7	67	37	136	30	36	16	11	15	7	6	4	46	11
	Qrob_T0463090.2	646	667	906	720	758	788	725	806	820	664	615	758	431	736	653	718	447	559	526	645	778	962	778	763	886	573	707	610	873	631	1022	1235	902	1113	838	576	892	749	725	920	1012	1051	1000	956	1095	856	500	482
	Qrob_T0463380.2	141	235	231	216	186	222	206	195	219	260	158	221	174	270	145	177	184	203	235	185	287	207	240	207	226	274	218	146	145	129	272	259	246	223	224	147	193	224	222	184	306	323	257	267	297	356	171	157
	Qrob_T0463540.2	0	0	0	0	0	1	0	0	0	0	0	0	0	0	0	0	0	0	0	7	3	0	0	15	0	0	0	30	21	78	0	0	0	0	0	26	25	22	47	0	0	0	0	0	0	0	0	0
	Qrob_T0463650.2	0	0	0	0	0	0	0	0	0	0	0	0	0	2	0	0	0	0	0	8	1	4	0	7	0	0	2	33	28	25	0	0	0	0	0	7	38	22	47	0	0	0	0	13	3	6	0	0
	Qrob_T0463680.2	1	0	0	0	0	4	2	6	6	10	0	15	0	0	0	2	73	41	0	23	1	3	3	1	3	51	39	0	0	8	2	0	3	0	0	47	9	92	12	2	3	7	5	1	1	3	0	1
	Qrob_T0463770.2	602	794	777	796	992	840	796	839	788	842	543	855	741	875	822	840	921	930	1001	876	1072	1074	883	890	909	928	1073	835	922	970	987	875	663	763	640	852	1139	1234	1113	746	775	723	798	1031	1068	980	698	559
	Qrob_T0464040.2	0	0	60	13	6	2	4	57	53	16	42	7	12	61	51	33	13	29	5	0	15	3	0	20	17	35	19	0	0	0	1	47	26	5	26	0	0	0	0	2	8	21	11	36	14	31	83	26
	Qrob_T0464050.2	0	0	16	10	11	0	9	24	8	5	13	0	5	8	18	3	3	1	0	0	4	1	0	0	0	7	0	0	0	0	0	11	4	0	14	0	0	0	0	6	2	7	4	9	5	0	1	0
	Qrob_T0464120.2	10	13	4	17	48	37	23	10	14	35	24	70	36	12	28	21	51	35	23	47	22	44	38	15	34	40	42	15	19	30	22	18	6	3	21	63	50	86	35	42	11	23	28	2	7	13	44	70
	Qrob_T0464410.2	29	50	48	107	106	70	79	88	98	130	76	193	121	37	54	208	283	266	136	218	132	146	127	70	54	202	202	87	91	89	54	81	72	76	63	193	100	250	153	123	60	54	85	61	73	93	113	97
	Qrob_T0464430.2	2	0	0	0	10	0	3	0	0	0	0	14	5	3	2	2	33	7	10	19	3	1	3	1	2	31	43	14	0	8	0	0	0	1	2	22	2	39	10	5	0	0	0	0	1	0	0	12
	Qrob_T0464970.2	0	51	18	7	1	9	4	21	23	3	8	22	70	14	1	38	4	33	43	29	60	20	39	23	26	28	30	20	45	39	11	30	53	5	48	21	7	20	4	28	36	24	30	12	19	27	38	59
	Qrob_T0465110.2	564	694	482	640	480	771	708	761	703	721	663	550	672	717	651	368	499	397	653	717	862	684	1012	788	969	1021	1020	328	754	441	1092	1676	1451	1244	1480	646	723	902	921	772	954	1351	1006	1645	1639	1483	863	656
	Qrob_T0465690.2	144	94	69	102	45	84	69	56	56	53	65	123	100	120	37	7	35	5	52	93	42	118	26	171	181	10	9	346	127	387	16	58	62	19	54	83	219	111	162	11	42	54	42	54	75	60	48	55
	Qrob_T0465970.2	379	545	575	430	292	526	424	186	301	289	381	105	440	446	293	33	256	79	384	128	508	132	157	339	465	232	224	220	207	287	727	457	491	24	603	21	40	43	5	276	218	344	238	578	546	544	343	269
	Qrob_T0466040.2	6	6	0	3	2	4	3	11	5	8	6	1	8	5	3	0	1	0	4	0	2	1	1	6	2	0	0	0	0	0	0	7	6	5	4	0	2	2	0	3	4	2	1	8	6	11	7	8
	Qrob_T0466060.2	0	0	0	0	0	0	0	0	1	0	0	26	0	2	0	25	0	12	0	17	0	6	4	8	8	18	13	27	28	15	0	0	0	5	0	28	28	52	48	6	6	1	7	1	7	0	0	2
	Qrob_T0466260.2	490	789	620	888	663	1267	1007	835	858	953	611	1176	1452	1176	721	780	1031	924	1225	1474	1205	1776	1729	1554	1847	2451	2289	534	1221	668	1945	2151	1898	1772	1864	1467	1246	1908	1217	1451	1583	1459	2098	2619	2290	2776	967	940
	Qrob_T0466490.2	176	117	51	211	80	311	230	56	96	125	162	170	366	262	263	40	75	80	79	143	223	267	189	45	44	202	193	107	100	82	984	451	506	1024	382	160	306	214	334	382	821	1951	803	1094	999	1132	140	137
	Qrob_T0466760.2	475	482	74	173	257	174	125	470	513	688	629	392	393	137	347	899	1599	1006	834	1017	866	281	758	283	180	1354	1426	130	376	183	577	344	300	542	192	766	489	1130	659	422	371	385	430	429	440	471	356	352
	Qrob_T0466770.2	94	122	160	215	268	171	144	145	118	121	82	225	188	158	141	328	278	273	225	245	127	230	218	145	134	303	317	108	153	152	101	115	99	93	90	292	207	362	199	163	116	128	114	92	79	92	176	149
	Qrob_T0466820.2	108	112	136	115	117	144	115	106	74	107	55	234	110	63	151	291	583	277	165	255	81	88	124	86	94	361	342	82	72	100	63	88	63	82	32	317	149	485	175	169	66	83	75	93	49	113	182	147
	Qrob_T0467390.2	14	10	4	6	19	6	44	29	24	32	30	36	18	5	18	33	53	41	37	29	54	17	51	37	20	9	6	35	62	53	46	28	23	46	24	9	7	24	1	22	25	26	36	5	25	7	33	33
	Qrob_T0468150.2	157	202	202	195	194	159	137	306	231	166	212	118	132	159	134	156	123	181	266	139	197	179	196	138	190	141	154	135	124	153	212	258	257	289	203	109	177	134	167	198	222	266	186	355	302	384	175	117
	Qrob_T0468380.2	3448	7672	4493	4725	4423	5248	4799	7063	6849	6029	5858	3638	4562	4981	5631	2496	3416	3314	5287	5133	6553	3543	6625	6525	7786	5130	4916	2857	5878	3055	3105	5606	4989	6070	4259	3111	2973	4469	2861	3590	4322	4180	4616	5423	4759	5744	5350	4924
	Qrob_T0468940.2	15	51	22	29	35	40	37	47	77	50	32	25	71	24	45	22	28	31	56	25	37	20	27	48	43	84	75	48	32	77	45	56	43	69	50	41	31	42	36	54	36	38	18	79	61	63	102	59
	Qrob_T0469450.2	174	293	275	215	275	267	247	278	318	297	152	313	296	262	218	233	203	256	215	249	251	271	255	216	257	319	337	177	206	187	254	363	389	289	297	204	183	364	269	283	338	302	361	396	390	360	172	166
	Qrob_T0469460.2	278	440	427	431	399	574	448	526	522	482	307	435	381	451	401	485	367	448	466	470	438	460	444	364	463	486	471	294	393	284	513	610	409	485	419	342	376	512	410	348	410	302	452	505	445	480	336	272
	Qrob_T0469490.2	2020	1636	2275	2869	3838	2225	2443	1579	1925	2029	1697	2123	1736	2174	1623	3563	3637	3497	2530	2223	3304	3039	2077	1889	1981	2691	2691	4370	3221	4708	2557	2041	1813	2594	1594	2930	4668	3479	4347	2530	2074	2903	2165	3332	2925	3591	1973	2245
	Qrob_T0470640.2	164	249	173	194	193	192	232	203	189	181	166	156	166	156	170	157	161	183	211	193	195	206	230	147	214	156	191	151	212	238	238	234	218	282	179	130	214	222	188	164	144	219	190	205	229	244	202	183
	Qrob_T0472040.2	3	0	4	14	8	0	2	19	2	1	0	14	1	0	7	21	1	7	0	6	22	7	4	10	5	0	2	4	11	12	0	0	0	4	4	5	21	15	38	0	0	4	1	4	10	14	0	1
	Qrob_T0472250.2	2309	1898	2452	2850	3724	2507	2789	1719	1805	1743	1610	1708	1736	2171	1615	3403	3103	3290	1986	2199	3203	3334	2467	2114	2459	2652	2534	3671	3714	3756	2580	2737	2261	2954	2179	3119	5190	3323	5244	2638	2377	3624	2722	3740	3459	3492	2011	1991
	Qrob_T0472290.2	6683	9277	7350	7649	7817	7678	7008	7700	7851	8125	7220	7946	8008	6248	6331	7192	7116	7315	7264	7414	8907	8766	11077	7260	8032	7458	7690	7532	9757	8240	6723	8649	7623	7723	7074	6345	8141	7853	7378	6585	6900	8308	7672	8431	8543	8415	8933	8126
	Qrob_T0473190.2	61	112	30	27	48	4	18	25	34	71	50	75	63	32	41	17	108	69	139	77	91	29	116	95	91	108	87	48	91	81	74	94	92	79	80	68	38	92	43	49	88	51	65	71	64	41	43	66
	Qrob_T0473490.2	0	0	2	3	12	0	3	0	0	12	8	14	5	1	0	0	5	3	1	47	1	7	0	0	1	17	6	0	2	13	0	0	0	0	0	14	20	18	3	8	0	0	1	0	0	0	13	8
	Qrob_T0473520.2	197	194	228	283	288	198	230	187	204	201	179	299	235	158	173	302	365	325	181	297	312	227	296	117	174	387	410	132	213	175	94	156	141	95	176	290	181	442	174	94	94	106	124	227	159	182	250	232
	Qrob_T0474050.2	1861	2026	2684	2744	3052	2868	2616	2062	2086	2069	1640	1707	1779	2732	1738	1883	2644	2235	1663	2391	2970	2631	2125	1379	1649	2151	2060	3445	3120	3711	4894	2801	2620	3538	2242	3135	5360	4271	5946	2803	2815	3966	2902	7865	7676	8091	1721	1753
	Qrob_T0474110.2	252	468	279	417	413	355	428	306	334	456	366	601	342	376	470	266	488	411	557	601	612	272	677	370	468	733	690	365	828	555	453	683	538	680	551	397	341	527	457	389	407	616	492	547	574	536	642	707
	Qrob_T0474520.2	360	415	368	439	395	470	400	268	350	367	336	210	383	489	387	198	210	278	376	284	515	521	416	335	385	415	415	330	523	283	631	469	457	588	437	325	477	396	495	470	445	745	512	1094	1108	1305	457	307
	Qrob_T0474580.2	91	147	180	132	211	103	99	108	97	115	86	267	148	204	185	120	293	152	120	208	146	159	135	139	104	361	399	104	129	164	157	136	108	151	105	288	256	462	335	263	86	122	93	177	151	200	124	167
	Qrob_T0474600.2	786	929	1316	1197	823	1366	1168	894	1021	952	691	599	382	1211	1332	318	420	453	528	681	1148	975	579	657	727	642	632	575	618	686	1626	1703	1489	1262	1670	553	1307	832	1557	1774	1497	1503	1630	2220	2313	2245	518	409
	Qrob_T0475360.2	875	791	1012	1242	1382	1457	1327	1442	1247	1418	829	1877	1223	1164	1084	1511	1654	1694	1206	1613	1200	1850	1284	1273	1412	1954	2089	1064	1044	1261	1106	1420	1221	1000	1202	1658	1636	2265	1633	1434	1121	1209	1306	1388	1346	1363	1018	885
	Qrob_T0475380.2	753	856	881	815	1068	1130	953	845	936	1156	685	1678	904	1034	762	1088	2071	1401	1223	1238	856	2471	1194	759	854	1821	1910	883	1185	968	826	1214	1037	863	935	1622	1979	1797	1631	1272	951	1182	1065	1458	1199	1534	826	710
	Qrob_T0475970.2	500	492	573	921	580	1234	940	690	820	820	431	1009	735	1025	660	1546	906	1504	1158	1217	1444	2031	1033	1778	2098	1572	1770	805	1199	676	1985	2820	2430	1336	2589	1701	1369	2771	1468	1548	1710	1188	2037	1908	1794	1547	985	655
	Qrob_T0476550.2	1086	1000	1196	1108	1167	1216	1165	1081	1182	1176	1016	1120	959	1069	988	1065	921	1001	1356	1163	1294	1369	1399	1298	1625	963	947	775	911	802	1557	1343	1203	1103	1179	987	1178	1308	1096	1127	1120	1263	1220	1551	1556	1606	1048	846
	Qrob_T0476730.2	4	23	9	27	21	67	39	0	0	24	0	59	12	11	10	0	16	9	14	56	19	50	25	40	27	170	98	21	10	15	9	16	15	0	36	77	55	167	61	45	97	50	79	10	27	11	24	29
	Qrob_T0476960.2	0	0	0	2	0	4	3	0	0	3	0	0	1	0	0	11	6	2	0	8	1	3	3	0	0	0	0	0	15	0	1	0	0	0	0	2	4	5	2	2	4	0	6	1	2	0	0	0
	Qrob_T0477280.2	245	388	503	300	392	376	313	166	232	278	265	66	142	227	722	176	168	204	127	210	151	363	129	149	195	176	133	471	166	426	443	348	410	491	411	214	427	235	265	432	376	569	420	978	856	1024	336	319
	Qrob_T0477380.2	734	891	524	590	641	789	683	637	876	966	783	719	668	716	645	468	615	659	677	590	463	812	938	544	710	781	899	338	744	371	644	918	674	823	755	563	499	649	390	781	947	963	839	651	739	743	980	812
	Qrob_T0477570.2	518	779	2182	834	1353	735	873	767	765	725	394	701	601	1369	707	504	1223	723	727	818	672	1276	642	679	647	1003	1077	2150	1282	2458	1349	975	827	540	930	1066	2239	1336	2528	1288	1140	931	1160	1737	2251	1518	498	478
	Qrob_T0478110.2	158	226	271	436	872	337	446	351	345	523	237	1354	612	485	609	492	2200	936	323	963	290	287	290	236	303	1702	1776	347	228	313	120	278	262	252	272	1486	628	2497	814	610	173	151	200	220	192	217	423	314
	Qrob_T0478230.2	0	2	0	10	23	1	5	9	3	29	2	99	18	2	11	13	100	56	10	29	8	22	29	9	7	94	64	9	18	14	3	1	13	0	11	51	23	56	19	16	8	25	13	8	1	2	14	13
	Qrob_T0478570.2	0	0	2	1	0	4	2	0	3	0	0	0	0	3	1	9	7	1	3	0	3	0	0	0	0	3	0	0	10	4	3	8	3	28	0	0	0	1	0	5	0	2	0	0	7	2	1	2
	Qrob_T0479200.2	0	0	1	0	0	1	0	0	3	2	0	11	0	0	0	0	53	12	1	23	3	2	2	6	4	45	40	0	0	4	1	4	12	3	4	29	13	69	27	4	0	5	0	1	0	8	0	2
	Qrob_T0479380.2	476	585	489	547	552	566	450	485	577	653	454	475	484	552	464	453	482	468	497	457	513	550	507	447	526	527	580	359	501	320	664	641	617	618	512	487	562	699	536	492	524	458	589	693	737	658	469	390
	Qrob_T0479650.2	2128	4226	2882	3601	2974	4216	3470	5736	5693	5750	3890	5297	6287	3384	3905	5140	7483	6261	7426	6059	8324	5135	8530	5005	5623	8422	8511	2375	3552	2585	4164	7078	6298	3682	6501	4287	3298	6507	3486	4239	6019	3812	6201	4148	3999	3737	6660	5102
	Qrob_T0479660.2	393	341	354	476	350	591	474	415	402	469	323	488	333	410	528	277	409	365	472	512	544	575	735	349	437	493	495	298	645	286	746	615	534	1081	436	508	554	551	350	541	512	471	529	588	603	555	291	318
	Qrob_T0480810.2	301	408	353	583	757	509	514	553	525	807	521	856	675	358	527	490	1229	736	681	584	521	329	699	570	529	426	385	415	347	449	249	456	428	406	383	267	302	419	275	501	450	284	429	191	277	162	617	531
	Qrob_T0480960.2	11	14	38	13	15	20	19	14	23	33	7	40	18	4	28	19	92	51	8	42	15	31	19	4	15	108	102	10	8	7	6	15	13	21	12	70	41	94	46	33	2	11	12	18	15	14	44	23
	Qrob_T0481510.2	128	164	82	184	160	190	205	276	219	211	184	127	167	110	195	112	86	135	133	149	123	143	227	138	175	161	180	109	125	155	280	186	163	326	187	123	187	255	131	185	163	216	190	329	284	266	127	175
	Qrob_T0481550.2	20	18	55	37	66	24	32	16	21	15	23	108	41	64	21	55	109	74	9	58	42	30	22	23	29	100	88	22	19	21	31	27	28	6	18	38	60	94	62	30	15	18	13	15	12	10	20	7
	Qrob_T0481830.2	5676	5437	5063	3232	4089	2623	3079	6062	5823	5265	4856	3240	4633	3681	4721	3606	4461	3953	6440	3645	6966	4319	5497	4219	4989	4404	4428	4421	5588	4481	4529	5100	4547	6970	3886	2976	4587	3882	4164	2347	3116	5145	3575	6543	5690	6864	6219	5712
	Qrob_T0482630.2	94	99	135	198	174	245	193	231	206	178	152	135	131	102	118	62	78	61	75	90	124	136	81	91	93	100	117	102	55	98	293	173	145	100	149	70	117	71	127	177	144	104	182	267	193	253	81	104
	Qrob_T0482720.2	472	822	774	829	1071	902	790	697	737	724	402	854	617	741	620	1065	1309	1047	774	1028	1050	1319	866	651	662	1388	1407	792	1016	887	1167	982	950	871	959	1110	1312	1597	1283	947	987	885	947	1291	1266	1284	645	591
	Qrob_T0482730.2	367	319	421	388	549	314	369	314	353	390	322	420	293	241	273	418	565	504	373	376	461	385	387	360	397	411	411	682	364	809	411	268	256	363	238	389	544	432	507	386	338	407	366	435	419	504	434	461
	Qrob_T0482740.2	233	185	446	273	346	233	245	290	260	313	235	234	171	223	188	312	207	229	478	295	171	385	181	263	199	74	96	170	227	184	298	163	160	156	115	284	365	236	240	236	170	220	216	165	191	171	242	305
	Qrob_T0482780.2	208	373	38	444	147	714	439	78	150	195	254	950	207	284	114	609	326	466	180	275	417	3488	383	943	964	1810	1769	1514	881	1544	2560	907	804	872	708	1467	4051	944	3351	1138	759	1109	778	6325	5912	6603	377	338
	Qrob_T0483450.2	1	6	0	39	7	46	25	0	0	2	0	0	12	15	10	1	11	2	23	4	2	0	8	11	9	2	2	14	15	9	28	29	8	41	0	0	0	0	0	18	0	3	2	58	36	70	9	5
	Qrob_T0483610.2	85	133	113	71	115	113	136	126	112	84	74	150	123	137	133	136	111	99	190	70	126	120	134	120	155	153	189	64	87	69	161	167	137	143	106	99	111	130	81	110	144	150	156	113	152	127	80	100
	Qrob_T0483830.2	445	463	589	468	696	528	479	385	448	496	396	569	450	555	498	687	719	700	554	601	781	726	596	448	499	574	621	765	727	954	723	581	492	700	386	599	1220	783	1272	718	541	741	559	1064	1096	1017	469	481
	Qrob_T0484490.2	8	42	24	3	20	6	3	32	39	15	25	4	8	11	6	4	0	6	21	11	21	7	43	5	14	6	5	23	36	28	21	5	5	3	2	7	18	15	16	17	6	6	14	8	23	10	2	2
	Qrob_T0484590.2	24	33	33	8	56	22	24	36	19	13	19	18	16	44	12	20	16	15	18	14	24	29	11	7	9	11	15	13	0	5	19	29	31	13	18	6	9	10	12	30	23	14	18	28	16	31	19	17
	Qrob_T0484720.2	745	1358	1161	1024	904	1153	914	1181	1239	1065	683	996	1021	1336	1012	1188	1052	1178	1075	1049	1402	1233	1479	1122	1227	1595	1524	539	1094	567	923	1708	1403	871	1203	987	975	1288	1108	1047	1181	917	1257	1482	1439	1287	721	642
	Qrob_T0485350.2	44	86	66	121	98	82	81	56	62	77	80	154	92	48	57	176	160	135	120	92	135	92	133	86	100	151	129	54	120	78	84	98	69	68	90	161	172	181	128	82	76	89	106	64	98	73	86	89
	Qrob_T0485890.2	0	15	3	7	2	13	5	7	2	0	2	17	0	4	3	10	15	9	15	5	20	26	9	3	2	34	18	0	0	0	0	8	12	22	9	4	10	4	0	13	44	31	20	4	7	10	0	0
	Qrob_T0486430.2	45	65	113	50	44	45	73	62	66	51	64	36	43	41	52	60	27	55	88	38	51	29	84	43	81	11	13	41	27	45	8	35	23	21	22	13	11	8	14	17	17	3	11	14	38	44	42	36
	Qrob_T0487240.2	1062	1527	1218	1292	1376	1456	1316	1329	1383	1271	1436	957	841	917	948	1753	832	1587	2537	1159	1716	1271	1698	1245	1141	1135	1042	1212	1422	1232	1737	1627	1281	1147	1445	1099	1483	1311	1434	1265	1311	1346	1595	1654	1596	1720	880	1084
	Qrob_T0488560.2	24	98	73	17	20	22	23	50	32	20	30	32	92	67	49	47	62	41	60	28	95	48	159	19	8	60	35	20	19	17	94	79	110	124	90	29	76	68	85	45	83	99	73	86	98	88	81	22
	Qrob_T0488570.2	108	296	221	69	48	54	62	75	102	74	61	74	203	225	129	98	133	130	139	68	293	97	409	67	29	126	143	24	81	36	185	326	281	187	308	85	135	146	197	149	178	289	227	269	312	248	207	200
	Qrob_T0489050.2	8	30	17	11	19	25	23	21	10	20	11	6	15	34	32	5	4	11	37	8	12	23	8	21	16	18	35	32	46	41	36	53	49	46	33	16	15	14	22	64	22	27	28	28	56	29	14	6
	Qrob_T0489140.2	57	40	103	131	186	104	113	76	76	156	72	207	195	98	183	224	318	244	74	248	108	157	96	139	141	600	596	151	66	136	77	107	120	98	107	392	176	680	154	184	50	74	73	55	68	51	149	127
	Qrob_T0489920.2	69	107	94	81	181	125	123	63	96	173	95	269	181	98	192	134	274	158	116	189	87	157	92	105	106	260	299	93	69	146	103	94	119	126	107	170	198	332	238	235	106	148	113	123	105	120	122	138
	Qrob_T0491150.2	355	635	551	514	602	515	553	605	668	557	254	746	618	628	474	533	690	573	402	640	425	689	372	373	528	731	811	226	289	274	351	507	401	306	427	535	565	890	579	490	455	445	583	769	715	657	383	363
	Qrob_T0491260.2	10	9	6	1	12	5	1	6	12	25	12	17	11	14	4	41	56	40	0	24	2	2	3	12	17	23	38	45	16	47	0	8	0	0	1	49	63	45	39	42	6	0	6	6	2	5	6	11
	Qrob_T0492110.2	49	83	129	47	107	40	44	12	15	22	19	32	12	69	28	17	14	15	10	28	10	23	12	9	4	22	6	35	164	57	23	11	9	29	12	47	42	47	61	26	14	49	21	31	33	23	13	6
	Qrob_T0492260.2	8	29	20	22	26	23	28	24	23	18	35	48	13	23	18	22	66	34	42	36	33	27	38	28	31	74	71	0	23	24	4	28	17	13	14	54	56	100	32	14	13	8	24	4	21	4	18	30
	Qrob_T0492350.2	12	9	6	18	18	25	25	9	17	69	10	44	38	22	34	31	118	64	28	53	12	50	39	29	13	48	74	18	23	22	12	24	21	4	22	48	41	78	43	27	7	17	37	57	34	23	23	26
	Qrob_T0492420.2	454	1335	1233	1025	1013	1086	1088	1242	1170	1078	688	914	808	1057	893	906	894	920	823	1003	1236	1134	1210	896	1015	1223	1199	526	937	805	891	1385	1248	1079	1215	832	990	1102	1057	1081	1152	840	1188	1398	1251	1367	714	636
	Qrob_T0492520.2	68	49	56	173	174	207	175	93	119	259	90	371	165	93	333	104	170	160	90	308	110	162	99	91	102	206	217	64	59	49	91	52	45	25	40	100	99	143	74	125	52	68	52	39	46	20	205	135
	Qrob_T0492560.2	14	3	19	5	10	6	4	3	2	4	0	11	5	7	13	2	71	30	17	21	0	8	7	19	4	36	43	6	0	3	1	3	5	2	0	20	13	19	15	12	4	0	0	5	9	7	0	8
	Qrob_T0492610.2	6	26	46	41	83	9	24	3	9	37	4	196	155	23	34	40	400	162	26	185	49	50	61	31	41	413	416	171	56	151	5	23	27	17	30	259	110	467	114	249	11	33	21	66	48	64	88	115
	Qrob_T0492870.2	0	50	61	25	6	1	1	0	12	9	1	0	3	29	147	0	24	12	0	149	90	16	190	59	69	1	0	0	0	0	0	23	31	2	18	40	73	41	91	9	17	61	15	60	52	43	0	13
	Qrob_T0492970.2	299	339	682	681	850	699	662	283	317	281	174	517	358	594	329	363	725	494	459	533	236	366	227	351	440	501	476	1362	633	1468	312	250	242	500	157	423	600	646	632	557	370	427	441	516	592	520	253	313
	Qrob_T0493220.2	1	6	3	7	5	15	12	0	0	0	0	0	6	2	25	11	34	11	3	9	22	7	7	5	3	14	6	0	2	2	38	5	3	0	1	13	9	23	16	0	2	15	5	11	7	23	0	2
	Qrob_T0493470.2	0	1	0	22	6	14	6	2	0	1	0	24	9	6	5	7	41	23	4	45	7	29	7	17	12	59	41	4	7	4	19	7	1	5	11	86	37	136	61	19	10	13	12	12	3	1	2	6
	Qrob_T0493820.2	105	106	136	136	248	143	128	79	91	151	83	270	180	127	144	144	288	202	122	141	85	148	97	109	91	234	215	54	104	85	72	95	63	88	129	168	187	248	178	146	104	59	85	133	104	138	138	109
	Qrob_T0494370.2	44	107	37	68	104	68	91	81	47	30	29	36	82	59	57	59	22	33	55	71	38	93	40	45	58	68	118	96	49	94	86	156	162	151	173	33	87	58	113	57	138	128	120	46	77	59	54	22
	Qrob_T0494740.2	361	531	384	486	544	471	430	517	631	589	524	360	464	438	400	301	370	333	520	409	412	390	503	441	601	394	423	330	420	420	414	579	512	440	435	418	386	480	363	507	458	441	411	653	672	611	402	405
	Qrob_T0494750.2	116	104	160	127	122	157	141	112	111	105	47	114	71	121	103	203	173	155	113	124	176	374	121	102	134	238	217	84	132	94	210	169	130	131	166	232	305	267	295	127	166	73	160	227	224	242	77	77
	Qrob_T0495140.2	56	53	73	34	53	21	61	21	58	52	53	51	26	69	36	73	58	94	23	63	70	21	39	53	46	65	52	75	70	64	46	109	101	65	110	26	30	49	27	23	53	78	80	59	46	115	43	43
	Qrob_T0495280.2	478	912	597	720	766	712	841	1089	1092	1112	1304	643	665	595	747	440	796	746	1087	955	580	719	849	860	1069	758	1146	890	955	1047	596	870	620	889	534	453	529	654	477	560	567	866	672	826	793	778	1172	1159
	Qrob_T0495470.2	13	9	8	12	19	19	16	12	37	18	16	39	28	20	14	11	103	38	2	55	15	14	11	17	8	82	76	2	3	5	10	13	7	2	1	69	7	107	13	8	2	18	17	10	12	8	9	11
	Qrob_T0495630.2	47	107	49	67	70	127	118	106	162	179	94	166	113	88	74	265	134	191	188	118	123	149	187	99	105	67	71	53	100	65	141	74	78	59	67	97	133	159	114	84	79	60	89	206	193	215	65	57
	Qrob_T0495640.2	194	398	274	271	359	195	217	220	211	228	158	430	293	320	294	588	347	436	265	357	359	282	307	221	231	444	466	151	148	158	224	171	155	120	189	296	322	427	336	273	184	162	188	135	190	165	260	241
	Qrob_T0495820.2	172	300	308	160	199	155	167	174	243	231	107	255	226	345	191	238	458	372	207	247	175	265	186	148	189	365	352	185	196	205	176	190	191	137	177	294	235	491	298	212	170	165	220	297	244	210	138	121
	Qrob_T0495830.2	403	563	674	300	388	262	262	330	322	401	236	436	391	674	461	298	600	344	327	374	358	404	395	329	411	503	587	245	255	268	232	404	291	216	350	422	461	700	443	306	264	298	333	347	432	390	315	232
	Qrob_T0496190.2	0	5	0	0	1	7	4	18	21	8	16	4	0	0	1	0	2	3	19	0	9	0	1	4	14	8	2	0	0	0	0	2	13	18	2	0	0	0	2	0	0	0	3	2	4	1	2	0
	Qrob_T0496420.2	3787	2806	3756	5399	6906	3893	4667	2671	3045	3238	3141	2970	2700	3157	2328	5653	5550	5733	4150	3682	6584	4841	3525	2950	2846	4274	4289	9523	6525	9722	3984	3787	2988	4628	2678	4535	7641	5238	7568	4294	2914	5302	3137	5626	5371	5905	3561	3739
	Qrob_T0496460.2	1027	2044	1203	1352	914	1702	1495	1464	1503	1272	773	1097	1334	2089	1247	815	752	760	789	1276	1736	1563	1562	2085	2492	2113	2193	624	1956	650	2741	1807	1463	997	1521	1144	1288	1422	1373	1390	1841	2004	1975	3492	2945	3465	1084	908
	Qrob_T0496510.2	571	758	849	698	847	869	743	922	897	771	579	862	744	884	680	918	966	1001	847	892	1217	1262	904	728	864	1127	1184	642	642	733	820	1001	827	781	864	1069	1180	1471	1331	724	883	737	948	1395	1170	1166	716	687
	Qrob_T0496810.2	2	2	0	0	1	0	0	0	4	0	0	1	0	4	5	0	33	15	0	1	3	0	0	0	1	35	19	0	0	3	8	2	1	0	0	7	10	14	10	6	0	0	0	3	2	1	2	3
	Qrob_T0496900.2	4	0	12	1	1	0	0	4	1	0	0	0	1	2	0	8	1	3	0	1	2	1	0	0	0	2	7	14	0	3	14	5	1	2	0	0	39	3	46	16	9	1	4	4	2	8	0	1
	Qrob_T0497650.2	162	235	165	186	224	229	204	155	159	219	184	194	148	184	195	127	181	174	186	211	161	184	248	205	216	372	339	314	297	249	157	339	326	242	295	137	163	178	159	204	217	285	213	192	219	251	104	147
	Qrob_T0497710.2	145	146	149	96	69	140	99	58	65	47	77	37	60	94	68	115	32	68	87	52	47	28	72	21	22	59	49	92	76	105	24	94	69	54	72	36	17	65	33	59	50	56	60	60	58	39	49	64
	Qrob_T0497740.2	0	0	1	0	0	0	0	0	0	0	2	0	0	0	0	0	0	1	0	22	1	2	0	0	0	0	0	0	0	0	0	0	0	0	0	24	7	28	24	0	0	0	0	0	0	2	0	0
	Qrob_T0497780.2	392	530	450	572	609	468	491	448	530	422	340	516	408	582	232	704	514	650	552	603	645	645	614	425	420	627	656	394	591	511	755	621	493	461	510	548	817	856	882	577	624	542	641	744	635	718	459	451
	Qrob_T0497980.2	0	8	14	6	3	23	12	23	17	9	8	34	13	19	12	8	18	18	6	25	18	9	3	9	10	9	11	24	14	25	13	9	0	1	6	18	17	22	9	6	6	7	8	3	8	10	8	14
	Qrob_T0498150.2	0	0	0	4	6	4	7	0	0	1	0	25	1	5	1	2	72	32	0	6	1	0	1	0	1	39	13	0	0	0	0	0	0	3	2	36	1	59	2	0	0	0	0	0	0	0	0	1
	Qrob_T0498260.2	62	76	95	68	117	67	57	94	73	94	51	57	36	98	68	77	63	91	100	75	132	76	89	51	78	103	96	40	73	62	65	53	38	44	38	84	142	131	115	49	52	69	45	76	40	60	82	43
	Qrob_T0499130.2	166	154	185	163	257	124	161	107	84	97	57	76	94	172	100	284	162	193	110	123	234	236	124	136	147	155	141	162	115	157	141	125	109	103	121	180	213	150	236	131	115	84	169	169	170	189	127	90
	Qrob_T0499840.2	43	21	47	69	76	43	67	169	150	98	67	39	46	58	49	36	37	48	137	91	273	37	35	58	58	68	84	170	112	329	302	95	72	77	88	120	137	141	218	145	63	75	81	993	816	950	26	23
	Qrob_T0500090.2	0	3	0	0	0	0	0	0	0	2	0	1	0	0	3	0	2	8	0	2	2	1	0	2	2	0	0	0	0	0	0	0	0	0	0	5	11	7	8	0	0	0	0	0	10	1	0	0
	Qrob_T0500200.2	217	379	260	267	275	244	203	289	307	257	233	266	167	200	211	220	150	210	196	194	228	256	294	251	304	223	251	197	231	179	236	258	217	253	209	137	159	217	146	213	172	224	188	213	234	221	181	205
	Qrob_T0500970.2	5	9	14	21	25	14	14	4	9	14	12	25	13	15	40	18	47	19	4	17	14	16	24	11	7	10	8	8	18	17	39	17	15	9	9	26	39	42	21	18	11	4	10	27	22	32	15	13
	Qrob_T0501300.2	1386	3232	1965	1764	1434	2317	1912	2478	2620	2338	1588	3408	2377	2609	2340	761	1366	1163	1447	2410	2185	2021	2410	2077	2099	3377	3420	922	2116	1157	2054	4080	3725	2691	3397	2118	1963	3385	2264	2355	2634	2270	2837	3270	3273	2941	1606	1356
	Qrob_T0501460.2	187	256	241	344	387	357	395	292	332	431	197	470	376	241	290	439	556	473	316	437	423	516	379	297	288	461	450	429	395	454	471	347	350	393	306	428	529	659	564	377	365	283	338	515	454	433	319	320
	Qrob_T0501640.2	327	457	628	372	642	359	439	394	433	409	339	524	480	441	378	798	608	697	508	570	540	629	528	507	480	608	668	406	470	343	635	556	482	429	526	679	832	874	769	443	462	369	492	601	636	723	457	370
	Qrob_T0502460.2	360	345	401	448	531	400	458	396	414	403	336	326	297	304	264	656	604	573	416	423	515	523	482	407	414	418	418	639	467	649	486	366	340	474	293	477	712	601	670	400	355	460	308	570	509	573	370	329
	Qrob_T0502480.2	7	9	45	175	92	231	178	116	80	91	38	303	26	38	35	521	1032	703	26	402	67	51	11	48	41	34	27	3162	1021	3222	12	8	7	18	12	55	64	52	94	210	76	58	78	43	19	34	105	98
	Qrob_T0502640.2	6	2	5	8	17	0	8	1	0	8	0	5	6	3	4	1	3	2	4	15	10	13	11	1	3	31	32	26	11	21	13	5	2	14	3	11	28	20	24	36	20	32	16	163	100	196	1	11
	Qrob_T0502780.2	79	61	112	43	108	25	57	13	29	49	7	159	72	68	57	64	189	103	40	92	45	53	25	35	43	127	141	67	21	73	44	15	20	18	20	121	73	174	87	81	17	25	38	24	18	36	48	46
	Qrob_T0502850.2	28	22	14	13	27	12	25	26	46	50	26	73	42	22	33	59	42	62	20	37	16	26	24	6	6	48	53	7	3	0	38	24	15	25	20	43	38	92	43	18	36	26	34	27	23	32	10	26
	Qrob_T0502940.2	12	20	30	33	8	49	41	16	11	33	21	23	39	76	38	27	15	33	32	15	28	41	31	67	38	31	54	27	61	46	129	115	91	93	83	21	69	36	54	40	85	66	59	109	106	87	27	27
	Qrob_T0502950.2	184	134	155	180	81	349	245	145	145	141	133	112	285	462	195	100	152	130	153	106	137	299	328	280	378	195	169	289	223	298	665	600	515	431	618	185	345	248	301	373	306	509	362	669	605	660	186	200
	Qrob_T0503170.2	236	431	296	301	347	336	301	345	398	326	242	377	240	354	305	274	289	246	335	264	286	291	385	322	420	297	360	317	240	321	281	380	292	366	306	256	281	331	305	251	254	321	301	435	391	408	238	196
	Qrob_T0503430.2	103	156	139	166	128	123	121	144	94	136	155	130	95	154	103	124	140	134	155	131	116	97	149	118	144	157	160	154	151	141	111	97	111	90	102	142	167	177	167	129	90	122	145	155	137	185	84	89
	Qrob_T0503490.2	0	0	0	3	0	1	0	0	2	1	0	17	1	2	1	4	101	38	0	13	0	8	0	0	0	12	8	0	0	1	0	4	0	0	0	16	12	33	10	9	0	0	0	2	1	0	0	4
	Qrob_T0503640.2	2	13	11	2	3	0	0	22	6	13	3	13	0	4	6	0	2	2	20	5	8	71	1	14	16	0	0	65	26	35	16	15	20	10	17	26	120	2	103	42	19	45	41	37	34	38	0	0
	Qrob_T0504180.2	517	441	364	624	591	661	668	688	742	680	549	581	641	493	501	449	507	489	658	546	736	681	586	612	697	553	623	494	481	458	614	850	741	697	755	491	653	619	555	566	600	789	661	928	851	1017	707	570
	Qrob_T0504190.2	16	18	15	24	63	11	8	28	26	64	31	109	63	18	37	61	133	95	35	88	21	43	47	56	30	129	138	19	20	13	21	42	8	15	25	75	37	66	59	35	28	16	31	8	15	16	64	59
	Qrob_T0504230.2	108	137	144	112	142	92	108	138	105	142	80	172	114	136	104	133	170	132	151	152	158	165	137	93	84	165	214	87	106	111	95	123	117	87	112	178	181	227	208	117	82	91	98	154	149	169	109	93
	Qrob_T0504590.2	1645	2296	2195	1896	2499	1773	2021	2613	2688	2504	2068	1858	1807	1509	2097	2434	2155	2460	3162	2181	2508	1874	2374	2106	2220	1628	1668	1736	1776	1708	1725	1888	1637	1756	1699	1285	1816	1574	1858	1378	1370	1404	1625	2194	1974	2172	2233	1988
	Qrob_T0505050.2	9	10	2	11	9	6	3	4	0	5	0	376	10	39	56	9	808	187	10	165	7	2	5	31	41	701	746	0	7	1	3	1	4	18	1	312	139	613	165	123	12	10	15	2	6	0	3	46
	Qrob_T0505610.2	1043	1143	1238	1108	1247	1216	1081	1091	1097	952	886	868	915	1466	1123	758	774	815	834	947	1138	1167	1328	982	991	1359	1356	1210	1611	1132	1676	1615	1385	1992	1343	998	1548	1381	1699	1311	1278	1731	1357	2639	2578	2786	817	806
	Qrob_T0505620.2	1	0	9	0	0	1	0	0	0	0	2	2	2	0	0	2	0	2	7	0	0	1	0	12	6	0	1	0	0	0	5	3	7	2	10	0	0	1	0	0	2	0	0	0	1	0	0	0
	Qrob_T0505740.2	9	23	19	30	41	32	29	39	24	17	12	4	1	22	48	9	19	18	34	33	47	30	8	21	31	38	25	80	56	95	91	99	104	52	105	18	50	16	70	89	100	94	99	89	122	81	12	11
	Qrob_T0507290.2	17	38	118	6	21	2	1	3	10	3	17	1	0	12	14	3	9	1	13	8	24	8	2	3	0	22	27	1	4	2	4	19	16	28	21	1	0	11	0	0	4	11	3	22	16	31	0	4
	Qrob_T0507370.2	154	185	221	249	459	264	254	267	253	360	113	989	489	309	433	393	650	553	278	591	278	535	283	197	232	732	663	183	252	207	136	253	236	221	249	490	337	666	320	423	231	261	283	224	201	233	431	375
	Qrob_T0507400.2	483	807	633	858	670	1115	851	831	739	716	512	634	620	719	664	395	532	537	658	501	709	951	549	570	737	770	807	180	356	236	748	784	762	501	777	579	525	696	476	595	855	674	811	1056	913	1076	539	379
	Qrob_T0507420.2	118	231	223	229	189	381	249	196	257	215	136	259	177	203	210	210	264	217	188	201	202	348	181	135	194	388	296	61	137	56	305	241	246	278	286	197	204	246	160	236	227	301	244	375	354	298	158	80
	Qrob_T0507430.2	71	120	80	149	53	167	119	101	86	118	55	138	90	92	76	93	148	95	123	64	134	171	59	71	61	196	144	35	55	35	175	139	158	106	139	93	100	98	107	106	139	120	114	245	160	138	58	59
	Qrob_T0507790.2	704	969	1081	1141	1398	1161	1137	1016	917	985	631	1109	811	915	820	1632	1637	1613	973	1243	1527	1620	1076	812	953	1660	1592	1041	990	1155	1236	1117	996	967	1063	1200	1541	1720	1795	1122	1000	831	1125	1416	1448	1442	832	817
	Qrob_T0507830.2	333	307	283	368	319	420	386	671	544	453	434	444	395	204	324	191	272	261	310	387	309	321	561	439	555	306	311	343	475	362	406	423	404	672	283	307	287	341	206	377	297	445	352	293	285	368	440	391
	Qrob_T0507840.2	21	12	14	18	48	26	42	19	25	45	19	94	38	24	13	43	41	42	32	99	29	107	35	21	25	89	94	52	37	48	22	19	25	10	37	165	147	292	123	81	22	40	35	23	7	18	38	35
	Qrob_T0507920.2	496	567	642	403	392	397	408	657	673	479	474	202	342	447	336	1047	249	693	764	316	322	378	328	301	371	143	156	165	289	146	363	727	556	444	587	172	296	213	292	289	346	276	335	899	642	939	292	363
	Qrob_T0507960.2	32	17	15	23	17	22	18	20	28	14	18	20	12	27	8	21	67	29	17	25	23	30	8	11	11	57	31	7	0	22	20	9	13	5	3	40	26	44	18	11	13	9	6	8	6	6	20	10
	Qrob_T0508320.2	449	615	637	531	596	479	466	363	419	667	285	763	717	534	583	393	782	544	453	559	515	674	522	363	440	1001	972	529	370	534	497	508	509	331	463	741	626	1147	605	488	444	486	515	566	491	507	388	357
	Qrob_T0509200.2	682	1055	1075	631	702	842	760	884	919	794	546	828	635	1088	877	831	776	712	666	703	853	897	722	671	696	837	839	413	535	372	643	1001	777	743	775	601	640	761	600	663	812	732	832	775	754	749	562	528
	Qrob_T0509250.2	5	0	0	6	6	6	0	2	0	0	0	19	0	10	12	5	34	4	0	7	3	1	1	2	0	20	16	0	0	0	6	16	14	8	3	2	0	0	1	0	3	8	2	8	10	8	0	7
	Qrob_T0509640.2	13	22	42	26	62	9	23	17	16	23	27	125	38	16	39	40	386	162	36	180	26	64	66	27	33	475	485	23	26	12	24	28	17	25	31	382	74	653	74	74	33	28	42	18	31	13	42	58
	Qrob_T0509650.2	7	47	7	65	98	52	62	16	48	118	19	155	139	42	24	63	1625	623	69	370	44	94	108	64	69	1276	1263	138	87	127	25	33	25	60	18	692	126	1209	150	52	49	55	68	28	32	16	155	139
	Qrob_T0510410.2	1249	1417	1539	1442	1533	1390	1391	1384	1661	1513	1368	1367	1245	1403	1088	1512	1302	1603	1681	1500	2085	1590	1711	1442	1660	1651	1585	1302	1483	1417	2047	1939	1854	1810	1771	1422	1802	1843	1872	1489	1916	1860	1976	1659	1851	1876	1372	1192
	Qrob_T0510430.2	4318	5199	4655	4601	4792	4919	4641	5737	5546	4806	4919	3470	3524	5568	5109	4776	3530	4672	5579	5454	6506	5571	6243	5813	6617	4563	4353	5782	6234	5950	8182	8174	7420	8548	7059	4521	7493	5911	7590	5333	5888	6924	6193	7042	7979	7499	5563	4976
	Qrob_T0510810.2	0	0	0	0	0	0	1	0	0	5	0	5	0	0	0	1	33	32	0	7	1	0	0	0	0	17	18	0	0	0	0	0	0	0	0	21	3	38	11	11	0	0	0	0	4	0	6	0
	Qrob_T0510930.2	1	0	4	0	0	3	3	0	5	8	4	13	7	2	10	22	7	27	7	21	0	2	10	2	3	24	27	3	7	2	11	3	0	0	0	46	12	51	10	7	0	6	0	0	1	0	0	2
	Qrob_T0511120.2	1	0	15	6	24	15	17	9	18	15	3	53	13	12	13	115	51	87	27	32	11	38	11	18	11	21	24	28	9	10	7	2	1	4	7	23	26	21	11	24	12	10	5	2	4	4	13	20
	Qrob_T0511520.2	356	614	332	366	376	362	363	646	606	485	385	540	223	362	346	382	317	400	542	650	639	482	470	647	676	207	223	301	602	308	441	639	525	546	564	325	392	404	256	373	455	381	578	593	577	487	318	364
	Qrob_T0511530.2	289	226	253	145	160	184	178	224	203	207	172	145	101	231	166	93	113	144	95	151	146	159	132	150	128	121	129	208	113	194	133	250	201	219	198	169	129	231	150	154	114	115	205	192	157	242	112	135
	Qrob_T0511570.2	325	716	497	525	562	504	436	549	567	543	295	476	412	628	485	586	468	583	451	637	723	668	564	410	584	842	800	267	528	282	587	830	912	557	746	492	439	981	513	456	587	493	666	742	696	652	418	395
	Qrob_T0511820.2	11	1	21	27	24	23	24	0	7	8	6	1	12	8	9	26	1	33	15	50	54	9	0	10	11	34	16	23	0	19	12	37	41	13	23	3	4	8	11	36	16	12	23	32	22	36	1	5
	Qrob_T0512030.2	5	3	4	6	13	4	3	5	5	6	6	3	6	4	4	1	7	5	0	7	6	3	5	0	5	2	0	10	8	9	0	3	0	1	4	17	9	31	12	3	1	0	3	0	3	0	2	0
	Qrob_T0512870.2	74	151	80	154	193	224	203	163	175	142	97	82	70	86	104	53	66	93	114	149	81	100	70	84	61	207	161	282	170	340	150	365	282	108	362	112	173	165	217	314	223	119	225	223	249	214	54	37
	Qrob_T0513300.2	310	387	345	435	486	402	419	318	275	343	178	368	298	318	232	629	577	587	419	416	515	469	431	290	374	404	438	254	300	323	326	362	340	273	245	380	435	580	513	291	293	312	388	432	465	381	265	281
	Qrob_T0513760.2	0	7	2	1	1	0	5	2	0	0	1	99	8	7	10	5	333	96	17	66	2	6	9	6	5	187	193	0	2	6	5	7	5	0	8	94	38	194	61	7	2	1	7	0	4	4	10	34
	Qrob_T0514160.2	54	44	103	85	122	89	98	44	57	54	45	89	72	56	82	130	103	147	94	129	84	97	69	75	91	140	157	122	83	104	128	95	80	99	80	125	147	209	147	148	102	91	110	117	85	86	43	76
	Qrob_T0514180.2	366	276	387	232	99	259	226	67	104	144	89	82	169	177	82	112	352	203	158	223	139	332	122	162	148	300	391	385	269	475	365	262	240	228	198	407	807	601	924	252	167	205	198	211	415	191	294	211
	Qrob_T0514540.2	0	3	17	21	0	33	10	29	19	6	5	4	13	36	19	10	16	7	4	3	8	10	6	2	7	46	53	0	30	14	469	120	139	4	134	14	21	12	28	312	97	34	69	90	82	82	0	1
	Qrob_T0514560.2	168	221	124	234	362	192	201	352	406	550	266	924	479	261	300	265	307	361	291	552	350	393	309	315	299	377	417	122	174	116	240	238	188	209	233	156	188	249	134	207	217	235	252	142	94	73	419	325
	Qrob_T0514760.2	0	0	0	0	2	1	0	0	0	3	0	0	0	3	1	0	0	0	0	0	1	2	0	0	0	2	7	0	0	5	25	15	9	6	29	0	4	0	7	0	3	17	0	49	88	41	4	0
	Qrob_T0515700.2	71	82	66	89	82	73	54	67	75	50	82	43	52	76	47	30	58	35	57	46	85	66	80	61	65	71	82	98	58	62	66	94	69	127	63	41	69	50	74	41	68	115	90	103	93	86	41	77
	Qrob_T0515800.2	104	106	116	128	186	143	113	164	147	147	100	227	185	105	110	177	355	200	164	240	197	228	209	203	184	382	411	144	185	163	291	176	191	194	157	375	327	586	340	207	171	227	170	148	183	167	154	109
	Qrob_T0516050.2	18	9	32	18	25	6	11	14	25	27	48	13	1	15	14	9	8	9	14	16	12	10	8	2	10	5	14	1	7	2	4	16	10	11	13	20	51	39	69	22	14	24	17	29	23	32	14	23
	Qrob_T0516120.2	4321	4811	5649	6014	5338	7307	6361	9321	9116	6793	6046	4875	5850	5066	4306	4641	3078	4890	6005	7962	7657	6830	10283	8694	9699	6690	6595	7065	7683	7233	6583	9045	7821	10554	6814	4950	5548	6470	4522	6083	6566	6634	6993	4576	4346	4456	6484	5853
	Qrob_T0516160.2	532	857	633	750	647	893	696	853	940	808	618	892	826	809	706	569	666	699	635	758	760	774	809	731	953	979	996	459	567	515	823	972	975	939	922	601	705	837	700	722	825	781	873	1015	952	914	628	638
	Qrob_T0516240.2	27	78	39	27	13	47	34	57	62	29	40	21	68	39	44	32	11	18	76	27	46	20	20	14	23	70	54	24	40	24	44	68	61	36	76	16	37	14	46	32	24	49	47	158	129	104	37	22
	Qrob_T0516270.2	264	265	430	473	603	251	392	196	185	208	276	287	241	256	203	352	441	422	377	348	540	459	324	336	341	330	327	728	497	696	526	259	261	452	237	367	615	589	636	355	401	396	423	579	525	603	310	351
	Qrob_T0516300.2	128	84	71	116	134	101	83	191	197	156	105	201	116	121	86	216	270	132	178	167	98	176	216	101	111	237	225	105	89	103	142	125	103	91	117	225	172	350	157	133	158	110	122	123	85	108	111	86
	Qrob_T0516340.2	311	494	589	428	651	499	503	422	424	393	308	634	464	536	545	601	933	790	522	650	472	691	430	369	480	649	728	409	349	358	399	458	390	297	376	655	624	870	666	573	411	430	452	532	540	545	474	492
	Qrob_T0516500.2	49	91	70	129	161	100	122	97	85	83	35	133	139	129	57	321	69	205	115	180	240	298	353	81	86	130	150	232	293	285	113	159	118	73	145	153	315	180	222	155	133	151	156	106	117	124	86	85
	Qrob_T0517380.2	2887	3762	2662	3138	4440	2567	2496	3247	3499	4558	3897	2756	3342	2332	2632	2981	4527	3855	5712	2823	4089	2275	3830	2786	2988	3599	3644	2979	2934	3338	1982	3178	2676	3138	2795	1959	2721	2475	2689	2675	2774	2571	3187	3126	2681	3292	4805	4755
[truncated: 1,650 more rows]
[truncated: 29 more columns]
