# Supplementary material for: Elicitor Specific Mechanisms of Defence Priming in Oak Seedlings Against Powdery Mildew
Source: Plant Cell Environ. 2025 Feb 25;48(6):4455–74. doi: 10.1111/pce.15419 (PMC12050401; doi:10.1111/pce.15419)
Supplement: Supplementary file 14 — Table S10. List of genes annotated using blast at the level of the Quercus genus. [file PCE-48-4455-s011.xlsx]

## Sheet: Table S10
Table S10
	Gene	Sequence	Annotation Q.robur	Annotation Q. suber and Q. lobata
	Qrob_T0061530.2	tctttttctcatttcttctaaactcacttttcctgatttctcactcctgcctgcccactcataaagaaaatctctacataaacaaaagtctctctcaaatctctcaccttttttgttgcttatttcaacaaaacccattaaaccaatataaaaaccgtgaactttctctctctttctctctctctctctcgctttttcttcttcttttctctccaaccaatcaccattttaaaaccctaatttcctctccatttcactccgatcctccatttctctctctatctctttaggtcttcttccatggactcctcggacgatatgcacgacgccaacgatgtggagtccgtagatgacgagttctacagtggcgaggcggaggaggctcccatggattactat…	E3 ubiquitin-protein ligase ARI7
	Qrob_T0292030.2	ctattttttctctagaaatagttgttactctctctctctctctctctcagcacatatgatctaaatccatatgcgtgcatatattttggaagttcatgttcttctgtttctcaagttttctgttgttttaactcagttattttatgtattttgcagccacaacttgaaagtggtgataaaagtaagtttttcaaattaatcccacattttgtgattgcatttcagttttatgtgtattattcttgagattgttttaaacttctgttgtttcagttataatgcctccttcagccttggaccgccttgcatctttacatattgattatccaatgttgtttgagcttcggaatgcttctgctgagcgggtttctcattgtggcgttcttgagttcattgctg…	Uncharacterised	Ubiquitin fusion degradation protein 1 homolog
	Qrob_T0088100.2	tctctctctctctctctgtctcactacatatgcagatgatttgcaggacatcatctgccatggctgcctttccttgctcaagggtgaggagtgggttccgtgtttggcctggcgtgagacaactgtgcttcagaaaaggccttttgtatggattccttcgattcttttctacaccattaaagaccttgcgtggagctagtcgatcacttagagttaatcaattttgcagtgttgttaacctgtctcctacattgcaaattgaattggtaccatgtttgagtgacaactatgcatatcttttgcacgatgtagatacaggcacagttggtgtcgttgatccttctgaagctacgcctgttatagatgctttgaaaaagaaaaaccgaaatttgacataca…	Hydroxyacylglutathione hydrolase 2
	Qrob_T0245370.2	atgcaagaaactgagcaacacgatttatcggacgacgccgattacgccgcctcacagctacaaggatcagcgagcatgatgcaaagcgatagtattagcaaacagagctcgtcgagcgattccgacggcgctgaaatcgtttattcgaaggataacgttacaattcatccgactcagttcgcgtccgagaggatcggtggccggttgaagttgattaagcaaggctcttctctctttatgtcttggattccgtacaaaggccaaagctccaatgcgagggtctctgagaaagataggaatctttataccataagggcagttccttttacggaagttaggtccattcgtcgccacaccccggcgcttggctggcagtacattattgttgttttgtcgtca…	Uncharacterised	TBC1 domain family member 15
	Qrob_T0370930.2	ctccctcctcgtcctcgaagtggaaaatagctactctggttagttgtaaagctcagaggaacagaaccgaaccgaaccgaaccgaaaaaaatgtcaacgaaacgcagacgagattattacgacgaagacgacaacaacggcgaggagtacgaaaacgacgccgtatttgccaacggcggcaagagccagaaagttgaagtggatctctctctcttggaagccttagagaaatcccaatcccaaaacaagaacgcagtcgaagtggtcgacctcaaaaccctaaagaaactcgtcctctccttcgagcgaaagctcaaggacaacatcgaagctcgcctcaaataccctaaccagcccgaccgattcgccgactccgaaatcgacctccacgacgacctc…	Beta-catenin-like protein 1
	Qrob_T0157580.2	ctctttcccccctcccccctgtaaacttctatggacgttctcttcccattaaaccatggctatgatgtcatcctcagtcactctccagatgaagcctgtgaggccatcatctttctcgggtggtttcaatcagcaggcctatcggcctcgtggatctactggaccacctcaatggggtccacggggtcctcatcctgcagcatatgattaccagcatcgaggaccatatccaagtcataacccacagtatccatctccaggatatgggagttatcatcaacaagcccctccaaggggcaactacagtggtggttgggaacaaaggcctagcatgcagggtccaccctcacatactggtggttatgattactatggcggacaaggaggccacatgtctga…	Upstream element binding protein 1-like
